# Supplementary material for: Structural basis for UFM1 transfer from UBA5 to UFC1
Source: Nat Commun. 2021 Sep 29;12:5708. doi: 10.1038/s41467-021-25994-6 (PMC8481289; doi:10.1038/s41467-021-25994-6)
Supplement: Supplementary file 4 — Supplementary Data 1 [file 41467_2021_25994_MOESM4_ESM.txt]

ATOM      1  N   VAL A   1      17.695  37.214  12.413  1.00  0.00           N  
ATOM      2  CA  VAL A   1      16.853  36.339  11.541  1.00  0.00           C  
ATOM      3  C   VAL A   1      15.423  36.876  11.539  1.00  0.00           C  
ATOM      4  O   VAL A   1      14.871  37.166  12.599  1.00  0.00           O  
ATOM      5  CB  VAL A   1      16.854  34.881  12.039  1.00  0.00           C  
ATOM      6  CG1 VAL A   1      15.906  34.033  11.204  1.00  0.00           C  
ATOM      7  CG2 VAL A   1      18.266  34.318  11.990  1.00  0.00           C  
ATOM      8 1H   VAL A   1      18.634  36.871  12.422  1.00  0.00           H  
ATOM      9 2H   VAL A   1      17.685  38.149  12.057  1.00  0.00           H  
ATOM     10 3H   VAL A   1      17.330  37.208  13.344  1.00  0.00           H  
ATOM     11  HA  VAL A   1      17.267  36.355  10.532  1.00  0.00           H  
ATOM     12  HB  VAL A   1      16.487  34.857  13.065  1.00  0.00           H  
ATOM     13 1HG1 VAL A   1      15.918  33.006  11.570  1.00  0.00           H  
ATOM     14 2HG1 VAL A   1      14.895  34.433  11.282  1.00  0.00           H  
ATOM     15 3HG1 VAL A   1      16.224  34.050  10.162  1.00  0.00           H  
ATOM     16 1HG2 VAL A   1      18.259  33.288  12.344  1.00  0.00           H  
ATOM     17 2HG2 VAL A   1      18.634  34.348  10.965  1.00  0.00           H  
ATOM     18 3HG2 VAL A   1      18.918  34.916  12.627  1.00  0.00           H  
ATOM     19  N   THR A   2      14.834  36.998  10.340  1.00  0.00           N  
ATOM     20  CA  THR A   2      13.472  37.491  10.180  1.00  0.00           C  
ATOM     21  C   THR A   2      12.482  36.408  10.605  1.00  0.00           C  
ATOM     22  O   THR A   2      12.197  35.492   9.835  1.00  0.00           O  
ATOM     23  CB  THR A   2      13.195  37.921   8.728  1.00  0.00           C  
ATOM     24  CG2 THR A   2      11.770  38.435   8.586  1.00  0.00           C  
ATOM     25  OG1 THR A   2      14.111  38.956   8.350  1.00  0.00           O  
ATOM     26  H   THR A   2      15.362  36.736   9.520  1.00  0.00           H  
ATOM     27  HA  THR A   2      13.342  38.362  10.823  1.00  0.00           H  
ATOM     28  HB  THR A   2      13.335  37.069   8.063  1.00  0.00           H  
ATOM     29  HG1 THR A   2      13.749  39.451   7.611  1.00  0.00           H  
ATOM     30 1HG2 THR A   2      11.592  38.734   7.553  1.00  0.00           H  
ATOM     31 2HG2 THR A   2      11.070  37.646   8.861  1.00  0.00           H  
ATOM     32 3HG2 THR A   2      11.626  39.293   9.241  1.00  0.00           H  
ATOM     33  N   GLU A   3      11.964  36.521  11.835  1.00  0.00           N  
ATOM     34  CA  GLU A   3      10.953  35.592  12.320  1.00  0.00           C  
ATOM     35  C   GLU A   3       9.640  35.897  11.607  1.00  0.00           C  
ATOM     36  O   GLU A   3       9.382  37.048  11.258  1.00  0.00           O  
ATOM     37  CB  GLU A   3      10.781  35.704  13.837  1.00  0.00           C  
ATOM     38  CG  GLU A   3      11.995  35.260  14.641  1.00  0.00           C  
ATOM     39  CD  GLU A   3      11.772  35.337  16.126  1.00  0.00           C  
ATOM     40  OE1 GLU A   3      10.685  35.675  16.528  1.00  0.00           O  
ATOM     41  OE2 GLU A   3      12.691  35.057  16.859  1.00  0.00           O1-
ATOM     42  H   GLU A   3      12.279  37.265  12.441  1.00  0.00           H  
ATOM     43  HA  GLU A   3      11.275  34.577  12.086  1.00  0.00           H  
ATOM     44 1HB  GLU A   3      10.565  36.739  14.102  1.00  0.00           H  
ATOM     45 2HB  GLU A   3       9.930  35.101  14.152  1.00  0.00           H  
ATOM     46 1HG  GLU A   3      12.237  34.231  14.375  1.00  0.00           H  
ATOM     47 2HG  GLU A   3      12.845  35.885  14.373  1.00  0.00           H  
ATOM     48  N   LEU A   4       8.834  34.856  11.368  1.00  0.00           N  
ATOM     49  CA  LEU A   4       7.661  35.013  10.526  1.00  0.00           C  
ATOM     50  C   LEU A   4       6.730  36.022  11.187  1.00  0.00           C  
ATOM     51  O   LEU A   4       6.126  35.728  12.218  1.00  0.00           O  
ATOM     52  CB  LEU A   4       6.945  33.671  10.327  1.00  0.00           C  
ATOM     53  CG  LEU A   4       5.694  33.709   9.440  1.00  0.00           C  
ATOM     54  CD1 LEU A   4       6.086  34.122   8.028  1.00  0.00           C  
ATOM     55  CD2 LEU A   4       5.026  32.342   9.444  1.00  0.00           C  
ATOM     56  H   LEU A   4       9.033  33.951  11.770  1.00  0.00           H  
ATOM     57  HA  LEU A   4       7.982  35.380   9.552  1.00  0.00           H  
ATOM     58 1HB  LEU A   4       7.646  32.967   9.881  1.00  0.00           H  
ATOM     59 2HB  LEU A   4       6.648  33.287  11.303  1.00  0.00           H  
ATOM     60  HG  LEU A   4       4.998  34.455   9.823  1.00  0.00           H  
ATOM     61 1HD1 LEU A   4       5.198  34.149   7.395  1.00  0.00           H  
ATOM     62 2HD1 LEU A   4       6.544  35.110   8.050  1.00  0.00           H  
ATOM     63 3HD1 LEU A   4       6.797  33.402   7.621  1.00  0.00           H  
ATOM     64 1HD2 LEU A   4       4.136  32.370   8.815  1.00  0.00           H  
ATOM     65 2HD2 LEU A   4       5.721  31.597   9.059  1.00  0.00           H  
ATOM     66 3HD2 LEU A   4       4.741  32.081  10.463  1.00  0.00           H  
ATOM     67  N   THR A   5       6.680  37.226  10.606  1.00  0.00           N  
ATOM     68  CA  THR A   5       5.761  38.257  11.058  1.00  0.00           C  
ATOM     69  C   THR A   5       4.809  38.627   9.923  1.00  0.00           C  
ATOM     70  O   THR A   5       5.178  38.592   8.750  1.00  0.00           O  
ATOM     71  CB  THR A   5       6.515  39.507  11.548  1.00  0.00           C  
ATOM     72  CG2 THR A   5       7.316  40.126  10.412  1.00  0.00           C  
ATOM     73  OG1 THR A   5       5.576  40.470  12.045  1.00  0.00           O  
ATOM     74  H   THR A   5       7.298  37.423   9.832  1.00  0.00           H  
ATOM     75  HA  THR A   5       5.180  37.861  11.892  1.00  0.00           H  
ATOM     76  HB  THR A   5       7.192  39.230  12.356  1.00  0.00           H  
ATOM     77  HG1 THR A   5       5.112  40.875  11.308  1.00  0.00           H  
ATOM     78 1HG2 THR A   5       7.842  41.008  10.777  1.00  0.00           H  
ATOM     79 2HG2 THR A   5       8.038  39.400  10.039  1.00  0.00           H  
ATOM     80 3HG2 THR A   5       6.642  40.414   9.607  1.00  0.00           H  
ATOM     81  N   VAL A   6       3.576  38.969  10.316  1.00  0.00           N  
ATOM     82  CA  VAL A   6       2.537  39.506   9.459  1.00  0.00           C  
ATOM     83  C   VAL A   6       3.137  40.582   8.556  1.00  0.00           C  
ATOM     84  O   VAL A   6       3.587  41.621   9.034  1.00  0.00           O  
ATOM     85  CB  VAL A   6       1.392  40.101  10.300  1.00  0.00           C  
ATOM     86  CG1 VAL A   6       0.357  40.760   9.400  1.00  0.00           C  
ATOM     87  CG2 VAL A   6       0.754  39.013  11.150  1.00  0.00           C  
ATOM     88  H   VAL A   6       3.381  38.830  11.297  1.00  0.00           H  
ATOM     89  HA  VAL A   6       2.136  38.694   8.851  1.00  0.00           H  
ATOM     90  HB  VAL A   6       1.796  40.879  10.948  1.00  0.00           H  
ATOM     91 1HG1 VAL A   6      -0.445  41.175  10.011  1.00  0.00           H  
ATOM     92 2HG1 VAL A   6       0.828  41.559   8.828  1.00  0.00           H  
ATOM     93 3HG1 VAL A   6      -0.056  40.017   8.717  1.00  0.00           H  
ATOM     94 1HG2 VAL A   6      -0.054  39.441  11.742  1.00  0.00           H  
ATOM     95 2HG2 VAL A   6       0.355  38.232  10.503  1.00  0.00           H  
ATOM     96 3HG2 VAL A   6       1.503  38.585  11.815  1.00  0.00           H  
ATOM     97  N   GLU A   7       3.161  40.303   7.247  1.00  0.00           N  
ATOM     98  CA  GLU A   7       3.520  41.298   6.249  1.00  0.00           C  
ATOM     99  C   GLU A   7       2.250  41.780   5.550  1.00  0.00           C  
ATOM    100  O   GLU A   7       1.264  41.047   5.468  1.00  0.00           O  
ATOM    101  CB  GLU A   7       4.506  40.720   5.232  1.00  0.00           C  
ATOM    102  CG  GLU A   7       5.870  40.365   5.808  1.00  0.00           C  
ATOM    103  CD  GLU A   7       6.834  39.866   4.768  1.00  0.00           C  
ATOM    104  OE1 GLU A   7       6.446  39.760   3.629  1.00  0.00           O  
ATOM    105  OE2 GLU A   7       7.958  39.591   5.113  1.00  0.00           O1-
ATOM    106  H   GLU A   7       2.921  39.369   6.946  1.00  0.00           H  
ATOM    107  HA  GLU A   7       3.998  42.138   6.754  1.00  0.00           H  
ATOM    108 1HB  GLU A   7       4.086  39.818   4.788  1.00  0.00           H  
ATOM    109 2HB  GLU A   7       4.661  41.438   4.426  1.00  0.00           H  
ATOM    110 1HG  GLU A   7       6.292  41.249   6.285  1.00  0.00           H  
ATOM    111 2HG  GLU A   7       5.740  39.601   6.574  1.00  0.00           H  
ATOM    112  N   ASP A   8       2.301  43.018   5.042  1.00  0.00           N  
ATOM    113  CA  ASP A   8       1.120  43.754   4.620  1.00  0.00           C  
ATOM    114  C   ASP A   8       0.916  43.646   3.109  1.00  0.00           C  
ATOM    115  O   ASP A   8       1.794  44.015   2.333  1.00  0.00           O  
ATOM    116  CB  ASP A   8       1.234  45.225   5.026  1.00  0.00           C  
ATOM    117  CG  ASP A   8       1.166  45.431   6.533  1.00  0.00           C  
ATOM    118  OD1 ASP A   8       0.712  44.542   7.215  1.00  0.00           O  
ATOM    119  OD2 ASP A   8       1.567  46.475   6.988  1.00  0.00           O1-
ATOM    120  H   ASP A   8       3.209  43.451   4.952  1.00  0.00           H  
ATOM    121  HA  ASP A   8       0.249  43.322   5.113  1.00  0.00           H  
ATOM    122 1HB  ASP A   8       2.178  45.632   4.662  1.00  0.00           H  
ATOM    123 2HB  ASP A   8       0.430  45.795   4.559  1.00  0.00           H  
ATOM    124  N   SER A   9      -0.262  43.155   2.706  1.00  0.00           N  
ATOM    125  CA  SER A   9      -0.669  43.164   1.309  1.00  0.00           C  
ATOM    126  C   SER A   9      -1.770  44.204   1.097  1.00  0.00           C  
ATOM    127  O   SER A   9      -1.979  45.068   1.948  1.00  0.00           O  
ATOM    128  CB  SER A   9      -1.155  41.790   0.891  1.00  0.00           C  
ATOM    129  OG  SER A   9      -1.367  41.732  -0.493  1.00  0.00           O  
ATOM    130  H   SER A   9      -0.887  42.766   3.398  1.00  0.00           H  
ATOM    131  HA  SER A   9       0.195  43.430   0.698  1.00  0.00           H  
ATOM    132 1HB  SER A   9      -0.420  41.040   1.182  1.00  0.00           H  
ATOM    133 2HB  SER A   9      -2.082  41.558   1.414  1.00  0.00           H  
ATOM    134  HG  SER A   9      -0.877  40.968  -0.804  1.00  0.00           H  
ATOM    135  N   GLY A  10      -2.443  44.135  -0.058  1.00  0.00           N  
ATOM    136  CA  GLY A  10      -3.420  45.145  -0.423  1.00  0.00           C  
ATOM    137  C   GLY A  10      -4.847  44.659  -0.207  1.00  0.00           C  
ATOM    138  O   GLY A  10      -5.768  45.140  -0.863  1.00  0.00           O  
ATOM    139  H   GLY A  10      -2.270  43.367  -0.690  1.00  0.00           H  
ATOM    140 1HA  GLY A  10      -3.252  46.045   0.169  1.00  0.00           H  
ATOM    141 2HA  GLY A  10      -3.287  45.419  -1.469  1.00  0.00           H  
ATOM    142  N   GLU A  11      -5.025  43.705   0.712  1.00  0.00           N  
ATOM    143  CA  GLU A  11      -6.357  43.178   0.963  1.00  0.00           C  
ATOM    144  C   GLU A  11      -7.011  43.989   2.073  1.00  0.00           C  
ATOM    145  O   GLU A  11      -6.371  44.246   3.085  1.00  0.00           O  
ATOM    146  CB  GLU A  11      -6.297  41.698   1.347  1.00  0.00           C  
ATOM    147  CG  GLU A  11      -5.784  40.782   0.244  1.00  0.00           C  
ATOM    148  CD  GLU A  11      -5.691  39.345   0.673  1.00  0.00           C  
ATOM    149  OE1 GLU A  11      -5.024  39.076   1.644  1.00  0.00           O  
ATOM    150  OE2 GLU A  11      -6.288  38.513   0.031  1.00  0.00           O1-
ATOM    151  H   GLU A  11      -4.244  43.341   1.239  1.00  0.00           H  
ATOM    152  HA  GLU A  11      -6.945  43.273   0.049  1.00  0.00           H  
ATOM    153 1HB  GLU A  11      -5.649  41.573   2.214  1.00  0.00           H  
ATOM    154 2HB  GLU A  11      -7.292  41.355   1.630  1.00  0.00           H  
ATOM    155 1HG  GLU A  11      -6.453  40.851  -0.613  1.00  0.00           H  
ATOM    156 2HG  GLU A  11      -4.800  41.128  -0.070  1.00  0.00           H  
ATOM    157  N   SER A  12      -8.279  44.380   1.886  1.00  0.00           N  
ATOM    158  CA  SER A  12      -9.038  44.976   2.978  1.00  0.00           C  
ATOM    159  C   SER A  12      -9.425  43.933   4.031  1.00  0.00           C  
ATOM    160  O   SER A  12      -9.249  42.737   3.822  1.00  0.00           O  
ATOM    161  CB  SER A  12     -10.285  45.646   2.434  1.00  0.00           C  
ATOM    162  OG  SER A  12     -11.145  44.708   1.850  1.00  0.00           O  
ATOM    163  H   SER A  12      -8.721  44.265   0.985  1.00  0.00           H  
ATOM    164  HA  SER A  12      -8.415  45.729   3.462  1.00  0.00           H  
ATOM    165 1HB  SER A  12     -10.801  46.164   3.242  1.00  0.00           H  
ATOM    166 2HB  SER A  12     -10.002  46.394   1.694  1.00  0.00           H  
ATOM    167  HG  SER A  12     -10.752  44.475   1.006  1.00  0.00           H  
ATOM    168  N   LEU A  13      -9.980  44.411   5.156  1.00  0.00           N  
ATOM    169  CA  LEU A  13     -10.511  43.561   6.211  1.00  0.00           C  
ATOM    170  C   LEU A  13     -11.538  42.606   5.619  1.00  0.00           C  
ATOM    171  O   LEU A  13     -11.514  41.417   5.921  1.00  0.00           O  
ATOM    172  CB  LEU A  13     -11.151  44.407   7.319  1.00  0.00           C  
ATOM    173  CG  LEU A  13     -11.787  43.621   8.473  1.00  0.00           C  
ATOM    174  CD1 LEU A  13     -10.721  42.780   9.163  1.00  0.00           C  
ATOM    175  CD2 LEU A  13     -12.434  44.590   9.451  1.00  0.00           C  
ATOM    176  H   LEU A  13     -10.025  45.414   5.263  1.00  0.00           H  
ATOM    177  HA  LEU A  13      -9.689  42.991   6.642  1.00  0.00           H  
ATOM    178 1HB  LEU A  13     -10.388  45.059   7.743  1.00  0.00           H  
ATOM    179 2HB  LEU A  13     -11.927  45.031   6.876  1.00  0.00           H  
ATOM    180  HG  LEU A  13     -12.543  42.942   8.078  1.00  0.00           H  
ATOM    181 1HD1 LEU A  13     -11.173  42.221   9.982  1.00  0.00           H  
ATOM    182 2HD1 LEU A  13     -10.287  42.083   8.443  1.00  0.00           H  
ATOM    183 3HD1 LEU A  13      -9.940  43.429   9.552  1.00  0.00           H  
ATOM    184 1HD2 LEU A  13     -12.886  44.031  10.271  1.00  0.00           H  
ATOM    185 2HD2 LEU A  13     -11.678  45.268   9.847  1.00  0.00           H  
ATOM    186 3HD2 LEU A  13     -13.203  45.165   8.937  1.00  0.00           H  
ATOM    187  N   GLU A  14     -12.426  43.128   4.766  1.00  0.00           N  
ATOM    188  CA  GLU A  14     -13.438  42.268   4.179  1.00  0.00           C  
ATOM    189  C   GLU A  14     -12.845  41.275   3.187  1.00  0.00           C  
ATOM    190  O   GLU A  14     -13.186  40.098   3.242  1.00  0.00           O  
ATOM    191  CB  GLU A  14     -14.507  43.115   3.485  1.00  0.00           C  
ATOM    192  CG  GLU A  14     -15.379  43.927   4.432  1.00  0.00           C  
ATOM    193  CD  GLU A  14     -16.388  44.779   3.713  1.00  0.00           C  
ATOM    194  OE1 GLU A  14     -16.364  44.804   2.506  1.00  0.00           O  
ATOM    195  OE2 GLU A  14     -17.182  45.407   4.372  1.00  0.00           O1-
ATOM    196  H   GLU A  14     -12.410  44.107   4.520  1.00  0.00           H  
ATOM    197  HA  GLU A  14     -13.908  41.692   4.977  1.00  0.00           H  
ATOM    198 1HB  GLU A  14     -14.028  43.809   2.793  1.00  0.00           H  
ATOM    199 2HB  GLU A  14     -15.160  42.468   2.900  1.00  0.00           H  
ATOM    200 1HG  GLU A  14     -15.907  43.243   5.097  1.00  0.00           H  
ATOM    201 2HG  GLU A  14     -14.740  44.563   5.042  1.00  0.00           H  
ATOM    202  N   ASP A  15     -11.962  41.737   2.297  1.00  0.00           N  
ATOM    203  CA  ASP A  15     -11.241  40.810   1.439  1.00  0.00           C  
ATOM    204  C   ASP A  15     -10.829  39.579   2.251  1.00  0.00           C  
ATOM    205  O   ASP A  15     -10.780  38.478   1.706  1.00  0.00           O  
ATOM    206  CB  ASP A  15     -10.008  41.480   0.827  1.00  0.00           C  
ATOM    207  CG  ASP A  15     -10.357  42.462  -0.283  1.00  0.00           C  
ATOM    208  OD1 ASP A  15     -11.115  42.103  -1.151  1.00  0.00           O  
ATOM    209  OD2 ASP A  15      -9.862  43.564  -0.250  1.00  0.00           O1-
ATOM    210  H   ASP A  15     -11.785  42.728   2.209  1.00  0.00           H  
ATOM    211  HA  ASP A  15     -11.903  40.501   0.630  1.00  0.00           H  
ATOM    212 1HB  ASP A  15      -9.460  42.013   1.605  1.00  0.00           H  
ATOM    213 2HB  ASP A  15      -9.343  40.717   0.422  1.00  0.00           H  
ATOM    214  N   LEU A  16     -10.594  39.788   3.561  1.00  0.00           N  
ATOM    215  CA  LEU A  16      -9.998  38.813   4.467  1.00  0.00           C  
ATOM    216  C   LEU A  16     -11.084  38.008   5.186  1.00  0.00           C  
ATOM    217  O   LEU A  16     -11.208  36.810   4.942  1.00  0.00           O  
ATOM    218  CB  LEU A  16      -9.104  39.520   5.494  1.00  0.00           C  
ATOM    219  CG  LEU A  16      -7.819  40.145   4.938  1.00  0.00           C  
ATOM    220  CD1 LEU A  16      -7.129  40.947   6.033  1.00  0.00           C  
ATOM    221  CD2 LEU A  16      -6.908  39.048   4.408  1.00  0.00           C  
ATOM    222  H   LEU A  16     -10.859  40.695   3.919  1.00  0.00           H  
ATOM    223  HA  LEU A  16      -9.386  38.127   3.883  1.00  0.00           H  
ATOM    224 1HB  LEU A  16      -9.680  40.312   5.968  1.00  0.00           H  
ATOM    225 2HB  LEU A  16      -8.818  38.799   6.259  1.00  0.00           H  
ATOM    226  HG  LEU A  16      -8.068  40.831   4.129  1.00  0.00           H  
ATOM    227 1HD1 LEU A  16      -6.215  41.392   5.638  1.00  0.00           H  
ATOM    228 2HD1 LEU A  16      -7.794  41.737   6.379  1.00  0.00           H  
ATOM    229 3HD1 LEU A  16      -6.881  40.289   6.864  1.00  0.00           H  
ATOM    230 1HD2 LEU A  16      -5.994  39.492   4.012  1.00  0.00           H  
ATOM    231 2HD2 LEU A  16      -6.656  38.361   5.217  1.00  0.00           H  
ATOM    232 3HD2 LEU A  16      -7.419  38.501   3.615  1.00  0.00           H  
ATOM    233  N   MET A  17     -11.876  38.670   6.043  1.00  0.00           N  
ATOM    234  CA  MET A  17     -13.074  38.098   6.638  1.00  0.00           C  
ATOM    235  C   MET A  17     -13.832  37.227   5.632  1.00  0.00           C  
ATOM    236  O   MET A  17     -14.287  36.138   5.974  1.00  0.00           O  
ATOM    237  CB  MET A  17     -13.975  39.210   7.172  1.00  0.00           C  
ATOM    238  CG  MET A  17     -13.428  39.930   8.396  1.00  0.00           C  
ATOM    239  SD  MET A  17     -13.107  38.812   9.775  1.00  0.00           S  
ATOM    240  CE  MET A  17     -14.762  38.232  10.133  1.00  0.00           C  
ATOM    241  H   MET A  17     -11.613  39.616   6.279  1.00  0.00           H  
ATOM    242  HA  MET A  17     -12.776  37.457   7.468  1.00  0.00           H  
ATOM    243 1HB  MET A  17     -14.136  39.953   6.392  1.00  0.00           H  
ATOM    244 2HB  MET A  17     -14.949  38.794   7.435  1.00  0.00           H  
ATOM    245 1HG  MET A  17     -12.497  40.435   8.137  1.00  0.00           H  
ATOM    246 2HG  MET A  17     -14.143  40.684   8.723  1.00  0.00           H  
ATOM    247 1HE  MET A  17     -14.729  37.530  10.966  1.00  0.00           H  
ATOM    248 2HE  MET A  17     -15.396  39.080  10.397  1.00  0.00           H  
ATOM    249 3HE  MET A  17     -15.171  37.734   9.254  1.00  0.00           H  
ATOM    250  N   ALA A  18     -13.968  37.691   4.388  1.00  0.00           N  
ATOM    251  CA  ALA A  18     -14.503  36.801   3.373  1.00  0.00           C  
ATOM    252  C   ALA A  18     -13.568  35.602   3.229  1.00  0.00           C  
ATOM    253  O   ALA A  18     -13.971  34.474   3.494  1.00  0.00           O  
ATOM    254  CB  ALA A  18     -14.710  37.529   2.069  1.00  0.00           C  
ATOM    255  H   ALA A  18     -13.713  38.634   4.131  1.00  0.00           H  
ATOM    256  HA  ALA A  18     -15.468  36.431   3.721  1.00  0.00           H  
ATOM    257 1HB  ALA A  18     -15.111  36.839   1.327  1.00  0.00           H  
ATOM    258 2HB  ALA A  18     -15.412  38.350   2.218  1.00  0.00           H  
ATOM    259 3HB  ALA A  18     -13.758  37.925   1.719  1.00  0.00           H  
ATOM    260  N   LYS A  19     -12.305  35.871   2.873  1.00  0.00           N  
ATOM    261  CA  LYS A  19     -11.341  34.831   2.534  1.00  0.00           C  
ATOM    262  C   LYS A  19     -11.177  33.833   3.680  1.00  0.00           C  
ATOM    263  O   LYS A  19     -10.599  32.764   3.486  1.00  0.00           O  
ATOM    264  CB  LYS A  19      -9.989  35.452   2.178  1.00  0.00           C  
ATOM    265  CG  LYS A  19      -8.936  34.449   1.725  1.00  0.00           C  
ATOM    266  CD  LYS A  19      -7.665  35.151   1.274  1.00  0.00           C  
ATOM    267  CE  LYS A  19      -6.593  34.149   0.868  1.00  0.00           C  
ATOM    268  NZ  LYS A  19      -5.355  34.821   0.389  1.00  0.00           N1+
ATOM    269  H   LYS A  19     -12.017  36.838   2.841  1.00  0.00           H  
ATOM    270  HA  LYS A  19     -11.713  34.284   1.667  1.00  0.00           H  
ATOM    271 1HB  LYS A  19     -10.123  36.181   1.378  1.00  0.00           H  
ATOM    272 2HB  LYS A  19      -9.594  35.984   3.043  1.00  0.00           H  
ATOM    273 1HG  LYS A  19      -8.696  33.776   2.549  1.00  0.00           H  
ATOM    274 2HG  LYS A  19      -9.328  33.858   0.898  1.00  0.00           H  
ATOM    275 1HD  LYS A  19      -7.886  35.796   0.422  1.00  0.00           H  
ATOM    276 2HD  LYS A  19      -7.281  35.769   2.085  1.00  0.00           H  
ATOM    277 1HE  LYS A  19      -6.343  33.519   1.722  1.00  0.00           H  
ATOM    278 2HE  LYS A  19      -6.974  33.510   0.073  1.00  0.00           H  
ATOM    279 1HZ  LYS A  19      -4.670  34.124   0.130  1.00  0.00           H  
ATOM    280 2HZ  LYS A  19      -5.571  35.394  -0.415  1.00  0.00           H  
ATOM    281 3HZ  LYS A  19      -4.979  35.402   1.125  1.00  0.00           H  
ATOM    282  N   MET A  20     -11.655  34.205   4.874  1.00  0.00           N  
ATOM    283  CA  MET A  20     -11.666  33.288   6.001  1.00  0.00           C  
ATOM    284  C   MET A  20     -12.727  32.230   5.714  1.00  0.00           C  
ATOM    285  O   MET A  20     -12.425  31.038   5.705  1.00  0.00           O  
ATOM    286  CB  MET A  20     -11.948  34.023   7.310  1.00  0.00           C  
ATOM    287  CG  MET A  20     -12.099  33.116   8.522  1.00  0.00           C  
ATOM    288  SD  MET A  20     -12.761  33.981   9.960  1.00  0.00           S  
ATOM    289  CE  MET A  20     -14.424  34.341   9.402  1.00  0.00           C  
ATOM    290  H   MET A  20     -12.016  35.140   4.997  1.00  0.00           H  
ATOM    291  HA  MET A  20     -10.684  32.821   6.076  1.00  0.00           H  
ATOM    292 1HB  MET A  20     -11.139  34.723   7.515  1.00  0.00           H  
ATOM    293 2HB  MET A  20     -12.866  34.604   7.210  1.00  0.00           H  
ATOM    294 1HG  MET A  20     -12.768  32.291   8.279  1.00  0.00           H  
ATOM    295 2HG  MET A  20     -11.129  32.699   8.788  1.00  0.00           H  
ATOM    296 1HE  MET A  20     -14.962  34.877  10.184  1.00  0.00           H  
ATOM    297 2HE  MET A  20     -14.381  34.958   8.503  1.00  0.00           H  
ATOM    298 3HE  MET A  20     -14.943  33.409   9.178  1.00  0.00           H  
ATOM    299  N   LYS A  21     -13.936  32.699   5.377  1.00  0.00           N  
ATOM    300  CA  LYS A  21     -15.083  31.842   5.119  1.00  0.00           C  
ATOM    301  C   LYS A  21     -14.861  30.924   3.919  1.00  0.00           C  
ATOM    302  O   LYS A  21     -15.496  29.875   3.839  1.00  0.00           O  
ATOM    303  CB  LYS A  21     -16.336  32.692   4.901  1.00  0.00           C  
ATOM    304  CG  LYS A  21     -16.791  33.468   6.130  1.00  0.00           C  
ATOM    305  CD  LYS A  21     -18.010  34.324   5.822  1.00  0.00           C  
ATOM    306  CE  LYS A  21     -18.458  35.111   7.045  1.00  0.00           C  
ATOM    307  NZ  LYS A  21     -19.628  35.982   6.749  1.00  0.00           N1+
ATOM    308  H   LYS A  21     -14.043  33.700   5.302  1.00  0.00           H  
ATOM    309  HA  LYS A  21     -15.239  31.202   5.988  1.00  0.00           H  
ATOM    310 1HB  LYS A  21     -16.153  33.410   4.101  1.00  0.00           H  
ATOM    311 2HB  LYS A  21     -17.160  32.052   4.585  1.00  0.00           H  
ATOM    312 1HG  LYS A  21     -17.041  32.769   6.929  1.00  0.00           H  
ATOM    313 2HG  LYS A  21     -15.983  34.112   6.474  1.00  0.00           H  
ATOM    314 1HD  LYS A  21     -17.771  35.023   5.018  1.00  0.00           H  
ATOM    315 2HD  LYS A  21     -18.830  33.686   5.493  1.00  0.00           H  
ATOM    316 1HE  LYS A  21     -18.728  34.421   7.843  1.00  0.00           H  
ATOM    317 2HE  LYS A  21     -17.637  35.735   7.397  1.00  0.00           H  
ATOM    318 1HZ  LYS A  21     -19.893  36.485   7.583  1.00  0.00           H  
ATOM    319 2HZ  LYS A  21     -19.384  36.640   6.022  1.00  0.00           H  
ATOM    320 3HZ  LYS A  21     -20.402  35.412   6.440  1.00  0.00           H  
ATOM    321  N   ASN A  22     -13.948  31.306   3.014  1.00  0.00           N  
ATOM    322  CA  ASN A  22     -13.535  30.445   1.912  1.00  0.00           C  
ATOM    323  C   ASN A  22     -12.369  29.561   2.333  1.00  0.00           C  
ATOM    324  O   ASN A  22     -11.620  29.042   1.504  1.00  0.00           O  
ATOM    325  CB  ASN A  22     -13.172  31.269   0.691  1.00  0.00           C  
ATOM    326  CG  ASN A  22     -14.369  31.920   0.056  1.00  0.00           C  
ATOM    327  ND2 ASN A  22     -14.196  33.129  -0.414  1.00  0.00           N  
ATOM    328  OD1 ASN A  22     -15.451  31.326  -0.011  1.00  0.00           O  
ATOM    329  H   ASN A  22     -13.535  32.223   3.103  1.00  0.00           H  
ATOM    330  HA  ASN A  22     -14.369  29.791   1.652  1.00  0.00           H  
ATOM    331 1HB  ASN A  22     -12.458  32.044   0.974  1.00  0.00           H  
ATOM    332 2HB  ASN A  22     -12.685  30.631  -0.048  1.00  0.00           H  
ATOM    333 1HD2 ASN A  22     -14.959  33.612  -0.847  1.00  0.00           H  
ATOM    334 2HD2 ASN A  22     -13.303  33.572  -0.340  1.00  0.00           H  
ATOM    335  N   MET A  23     -12.233  29.407   3.646  1.00  0.00           N  
ATOM    336  CA  MET A  23     -11.423  28.341   4.194  1.00  0.00           C  
ATOM    337  C   MET A  23     -12.232  27.655   5.292  1.00  0.00           C  
ATOM    338  O   MET A  23     -11.916  26.535   5.682  1.00  0.00           O  
ATOM    339  CB  MET A  23     -10.099  28.881   4.730  1.00  0.00           C  
ATOM    340  CG  MET A  23      -9.161  29.424   3.661  1.00  0.00           C  
ATOM    341  SD  MET A  23      -7.555  29.906   4.325  1.00  0.00           S  
ATOM    342  CE  MET A  23      -7.979  31.430   5.165  1.00  0.00           C  
ATOM    343  H   MET A  23     -12.701  30.043   4.276  1.00  0.00           H  
ATOM    344  HA  MET A  23     -11.207  27.627   3.399  1.00  0.00           H  
ATOM    345 1HB  MET A  23     -10.294  29.683   5.441  1.00  0.00           H  
ATOM    346 2HB  MET A  23      -9.573  28.090   5.266  1.00  0.00           H  
ATOM    347 1HG  MET A  23      -9.004  28.665   2.896  1.00  0.00           H  
ATOM    348 2HG  MET A  23      -9.613  30.295   3.188  1.00  0.00           H  
ATOM    349 1HE  MET A  23      -7.086  31.850   5.628  1.00  0.00           H  
ATOM    350 2HE  MET A  23      -8.385  32.141   4.444  1.00  0.00           H  
ATOM    351 3HE  MET A  23      -8.725  31.225   5.934  1.00  0.00           H  
ATOM    352  N   MET A  24     -13.312  28.312   5.740  1.00  0.00           N  
ATOM    353  CA  MET A  24     -14.050  27.898   6.925  1.00  0.00           C  
ATOM    354  C   MET A  24     -15.250  27.023   6.553  1.00  0.00           C  
ATOM    355  O   MET A  24     -15.956  26.527   7.430  1.00  0.00           O  
ATOM    356  CB  MET A  24     -14.528  29.129   7.699  1.00  0.00           C  
ATOM    357  CG  MET A  24     -15.028  28.836   9.102  1.00  0.00           C  
ATOM    358  SD  MET A  24     -15.534  30.345   9.968  1.00  0.00           S  
ATOM    359  CE  MET A  24     -17.045  30.749   9.094  1.00  0.00           C  
ATOM    360  H   MET A  24     -13.620  29.127   5.228  1.00  0.00           H  
ATOM    361  HA  MET A  24     -13.383  27.317   7.562  1.00  0.00           H  
ATOM    362 1HB  MET A  24     -13.713  29.847   7.780  1.00  0.00           H  
ATOM    363 2HB  MET A  24     -15.337  29.612   7.150  1.00  0.00           H  
ATOM    364 1HG  MET A  24     -15.879  28.157   9.050  1.00  0.00           H  
ATOM    365 2HG  MET A  24     -14.240  28.350   9.675  1.00  0.00           H  
ATOM    366 1HE  MET A  24     -17.478  31.658   9.514  1.00  0.00           H  
ATOM    367 2HE  MET A  24     -16.824  30.906   8.037  1.00  0.00           H  
ATOM    368 3HE  MET A  24     -17.757  29.929   9.197  1.00  0.00           H  
ATOM    369  N   ALA A  25     -15.488  26.843   5.250  1.00  0.00           N  
ATOM    370  CA  ALA A  25     -16.505  25.913   4.779  1.00  0.00           C  
ATOM    371  C   ALA A  25     -15.839  24.611   4.324  1.00  0.00           C  
ATOM    372  O   ALA A  25     -14.636  24.592   4.064  1.00  0.00           O  
ATOM    373  CB  ALA A  25     -17.320  26.560   3.682  1.00  0.00           C  
ATOM    374  H   ALA A  25     -14.949  27.366   4.575  1.00  0.00           H  
ATOM    375  HA  ALA A  25     -17.159  25.673   5.617  1.00  0.00           H  
ATOM    376 1HB  ALA A  25     -18.080  25.861   3.332  1.00  0.00           H  
ATOM    377 2HB  ALA A  25     -17.803  27.457   4.069  1.00  0.00           H  
ATOM    378 3HB  ALA A  25     -16.666  26.829   2.854  1.00  0.00           H  
ATOM    379  N   ASP A  26     -16.612  23.516   4.240  1.00  0.00           N  
ATOM    380  CA  ASP A  26     -16.045  22.242   3.817  1.00  0.00           C  
ATOM    381  C   ASP A  26     -16.021  22.161   2.292  1.00  0.00           C  
ATOM    382  O   ASP A  26     -17.059  22.295   1.641  1.00  0.00           O  
ATOM    383  CB  ASP A  26     -16.847  21.073   4.393  1.00  0.00           C  
ATOM    384  CG  ASP A  26     -16.189  19.722   4.143  1.00  0.00           C  
ATOM    385  OD1 ASP A  26     -15.107  19.510   4.639  1.00  0.00           O  
ATOM    386  OD2 ASP A  26     -16.773  18.916   3.460  1.00  0.00           O1-
ATOM    387  H   ASP A  26     -17.594  23.565   4.469  1.00  0.00           H  
ATOM    388  HA  ASP A  26     -15.023  22.177   4.190  1.00  0.00           H  
ATOM    389 1HB  ASP A  26     -16.968  21.208   5.468  1.00  0.00           H  
ATOM    390 2HB  ASP A  26     -17.844  21.062   3.950  1.00  0.00           H  
ATOM    391  N   GLU A  27     -14.817  21.913   1.754  1.00  0.00           N  
ATOM    392  CA  GLU A  27     -14.561  21.945   0.323  1.00  0.00           C  
ATOM    393  C   GLU A  27     -15.180  20.707  -0.316  1.00  0.00           C  
ATOM    394  O   GLU A  27     -15.782  20.794  -1.382  1.00  0.00           O  
ATOM    395  CB  GLU A  27     -13.059  22.002   0.036  1.00  0.00           C  
ATOM    396  CG  GLU A  27     -12.705  22.131  -1.439  1.00  0.00           C  
ATOM    397  CD  GLU A  27     -11.230  22.304  -1.674  1.00  0.00           C  
ATOM    398  OE1 GLU A  27     -10.495  22.330  -0.716  1.00  0.00           O  
ATOM    399  OE2 GLU A  27     -10.839  22.410  -2.812  1.00  0.00           O1-
ATOM    400  H   GLU A  27     -14.059  21.694   2.385  1.00  0.00           H  
ATOM    401  HA  GLU A  27     -15.025  22.841  -0.092  1.00  0.00           H  
ATOM    402 1HB  GLU A  27     -12.620  22.851   0.560  1.00  0.00           H  
ATOM    403 2HB  GLU A  27     -12.581  21.100   0.418  1.00  0.00           H  
ATOM    404 1HG  GLU A  27     -13.042  21.236  -1.962  1.00  0.00           H  
ATOM    405 2HG  GLU A  27     -13.237  22.984  -1.857  1.00  0.00           H  
ATOM    406  N   ALA A  28     -15.001  19.570   0.365  1.00  0.00           N  
ATOM    407  CA  ALA A  28     -15.606  18.286   0.048  1.00  0.00           C  
ATOM    408  C   ALA A  28     -17.119  18.412  -0.122  1.00  0.00           C  
ATOM    409  O   ALA A  28     -17.673  17.988  -1.138  1.00  0.00           O  
ATOM    410  CB  ALA A  28     -15.282  17.321   1.163  1.00  0.00           C  
ATOM    411  H   ALA A  28     -14.387  19.641   1.164  1.00  0.00           H  
ATOM    412  HA  ALA A  28     -15.174  17.930  -0.887  1.00  0.00           H  
ATOM    413 1HB  ALA A  28     -15.727  16.350   0.945  1.00  0.00           H  
ATOM    414 2HB  ALA A  28     -14.201  17.213   1.248  1.00  0.00           H  
ATOM    415 3HB  ALA A  28     -15.684  17.701   2.101  1.00  0.00           H  
ATOM    416  N   THR A  29     -17.771  18.950   0.918  1.00  0.00           N  
ATOM    417  CA  THR A  29     -19.206  19.165   0.936  1.00  0.00           C  
ATOM    418  C   THR A  29     -19.568  20.093  -0.218  1.00  0.00           C  
ATOM    419  O   THR A  29     -20.434  19.767  -1.024  1.00  0.00           O  
ATOM    420  CB  THR A  29     -19.678  19.762   2.275  1.00  0.00           C  
ATOM    421  CG2 THR A  29     -21.177  20.016   2.247  1.00  0.00           C  
ATOM    422  OG1 THR A  29     -19.370  18.853   3.341  1.00  0.00           O  
ATOM    423  H   THR A  29     -17.224  19.215   1.724  1.00  0.00           H  
ATOM    424  HA  THR A  29     -19.702  18.203   0.803  1.00  0.00           H  
ATOM    425  HB  THR A  29     -19.158  20.703   2.457  1.00  0.00           H  
ATOM    426  HG1 THR A  29     -18.417  18.782   3.434  1.00  0.00           H  
ATOM    427 1HG2 THR A  29     -21.492  20.438   3.201  1.00  0.00           H  
ATOM    428 2HG2 THR A  29     -21.412  20.716   1.445  1.00  0.00           H  
ATOM    429 3HG2 THR A  29     -21.702  19.079   2.075  1.00  0.00           H  
ATOM    430  N   ARG A  30     -18.870  21.231  -0.302  1.00  0.00           N  
ATOM    431  CA  ARG A  30     -19.116  22.195  -1.360  1.00  0.00           C  
ATOM    432  C   ARG A  30     -18.902  21.552  -2.729  1.00  0.00           C  
ATOM    433  O   ARG A  30     -19.665  21.835  -3.650  1.00  0.00           O  
ATOM    434  CB  ARG A  30     -18.200  23.401  -1.211  1.00  0.00           C  
ATOM    435  CG  ARG A  30     -18.612  24.388  -0.132  1.00  0.00           C  
ATOM    436  CD  ARG A  30     -17.729  25.583  -0.112  1.00  0.00           C  
ATOM    437  NE  ARG A  30     -16.380  25.251   0.319  1.00  0.00           N  
ATOM    438  CZ  ARG A  30     -15.302  26.036   0.128  1.00  0.00           C  
ATOM    439  NH1 ARG A  30     -15.430  27.191  -0.486  1.00  0.00           N1+
ATOM    440  NH2 ARG A  30     -14.116  25.644   0.559  1.00  0.00           N  
ATOM    441  H   ARG A  30     -18.156  21.426   0.385  1.00  0.00           H  
ATOM    442  HA  ARG A  30     -20.150  22.533  -1.286  1.00  0.00           H  
ATOM    443 1HB  ARG A  30     -17.190  23.064  -0.981  1.00  0.00           H  
ATOM    444 2HB  ARG A  30     -18.157  23.943  -2.155  1.00  0.00           H  
ATOM    445 1HG  ARG A  30     -19.634  24.721  -0.315  1.00  0.00           H  
ATOM    446 2HG  ARG A  30     -18.558  23.905   0.844  1.00  0.00           H  
ATOM    447 1HD  ARG A  30     -17.672  26.009  -1.113  1.00  0.00           H  
ATOM    448 2HD  ARG A  30     -18.135  26.324   0.576  1.00  0.00           H  
ATOM    449  HE  ARG A  30     -16.241  24.369   0.796  1.00  0.00           H  
ATOM    450 1HH1 ARG A  30     -16.338  27.491  -0.815  1.00  0.00           H  
ATOM    451 2HH1 ARG A  30     -14.621  27.780  -0.629  1.00  0.00           H  
ATOM    452 1HH2 ARG A  30     -14.017  24.757   1.031  1.00  0.00           H  
ATOM    453 2HH2 ARG A  30     -13.308  26.233   0.416  1.00  0.00           H  
ATOM    454  N   ARG A  31     -17.865  20.703  -2.847  1.00  0.00           N  
ATOM    455  CA  ARG A  31     -17.545  19.993  -4.081  1.00  0.00           C  
ATOM    456  C   ARG A  31     -18.717  19.099  -4.469  1.00  0.00           C  
ATOM    457  O   ARG A  31     -19.324  19.288  -5.522  1.00  0.00           O  
ATOM    458  CB  ARG A  31     -16.287  19.152  -3.919  1.00  0.00           C  
ATOM    459  CG  ARG A  31     -15.874  18.375  -5.158  1.00  0.00           C  
ATOM    460  CD  ARG A  31     -14.747  17.448  -4.875  1.00  0.00           C  
ATOM    461  NE  ARG A  31     -15.128  16.402  -3.940  1.00  0.00           N  
ATOM    462  CZ  ARG A  31     -15.831  15.300  -4.270  1.00  0.00           C  
ATOM    463  NH1 ARG A  31     -16.223  15.118  -5.511  1.00  0.00           N1+
ATOM    464  NH2 ARG A  31     -16.128  14.405  -3.344  1.00  0.00           N  
ATOM    465  H   ARG A  31     -17.286  20.559  -2.032  1.00  0.00           H  
ATOM    466  HA  ARG A  31     -17.368  20.728  -4.867  1.00  0.00           H  
ATOM    467 1HB  ARG A  31     -15.453  19.795  -3.640  1.00  0.00           H  
ATOM    468 2HB  ARG A  31     -16.431  18.435  -3.111  1.00  0.00           H  
ATOM    469 1HG  ARG A  31     -16.719  17.786  -5.517  1.00  0.00           H  
ATOM    470 2HG  ARG A  31     -15.560  19.069  -5.937  1.00  0.00           H  
ATOM    471 1HD  ARG A  31     -14.423  16.977  -5.802  1.00  0.00           H  
ATOM    472 2HD  ARG A  31     -13.918  18.007  -4.443  1.00  0.00           H  
ATOM    473  HE  ARG A  31     -14.843  16.507  -2.976  1.00  0.00           H  
ATOM    474 1HH1 ARG A  31     -15.998  15.804  -6.218  1.00  0.00           H  
ATOM    475 2HH1 ARG A  31     -16.752  14.293  -5.758  1.00  0.00           H  
ATOM    476 1HH2 ARG A  31     -15.826  14.544  -2.390  1.00  0.00           H  
ATOM    477 2HH2 ARG A  31     -16.654  13.581  -3.591  1.00  0.00           H  
ATOM    478  N   VAL A  32     -19.019  18.142  -3.581  1.00  0.00           N  
ATOM    479  CA  VAL A  32     -20.142  17.216  -3.663  1.00  0.00           C  
ATOM    480  C   VAL A  32     -21.411  17.909  -4.161  1.00  0.00           C  
ATOM    481  O   VAL A  32     -22.066  17.415  -5.080  1.00  0.00           O  
ATOM    482  CB  VAL A  32     -20.412  16.589  -2.282  1.00  0.00           C  
ATOM    483  CG1 VAL A  32     -21.783  15.929  -2.256  1.00  0.00           C  
ATOM    484  CG2 VAL A  32     -19.322  15.582  -1.950  1.00  0.00           C  
ATOM    485  H   VAL A  32     -18.390  18.084  -2.793  1.00  0.00           H  
ATOM    486  HA  VAL A  32     -19.886  16.423  -4.366  1.00  0.00           H  
ATOM    487  HB  VAL A  32     -20.420  17.379  -1.531  1.00  0.00           H  
ATOM    488 1HG1 VAL A  32     -21.957  15.491  -1.273  1.00  0.00           H  
ATOM    489 2HG1 VAL A  32     -22.550  16.676  -2.462  1.00  0.00           H  
ATOM    490 3HG1 VAL A  32     -21.824  15.147  -3.013  1.00  0.00           H  
ATOM    491 1HG2 VAL A  32     -19.519  15.143  -0.972  1.00  0.00           H  
ATOM    492 2HG2 VAL A  32     -19.310  14.795  -2.704  1.00  0.00           H  
ATOM    493 3HG2 VAL A  32     -18.355  16.084  -1.933  1.00  0.00           H  
ATOM    494  N   VAL A  33     -21.790  19.002  -3.486  1.00  0.00           N  
ATOM    495  CA  VAL A  33     -23.139  19.525  -3.600  1.00  0.00           C  
ATOM    496  C   VAL A  33     -23.194  20.448  -4.809  1.00  0.00           C  
ATOM    497  O   VAL A  33     -24.235  20.555  -5.447  1.00  0.00           O  
ATOM    498  CB  VAL A  33     -23.543  20.293  -2.328  1.00  0.00           C  
ATOM    499  CG1 VAL A  33     -24.875  21.001  -2.533  1.00  0.00           C  
ATOM    500  CG2 VAL A  33     -23.618  19.337  -1.147  1.00  0.00           C  
ATOM    501  H   VAL A  33     -21.129  19.474  -2.886  1.00  0.00           H  
ATOM    502  HA  VAL A  33     -23.825  18.687  -3.728  1.00  0.00           H  
ATOM    503  HB  VAL A  33     -22.798  21.063  -2.127  1.00  0.00           H  
ATOM    504 1HG1 VAL A  33     -25.145  21.540  -1.624  1.00  0.00           H  
ATOM    505 2HG1 VAL A  33     -24.787  21.706  -3.359  1.00  0.00           H  
ATOM    506 3HG1 VAL A  33     -25.645  20.266  -2.761  1.00  0.00           H  
ATOM    507 1HG2 VAL A  33     -23.903  19.887  -0.251  1.00  0.00           H  
ATOM    508 2HG2 VAL A  33     -24.359  18.563  -1.350  1.00  0.00           H  
ATOM    509 3HG2 VAL A  33     -22.642  18.873  -0.993  1.00  0.00           H  
ATOM    510  N   SER A  34     -22.063  21.088  -5.125  1.00  0.00           N  
ATOM    511  CA  SER A  34     -22.019  22.013  -6.245  1.00  0.00           C  
ATOM    512  C   SER A  34     -22.504  21.310  -7.511  1.00  0.00           C  
ATOM    513  O   SER A  34     -23.076  21.942  -8.396  1.00  0.00           O  
ATOM    514  CB  SER A  34     -20.611  22.541  -6.441  1.00  0.00           C  
ATOM    515  OG  SER A  34     -19.748  21.522  -6.868  1.00  0.00           O  
ATOM    516  H   SER A  34     -21.225  20.931  -4.583  1.00  0.00           H  
ATOM    517  HA  SER A  34     -22.680  22.853  -6.026  1.00  0.00           H  
ATOM    518 1HB  SER A  34     -20.623  23.343  -7.178  1.00  0.00           H  
ATOM    519 2HB  SER A  34     -20.247  22.962  -5.505  1.00  0.00           H  
ATOM    520  HG  SER A  34     -19.821  20.823  -6.213  1.00  0.00           H  
ATOM    521  N   GLU A  35     -22.266  19.994  -7.574  1.00  0.00           N  
ATOM    522  CA  GLU A  35     -22.604  19.188  -8.737  1.00  0.00           C  
ATOM    523  C   GLU A  35     -24.067  18.751  -8.693  1.00  0.00           C  
ATOM    524  O   GLU A  35     -24.708  18.624  -9.735  1.00  0.00           O  
ATOM    525  CB  GLU A  35     -21.693  17.961  -8.817  1.00  0.00           C  
ATOM    526  CG  GLU A  35     -20.232  18.280  -9.103  1.00  0.00           C  
ATOM    527  CD  GLU A  35     -19.389  17.049  -9.283  1.00  0.00           C  
ATOM    528  OE1 GLU A  35     -19.901  15.970  -9.104  1.00  0.00           O  
ATOM    529  OE2 GLU A  35     -18.231  17.187  -9.602  1.00  0.00           O1-
ATOM    530  H   GLU A  35     -21.833  19.550  -6.777  1.00  0.00           H  
ATOM    531  HA  GLU A  35     -22.456  19.793  -9.632  1.00  0.00           H  
ATOM    532 1HB  GLU A  35     -21.737  17.412  -7.876  1.00  0.00           H  
ATOM    533 2HB  GLU A  35     -22.049  17.294  -9.602  1.00  0.00           H  
ATOM    534 1HG  GLU A  35     -20.174  18.883 -10.009  1.00  0.00           H  
ATOM    535 2HG  GLU A  35     -19.833  18.871  -8.280  1.00  0.00           H  
ATOM    536  N   ILE A  36     -24.584  18.507  -7.484  1.00  0.00           N  
ATOM    537  CA  ILE A  36     -25.960  18.060  -7.353  1.00  0.00           C  
ATOM    538  C   ILE A  36     -26.872  19.273  -7.464  1.00  0.00           C  
ATOM    539  O   ILE A  36     -26.722  20.236  -6.717  1.00  0.00           O  
ATOM    540  CB  ILE A  36     -26.197  17.336  -6.015  1.00  0.00           C  
ATOM    541  CG1 ILE A  36     -25.268  16.125  -5.892  1.00  0.00           C  
ATOM    542  CG2 ILE A  36     -27.651  16.909  -5.890  1.00  0.00           C  
ATOM    543  CD1 ILE A  36     -25.257  15.502  -4.514  1.00  0.00           C  
ATOM    544  H   ILE A  36     -24.025  18.630  -6.652  1.00  0.00           H  
ATOM    545  HA  ILE A  36     -26.174  17.359  -8.159  1.00  0.00           H  
ATOM    546  HB  ILE A  36     -25.952  18.005  -5.191  1.00  0.00           H  
ATOM    547 1HG1 ILE A  36     -25.567  15.363  -6.609  1.00  0.00           H  
ATOM    548 2HG1 ILE A  36     -24.248  16.422  -6.138  1.00  0.00           H  
ATOM    549 1HG2 ILE A  36     -27.801  16.398  -4.939  1.00  0.00           H  
ATOM    550 2HG2 ILE A  36     -28.292  17.788  -5.935  1.00  0.00           H  
ATOM    551 3HG2 ILE A  36     -27.903  16.234  -6.708  1.00  0.00           H  
ATOM    552 1HD1 ILE A  36     -24.574  14.651  -4.506  1.00  0.00           H  
ATOM    553 2HD1 ILE A  36     -24.925  16.240  -3.784  1.00  0.00           H  
ATOM    554 3HD1 ILE A  36     -26.261  15.165  -4.260  1.00  0.00           H  
ATOM    555  N   PRO A  37     -27.855  19.258  -8.388  1.00  0.00           N  
ATOM    556  CA  PRO A  37     -28.705  20.424  -8.593  1.00  0.00           C  
ATOM    557  C   PRO A  37     -29.634  20.476  -7.386  1.00  0.00           C  
ATOM    558  O   PRO A  37     -30.077  19.444  -6.883  1.00  0.00           O  
ATOM    559  CB  PRO A  37     -29.449  20.128  -9.899  1.00  0.00           C  
ATOM    560  CG  PRO A  37     -29.476  18.640  -9.976  1.00  0.00           C  
ATOM    561  CD  PRO A  37     -28.144  18.213  -9.418  1.00  0.00           C  
ATOM    562  HA  PRO A  37     -28.073  21.317  -8.707  1.00  0.00           H  
ATOM    563 1HB  PRO A  37     -30.455  20.572  -9.868  1.00  0.00           H  
ATOM    564 2HB  PRO A  37     -28.921  20.591 -10.746  1.00  0.00           H  
ATOM    565 1HG  PRO A  37     -30.324  18.244  -9.400  1.00  0.00           H  
ATOM    566 2HG  PRO A  37     -29.621  18.316 -11.017  1.00  0.00           H  
ATOM    567 1HD  PRO A  37     -28.242  17.219  -8.955  1.00  0.00           H  
ATOM    568 2HD  PRO A  37     -27.395  18.195 -10.223  1.00  0.00           H  
ATOM    569  N   VAL A  38     -29.879  21.693  -6.908  1.00  0.00           N  
ATOM    570  CA  VAL A  38     -30.610  21.894  -5.674  1.00  0.00           C  
ATOM    571  C   VAL A  38     -32.091  22.050  -6.004  1.00  0.00           C  
ATOM    572  O   VAL A  38     -32.440  22.448  -7.115  1.00  0.00           O  
ATOM    573  CB  VAL A  38     -30.098  23.142  -4.931  1.00  0.00           C  
ATOM    574  CG1 VAL A  38     -28.641  22.962  -4.530  1.00  0.00           C  
ATOM    575  CG2 VAL A  38     -30.269  24.373  -5.808  1.00  0.00           C  
ATOM    576  H   VAL A  38     -29.546  22.498  -7.419  1.00  0.00           H  
ATOM    577  HA  VAL A  38     -30.456  21.024  -5.035  1.00  0.00           H  
ATOM    578  HB  VAL A  38     -30.671  23.267  -4.012  1.00  0.00           H  
ATOM    579 1HG1 VAL A  38     -28.296  23.854  -4.006  1.00  0.00           H  
ATOM    580 2HG1 VAL A  38     -28.547  22.097  -3.875  1.00  0.00           H  
ATOM    581 3HG1 VAL A  38     -28.034  22.810  -5.423  1.00  0.00           H  
ATOM    582 1HG2 VAL A  38     -29.906  25.252  -5.276  1.00  0.00           H  
ATOM    583 2HG2 VAL A  38     -29.701  24.245  -6.729  1.00  0.00           H  
ATOM    584 3HG2 VAL A  38     -31.324  24.506  -6.047  1.00  0.00           H  
ATOM    585  N   LEU A  39     -32.950  21.724  -5.031  1.00  0.00           N  
ATOM    586  CA  LEU A  39     -34.383  21.687  -5.268  1.00  0.00           C  
ATOM    587  C   LEU A  39     -35.037  22.984  -4.811  1.00  0.00           C  
ATOM    588  O   LEU A  39     -34.401  23.815  -4.172  1.00  0.00           O  
ATOM    589  CB  LEU A  39     -34.968  20.494  -4.521  1.00  0.00           C  
ATOM    590  CG  LEU A  39     -34.656  19.159  -5.172  1.00  0.00           C  
ATOM    591  CD1 LEU A  39     -33.252  18.719  -4.800  1.00  0.00           C  
ATOM    592  CD2 LEU A  39     -35.685  18.125  -4.749  1.00  0.00           C  
ATOM    593  H   LEU A  39     -32.597  21.499  -4.112  1.00  0.00           H  
ATOM    594  HA  LEU A  39     -34.554  21.567  -6.337  1.00  0.00           H  
ATOM    595 1HB  LEU A  39     -34.572  20.491  -3.507  1.00  0.00           H  
ATOM    596 2HB  LEU A  39     -36.050  20.614  -4.466  1.00  0.00           H  
ATOM    597  HG  LEU A  39     -34.681  19.268  -6.256  1.00  0.00           H  
ATOM    598 1HD1 LEU A  39     -33.035  17.759  -5.270  1.00  0.00           H  
ATOM    599 2HD1 LEU A  39     -32.535  19.463  -5.145  1.00  0.00           H  
ATOM    600 3HD1 LEU A  39     -33.178  18.616  -3.717  1.00  0.00           H  
ATOM    601 1HD2 LEU A  39     -35.456  17.169  -5.220  1.00  0.00           H  
ATOM    602 2HD2 LEU A  39     -35.662  18.011  -3.665  1.00  0.00           H  
ATOM    603 3HD2 LEU A  39     -36.678  18.453  -5.057  1.00  0.00           H  
ATOM    604  N   LYS A  40     -36.332  23.107  -5.113  1.00  0.00           N  
ATOM    605  CA  LYS A  40     -37.024  24.377  -4.994  1.00  0.00           C  
ATOM    606  C   LYS A  40     -38.222  24.228  -4.066  1.00  0.00           C  
ATOM    607  O   LYS A  40     -38.259  24.835  -2.994  1.00  0.00           O  
ATOM    608  CB  LYS A  40     -37.468  24.884  -6.367  1.00  0.00           C  
ATOM    609  CG  LYS A  40     -36.327  25.140  -7.343  1.00  0.00           C  
ATOM    610  CD  LYS A  40     -35.424  26.263  -6.854  1.00  0.00           C  
ATOM    611  CE  LYS A  40     -34.315  26.557  -7.854  1.00  0.00           C  
ATOM    612  NZ  LYS A  40     -33.431  27.662  -7.394  1.00  0.00           N1+
ATOM    613  H   LYS A  40     -36.843  22.296  -5.432  1.00  0.00           H  
ATOM    614  HA  LYS A  40     -36.338  25.106  -4.561  1.00  0.00           H  
ATOM    615 1HB  LYS A  40     -38.141  24.158  -6.823  1.00  0.00           H  
ATOM    616 2HB  LYS A  40     -38.023  25.816  -6.249  1.00  0.00           H  
ATOM    617 1HG  LYS A  40     -35.734  24.232  -7.455  1.00  0.00           H  
ATOM    618 2HG  LYS A  40     -36.735  25.410  -8.316  1.00  0.00           H  
ATOM    619 1HD  LYS A  40     -36.016  27.167  -6.705  1.00  0.00           H  
ATOM    620 2HD  LYS A  40     -34.978  25.983  -5.901  1.00  0.00           H  
ATOM    621 1HE  LYS A  40     -33.712  25.662  -7.998  1.00  0.00           H  
ATOM    622 2HE  LYS A  40     -34.753  26.833  -8.812  1.00  0.00           H  
ATOM    623 1HZ  LYS A  40     -32.710  27.826  -8.083  1.00  0.00           H  
ATOM    624 2HZ  LYS A  40     -33.978  28.503  -7.274  1.00  0.00           H  
ATOM    625 3HZ  LYS A  40     -33.004  27.410  -6.514  1.00  0.00           H  
ATOM    626  N   THR A  41     -39.193  23.421  -4.522  1.00  0.00           N  
ATOM    627  CA  THR A  41     -40.508  23.335  -3.914  1.00  0.00           C  
ATOM    628  C   THR A  41     -40.457  22.707  -2.528  1.00  0.00           C  
ATOM    629  O   THR A  41     -40.006  21.585  -2.323  1.00  0.00           O  
ATOM    630  CB  THR A  41     -41.471  22.531  -4.807  1.00  0.00           C  
ATOM    631  CG2 THR A  41     -42.848  22.446  -4.166  1.00  0.00           C  
ATOM    632  OG1 THR A  41     -41.582  23.167  -6.087  1.00  0.00           O  
ATOM    633  H   THR A  41     -38.986  22.850  -5.329  1.00  0.00           H  
ATOM    634  HA  THR A  41     -40.903  24.345  -3.800  1.00  0.00           H  
ATOM    635  HB  THR A  41     -41.080  21.524  -4.950  1.00  0.00           H  
ATOM    636  HG1 THR A  41     -40.874  22.858  -6.659  1.00  0.00           H  
ATOM    637 1HG2 THR A  41     -43.515  21.875  -4.812  1.00  0.00           H  
ATOM    638 2HG2 THR A  41     -42.768  21.954  -3.198  1.00  0.00           H  
ATOM    639 3HG2 THR A  41     -43.248  23.451  -4.031  1.00  0.00           H  
ATOM    640  N   ASN A  42     -41.046  23.434  -1.598  1.00  0.00           N  
ATOM    641  CA  ASN A  42     -41.177  22.969  -0.245  1.00  0.00           C  
ATOM    642  C   ASN A  42     -42.550  22.307  -0.107  1.00  0.00           C  
ATOM    643  O   ASN A  42     -43.476  22.955   0.363  1.00  0.00           O  
ATOM    644  CB  ASN A  42     -40.995  24.105   0.745  1.00  0.00           C  
ATOM    645  CG  ASN A  42     -40.712  23.618   2.139  1.00  0.00           C  
ATOM    646  ND2 ASN A  42     -40.097  24.453   2.936  1.00  0.00           N  
ATOM    647  OD1 ASN A  42     -41.049  22.483   2.493  1.00  0.00           O  
ATOM    648  H   ASN A  42     -41.415  24.342  -1.844  1.00  0.00           H  
ATOM    649  HA  ASN A  42     -40.402  22.224  -0.058  1.00  0.00           H  
ATOM    650 1HB  ASN A  42     -40.172  24.743   0.420  1.00  0.00           H  
ATOM    651 2HB  ASN A  42     -41.896  24.719   0.764  1.00  0.00           H  
ATOM    652 1HD2 ASN A  42     -39.883  24.183   3.876  1.00  0.00           H  
ATOM    653 2HD2 ASN A  42     -39.843  25.362   2.607  1.00  0.00           H  
ATOM    654  N   ALA A  43     -42.677  21.036  -0.529  1.00  0.00           N  
ATOM    655  CA  ALA A  43     -43.903  20.258  -0.366  1.00  0.00           C  
ATOM    656  C   ALA A  43     -43.570  18.898   0.240  1.00  0.00           C  
ATOM    657  O   ALA A  43     -42.469  18.409   0.033  1.00  0.00           O  
ATOM    658  CB  ALA A  43     -44.587  20.086  -1.698  1.00  0.00           C  
ATOM    659  H   ALA A  43     -41.880  20.609  -0.979  1.00  0.00           H  
ATOM    660  HA  ALA A  43     -44.565  20.805   0.306  1.00  0.00           H  
ATOM    661 1HB  ALA A  43     -45.500  19.505  -1.566  1.00  0.00           H  
ATOM    662 2HB  ALA A  43     -44.836  21.065  -2.108  1.00  0.00           H  
ATOM    663 3HB  ALA A  43     -43.921  19.564  -2.384  1.00  0.00           H  
ATOM    664  N   GLY A  44     -44.523  18.298   0.972  1.00  0.00           N  
ATOM    665  CA  GLY A  44     -44.377  16.957   1.532  1.00  0.00           C  
ATOM    666  C   GLY A  44     -45.404  15.982   0.956  1.00  0.00           C  
ATOM    667  O   GLY A  44     -46.234  16.385   0.146  1.00  0.00           O  
ATOM    668  H   GLY A  44     -45.378  18.809   1.136  1.00  0.00           H  
ATOM    669 1HA  GLY A  44     -43.373  16.585   1.328  1.00  0.00           H  
ATOM    670 2HA  GLY A  44     -44.490  17.001   2.615  1.00  0.00           H  
ATOM    671  N   PRO A  45     -45.443  14.697   1.388  1.00  0.00           N  
ATOM    672  CA  PRO A  45     -46.186  13.657   0.672  1.00  0.00           C  
ATOM    673  C   PRO A  45     -47.706  13.731   0.810  1.00  0.00           C  
ATOM    674  O   PRO A  45     -48.433  13.045   0.099  1.00  0.00           O  
ATOM    675  CB  PRO A  45     -45.642  12.378   1.316  1.00  0.00           C  
ATOM    676  CG  PRO A  45     -45.084  12.834   2.621  1.00  0.00           C  
ATOM    677  CD  PRO A  45     -44.480  14.180   2.320  1.00  0.00           C  
ATOM    678  HA  PRO A  45     -45.936  13.706  -0.398  1.00  0.00           H  
ATOM    679 1HB  PRO A  45     -46.452  11.642   1.432  1.00  0.00           H  
ATOM    680 2HB  PRO A  45     -44.883  11.921   0.664  1.00  0.00           H  
ATOM    681 1HG  PRO A  45     -45.880  12.887   3.377  1.00  0.00           H  
ATOM    682 2HG  PRO A  45     -44.343  12.110   2.991  1.00  0.00           H  
ATOM    683 1HD  PRO A  45     -44.437  14.778   3.241  1.00  0.00           H  
ATOM    684 2HD  PRO A  45     -43.472  14.043   1.899  1.00  0.00           H  
ATOM    685  N   ARG A  46     -48.189  14.600   1.693  1.00  0.00           N  
ATOM    686  CA  ARG A  46     -49.624  14.768   1.810  1.00  0.00           C  
ATOM    687  C   ARG A  46     -50.070  16.016   1.051  1.00  0.00           C  
ATOM    688  O   ARG A  46     -51.230  16.402   1.156  1.00  0.00           O  
ATOM    689  CB  ARG A  46     -50.036  14.878   3.271  1.00  0.00           C  
ATOM    690  CG  ARG A  46     -49.855  13.606   4.084  1.00  0.00           C  
ATOM    691  CD  ARG A  46     -50.228  13.807   5.507  1.00  0.00           C  
ATOM    692  NE  ARG A  46     -50.257  12.553   6.243  1.00  0.00           N  
ATOM    693  CZ  ARG A  46     -50.418  12.450   7.576  1.00  0.00           C  
ATOM    694  NH1 ARG A  46     -50.561  13.535   8.306  1.00  0.00           N1+
ATOM    695  NH2 ARG A  46     -50.431  11.261   8.151  1.00  0.00           N  
ATOM    696  H   ARG A  46     -47.580  15.147   2.285  1.00  0.00           H  
ATOM    697  HA  ARG A  46     -50.111  13.894   1.378  1.00  0.00           H  
ATOM    698 1HB  ARG A  46     -49.456  15.663   3.753  1.00  0.00           H  
ATOM    699 2HB  ARG A  46     -51.087  15.162   3.332  1.00  0.00           H  
ATOM    700 1HG  ARG A  46     -50.487  12.818   3.672  1.00  0.00           H  
ATOM    701 2HG  ARG A  46     -48.812  13.293   4.044  1.00  0.00           H  
ATOM    702 1HD  ARG A  46     -49.502  14.464   5.984  1.00  0.00           H  
ATOM    703 2HD  ARG A  46     -51.218  14.258   5.564  1.00  0.00           H  
ATOM    704  HE  ARG A  46     -50.151  11.696   5.715  1.00  0.00           H  
ATOM    705 1HH1 ARG A  46     -50.551  14.444   7.866  1.00  0.00           H  
ATOM    706 2HH1 ARG A  46     -50.681  13.459   9.305  1.00  0.00           H  
ATOM    707 1HH2 ARG A  46     -50.321  10.427   7.591  1.00  0.00           H  
ATOM    708 2HH2 ARG A  46     -50.551  11.184   9.150  1.00  0.00           H  
ATOM    709  N   ASP A  47     -49.164  16.640   0.282  1.00  0.00           N  
ATOM    710  CA  ASP A  47     -49.466  17.928  -0.329  1.00  0.00           C  
ATOM    711  C   ASP A  47     -49.838  17.798  -1.803  1.00  0.00           C  
ATOM    712  O   ASP A  47     -49.655  18.749  -2.558  1.00  0.00           O  
ATOM    713  CB  ASP A  47     -48.270  18.873  -0.186  1.00  0.00           C  
ATOM    714  CG  ASP A  47     -48.046  19.332   1.248  1.00  0.00           C  
ATOM    715  OD1 ASP A  47     -49.011  19.610   1.920  1.00  0.00           O  
ATOM    716  OD2 ASP A  47     -46.912  19.398   1.659  1.00  0.00           O1-
ATOM    717  H   ASP A  47     -48.261  16.219   0.120  1.00  0.00           H  
ATOM    718  HA  ASP A  47     -50.322  18.364   0.187  1.00  0.00           H  
ATOM    719 1HB  ASP A  47     -47.367  18.372  -0.537  1.00  0.00           H  
ATOM    720 2HB  ASP A  47     -48.423  19.751  -0.814  1.00  0.00           H  
ATOM    721  N   ARG A  48     -50.329  16.618  -2.204  1.00  0.00           N  
ATOM    722  CA  ARG A  48     -51.061  16.420  -3.451  1.00  0.00           C  
ATOM    723  C   ARG A  48     -50.279  16.940  -4.662  1.00  0.00           C  
ATOM    724  O   ARG A  48     -49.156  16.506  -4.908  1.00  0.00           O  
ATOM    725  CB  ARG A  48     -52.411  17.119  -3.387  1.00  0.00           C  
ATOM    726  CG  ARG A  48     -53.375  16.555  -2.355  1.00  0.00           C  
ATOM    727  CD  ARG A  48     -54.661  17.297  -2.341  1.00  0.00           C  
ATOM    728  NE  ARG A  48     -55.581  16.769  -1.346  1.00  0.00           N  
ATOM    729  CZ  ARG A  48     -56.805  17.272  -1.094  1.00  0.00           C  
ATOM    730  NH1 ARG A  48     -57.242  18.312  -1.770  1.00  0.00           N1+
ATOM    731  NH2 ARG A  48     -57.568  16.720  -0.167  1.00  0.00           N  
ATOM    732  H   ARG A  48     -50.174  15.828  -1.594  1.00  0.00           H  
ATOM    733  HA  ARG A  48     -51.226  15.351  -3.589  1.00  0.00           H  
ATOM    734 1HB  ARG A  48     -52.264  18.173  -3.159  1.00  0.00           H  
ATOM    735 2HB  ARG A  48     -52.898  17.059  -4.360  1.00  0.00           H  
ATOM    736 1HG  ARG A  48     -53.584  15.510  -2.585  1.00  0.00           H  
ATOM    737 2HG  ARG A  48     -52.927  16.626  -1.362  1.00  0.00           H  
ATOM    738 1HD  ARG A  48     -54.474  18.345  -2.111  1.00  0.00           H  
ATOM    739 2HD  ARG A  48     -55.136  17.221  -3.319  1.00  0.00           H  
ATOM    740  HE  ARG A  48     -55.281  15.970  -0.806  1.00  0.00           H  
ATOM    741 1HH1 ARG A  48     -56.659  18.735  -2.479  1.00  0.00           H  
ATOM    742 2HH1 ARG A  48     -58.159  18.689  -1.580  1.00  0.00           H  
ATOM    743 1HH2 ARG A  48     -57.233  15.920   0.353  1.00  0.00           H  
ATOM    744 2HH2 ARG A  48     -58.486  17.096   0.022  1.00  0.00           H  
ATOM    745  N   GLU A  49     -50.887  17.859  -5.424  1.00  0.00           N  
ATOM    746  CA  GLU A  49     -50.274  18.434  -6.612  1.00  0.00           C  
ATOM    747  C   GLU A  49     -48.901  19.030  -6.300  1.00  0.00           C  
ATOM    748  O   GLU A  49     -47.988  18.907  -7.114  1.00  0.00           O  
ATOM    749  CB  GLU A  49     -51.185  19.509  -7.209  1.00  0.00           C  
ATOM    750  CG  GLU A  49     -52.453  18.969  -7.855  1.00  0.00           C  
ATOM    751  CD  GLU A  49     -53.353  20.056  -8.375  1.00  0.00           C  
ATOM    752  OE1 GLU A  49     -53.074  21.203  -8.121  1.00  0.00           O  
ATOM    753  OE2 GLU A  49     -54.319  19.738  -9.027  1.00  0.00           O1-
ATOM    754  H   GLU A  49     -51.812  18.160  -5.153  1.00  0.00           H  
ATOM    755  HA  GLU A  49     -50.137  17.642  -7.349  1.00  0.00           H  
ATOM    756 1HB  GLU A  49     -51.479  20.211  -6.429  1.00  0.00           H  
ATOM    757 2HB  GLU A  49     -50.637  20.071  -7.967  1.00  0.00           H  
ATOM    758 1HG  GLU A  49     -52.179  18.315  -8.681  1.00  0.00           H  
ATOM    759 2HG  GLU A  49     -52.997  18.375  -7.121  1.00  0.00           H  
ATOM    760  N   LEU A  50     -48.751  19.676  -5.136  1.00  0.00           N  
ATOM    761  CA  LEU A  50     -47.463  20.241  -4.762  1.00  0.00           C  
ATOM    762  C   LEU A  50     -46.435  19.135  -4.528  1.00  0.00           C  
ATOM    763  O   LEU A  50     -45.237  19.331  -4.771  1.00  0.00           O  
ATOM    764  CB  LEU A  50     -47.606  21.098  -3.498  1.00  0.00           C  
ATOM    765  CG  LEU A  50     -48.425  22.386  -3.657  1.00  0.00           C  
ATOM    766  CD1 LEU A  50     -48.608  23.043  -2.295  1.00  0.00           C  
ATOM    767  CD2 LEU A  50     -47.717  23.322  -4.625  1.00  0.00           C  
ATOM    768  H   LEU A  50     -49.534  19.777  -4.506  1.00  0.00           H  
ATOM    769  HA  LEU A  50     -47.114  20.874  -5.577  1.00  0.00           H  
ATOM    770 1HB  LEU A  50     -48.080  20.498  -2.723  1.00  0.00           H  
ATOM    771 2HB  LEU A  50     -46.611  21.379  -3.153  1.00  0.00           H  
ATOM    772  HG  LEU A  50     -49.415  22.142  -4.044  1.00  0.00           H  
ATOM    773 1HD1 LEU A  50     -49.189  23.958  -2.408  1.00  0.00           H  
ATOM    774 2HD1 LEU A  50     -49.134  22.360  -1.629  1.00  0.00           H  
ATOM    775 3HD1 LEU A  50     -47.633  23.283  -1.873  1.00  0.00           H  
ATOM    776 1HD2 LEU A  50     -48.299  24.237  -4.738  1.00  0.00           H  
ATOM    777 2HD2 LEU A  50     -46.728  23.567  -4.238  1.00  0.00           H  
ATOM    778 3HD2 LEU A  50     -47.616  22.834  -5.594  1.00  0.00           H  
ATOM    779  N   TRP A  51     -46.905  17.993  -4.002  1.00  0.00           N  
ATOM    780  CA  TRP A  51     -45.981  16.911  -3.691  1.00  0.00           C  
ATOM    781  C   TRP A  51     -45.436  16.311  -4.988  1.00  0.00           C  
ATOM    782  O   TRP A  51     -44.257  15.998  -5.107  1.00  0.00           O  
ATOM    783  CB  TRP A  51     -46.674  15.829  -2.861  1.00  0.00           C  
ATOM    784  CG  TRP A  51     -45.917  14.537  -2.811  1.00  0.00           C  
ATOM    785  CD1 TRP A  51     -46.382  13.304  -3.163  1.00  0.00           C  
ATOM    786  CD2 TRP A  51     -44.548  14.340  -2.381  1.00  0.00           C  
ATOM    787  CE2 TRP A  51     -44.273  12.976  -2.506  1.00  0.00           C  
ATOM    788  CE3 TRP A  51     -43.550  15.200  -1.908  1.00  0.00           C  
ATOM    789  NE1 TRP A  51     -45.403  12.360  -2.983  1.00  0.00           N  
ATOM    790  CZ2 TRP A  51     -43.038  12.442  -2.172  1.00  0.00           C  
ATOM    791  CZ3 TRP A  51     -42.311  14.666  -1.576  1.00  0.00           C  
ATOM    792  CH2 TRP A  51     -42.062  13.322  -1.705  1.00  0.00           C  
ATOM    793  H   TRP A  51     -47.890  17.867  -3.817  1.00  0.00           H  
ATOM    794  HA  TRP A  51     -45.155  17.318  -3.108  1.00  0.00           H  
ATOM    795 1HB  TRP A  51     -46.813  16.185  -1.841  1.00  0.00           H  
ATOM    796 2HB  TRP A  51     -47.663  15.630  -3.275  1.00  0.00           H  
ATOM    797  HD1 TRP A  51     -47.384  13.100  -3.535  1.00  0.00           H  
ATOM    798  HE1 TRP A  51     -45.497  11.371  -3.168  1.00  0.00           H  
ATOM    799  HE3 TRP A  51     -43.741  16.268  -1.806  1.00  0.00           H  
ATOM    800  HZ2 TRP A  51     -42.821  11.378  -2.269  1.00  0.00           H  
ATOM    801  HZ3 TRP A  51     -41.538  15.343  -1.207  1.00  0.00           H  
ATOM    802  HH2 TRP A  51     -41.078  12.937  -1.435  1.00  0.00           H  
ATOM    803  N   VAL A  52     -46.300  16.206  -5.989  1.00  0.00           N  
ATOM    804  CA  VAL A  52     -45.871  15.705  -7.277  1.00  0.00           C  
ATOM    805  C   VAL A  52     -44.802  16.615  -7.864  1.00  0.00           C  
ATOM    806  O   VAL A  52     -43.882  16.144  -8.521  1.00  0.00           O  
ATOM    807  CB  VAL A  52     -47.066  15.614  -8.244  1.00  0.00           C  
ATOM    808  CG1 VAL A  52     -46.590  15.275  -9.649  1.00  0.00           C  
ATOM    809  CG2 VAL A  52     -48.058  14.575  -7.746  1.00  0.00           C  
ATOM    810  H   VAL A  52     -47.265  16.475  -5.862  1.00  0.00           H  
ATOM    811  HA  VAL A  52     -45.457  14.706  -7.139  1.00  0.00           H  
ATOM    812  HB  VAL A  52     -47.554  16.588  -8.297  1.00  0.00           H  
ATOM    813 1HG1 VAL A  52     -47.447  15.216 -10.320  1.00  0.00           H  
ATOM    814 2HG1 VAL A  52     -45.909  16.052  -9.999  1.00  0.00           H  
ATOM    815 3HG1 VAL A  52     -46.073  14.316  -9.636  1.00  0.00           H  
ATOM    816 1HG2 VAL A  52     -48.901  14.517  -8.434  1.00  0.00           H  
ATOM    817 2HG2 VAL A  52     -47.568  13.603  -7.688  1.00  0.00           H  
ATOM    818 3HG2 VAL A  52     -48.417  14.859  -6.757  1.00  0.00           H  
ATOM    819  N   GLN A  53     -44.889  17.909  -7.600  1.00  0.00           N  
ATOM    820  CA  GLN A  53     -43.967  18.801  -8.282  1.00  0.00           C  
ATOM    821  C   GLN A  53     -42.596  18.673  -7.628  1.00  0.00           C  
ATOM    822  O   GLN A  53     -41.572  18.635  -8.323  1.00  0.00           O  
ATOM    823  CB  GLN A  53     -44.459  20.250  -8.230  1.00  0.00           C  
ATOM    824  CG  GLN A  53     -45.722  20.508  -9.032  1.00  0.00           C  
ATOM    825  CD  GLN A  53     -46.266  21.909  -8.823  1.00  0.00           C  
ATOM    826  NE2 GLN A  53     -47.017  22.404  -9.801  1.00  0.00           N  
ATOM    827  OE1 GLN A  53     -46.012  22.541  -7.794  1.00  0.00           O  
ATOM    828  H   GLN A  53     -45.561  18.297  -6.953  1.00  0.00           H  
ATOM    829  HA  GLN A  53     -43.903  18.499  -9.327  1.00  0.00           H  
ATOM    830 1HB  GLN A  53     -44.655  20.531  -7.195  1.00  0.00           H  
ATOM    831 2HB  GLN A  53     -43.680  20.912  -8.606  1.00  0.00           H  
ATOM    832 1HG  GLN A  53     -45.500  20.382 -10.092  1.00  0.00           H  
ATOM    833 2HG  GLN A  53     -46.489  19.796  -8.724  1.00  0.00           H  
ATOM    834 1HE2 GLN A  53     -47.402  23.323  -9.719  1.00  0.00           H  
ATOM    835 2HE2 GLN A  53     -47.197  21.857 -10.620  1.00  0.00           H  
ATOM    836  N   ARG A  54     -42.604  18.583  -6.290  1.00  0.00           N  
ATOM    837  CA  ARG A  54     -41.403  18.222  -5.556  1.00  0.00           C  
ATOM    838  C   ARG A  54     -40.852  16.906  -6.114  1.00  0.00           C  
ATOM    839  O   ARG A  54     -39.654  16.812  -6.372  1.00  0.00           O  
ATOM    840  CB  ARG A  54     -41.708  18.151  -4.061  1.00  0.00           C  
ATOM    841  CG  ARG A  54     -40.615  17.491  -3.236  1.00  0.00           C  
ATOM    842  CD  ARG A  54     -39.458  18.460  -3.056  1.00  0.00           C  
ATOM    843  NE  ARG A  54     -38.293  17.912  -2.364  1.00  0.00           N  
ATOM    844  CZ  ARG A  54     -37.359  18.629  -1.737  1.00  0.00           C  
ATOM    845  NH1 ARG A  54     -37.437  19.946  -1.686  1.00  0.00           N1+
ATOM    846  NH2 ARG A  54     -36.330  18.026  -1.175  1.00  0.00           N  
ATOM    847  H   ARG A  54     -43.456  18.768  -5.779  1.00  0.00           H  
ATOM    848  HA  ARG A  54     -40.649  18.991  -5.727  1.00  0.00           H  
ATOM    849 1HB  ARG A  54     -41.862  19.157  -3.673  1.00  0.00           H  
ATOM    850 2HB  ARG A  54     -42.632  17.595  -3.904  1.00  0.00           H  
ATOM    851 1HG  ARG A  54     -41.013  17.214  -2.260  1.00  0.00           H  
ATOM    852 2HG  ARG A  54     -40.263  16.596  -3.750  1.00  0.00           H  
ATOM    853 1HD  ARG A  54     -39.111  18.797  -4.032  1.00  0.00           H  
ATOM    854 2HD  ARG A  54     -39.791  19.318  -2.474  1.00  0.00           H  
ATOM    855  HE  ARG A  54     -38.180  16.907  -2.357  1.00  0.00           H  
ATOM    856 1HH1 ARG A  54     -38.212  20.424  -2.126  1.00  0.00           H  
ATOM    857 2HH1 ARG A  54     -36.722  20.477  -1.208  1.00  0.00           H  
ATOM    858 1HH2 ARG A  54     -36.248  17.020  -1.218  1.00  0.00           H  
ATOM    859 2HH2 ARG A  54     -35.623  18.569  -0.702  1.00  0.00           H  
ATOM    860  N   LEU A  55     -41.731  15.919  -6.373  1.00  0.00           N  
ATOM    861  CA  LEU A  55     -41.294  14.615  -6.868  1.00  0.00           C  
ATOM    862  C   LEU A  55     -40.543  14.701  -8.198  1.00  0.00           C  
ATOM    863  O   LEU A  55     -39.480  14.083  -8.327  1.00  0.00           O  
ATOM    864  CB  LEU A  55     -42.508  13.691  -7.030  1.00  0.00           C  
ATOM    865  CG  LEU A  55     -42.197  12.256  -7.473  1.00  0.00           C  
ATOM    866  CD1 LEU A  55     -41.246  11.611  -6.476  1.00  0.00           C  
ATOM    867  CD2 LEU A  55     -43.493  11.466  -7.581  1.00  0.00           C  
ATOM    868  H   LEU A  55     -42.716  16.083  -6.222  1.00  0.00           H  
ATOM    869  HA  LEU A  55     -40.611  14.180  -6.139  1.00  0.00           H  
ATOM    870 1HB  LEU A  55     -43.032  13.638  -6.078  1.00  0.00           H  
ATOM    871 2HB  LEU A  55     -43.181  14.128  -7.767  1.00  0.00           H  
ATOM    872  HG  LEU A  55     -41.701  12.274  -8.443  1.00  0.00           H  
ATOM    873 1HD1 LEU A  55     -41.024  10.590  -6.791  1.00  0.00           H  
ATOM    874 2HD1 LEU A  55     -40.319  12.185  -6.432  1.00  0.00           H  
ATOM    875 3HD1 LEU A  55     -41.709  11.594  -5.489  1.00  0.00           H  
ATOM    876 1HD2 LEU A  55     -43.272  10.446  -7.897  1.00  0.00           H  
ATOM    877 2HD2 LEU A  55     -43.989  11.446  -6.612  1.00  0.00           H  
ATOM    878 3HD2 LEU A  55     -44.147  11.940  -8.315  1.00  0.00           H  
ATOM    879  N   LYS A  56     -41.086  15.457  -9.169  1.00  0.00           N  
ATOM    880  CA  LYS A  56     -40.389  15.678 -10.429  1.00  0.00           C  
ATOM    881  C   LYS A  56     -39.009  16.236 -10.128  1.00  0.00           C  
ATOM    882  O   LYS A  56     -38.062  15.860 -10.820  1.00  0.00           O  
ATOM    883  CB  LYS A  56     -41.171  16.629 -11.337  1.00  0.00           C  
ATOM    884  CG  LYS A  56     -42.458  16.043 -11.902  1.00  0.00           C  
ATOM    885  CD  LYS A  56     -43.197  17.058 -12.759  1.00  0.00           C  
ATOM    886  CE  LYS A  56     -44.499  16.484 -13.302  1.00  0.00           C  
ATOM    887  NZ  LYS A  56     -45.244  17.474 -14.126  1.00  0.00           N1+
ATOM    888  H   LYS A  56     -41.992  15.881  -9.027  1.00  0.00           H  
ATOM    889  HA  LYS A  56     -40.289  14.721 -10.942  1.00  0.00           H  
ATOM    890 1HB  LYS A  56     -41.429  17.531 -10.782  1.00  0.00           H  
ATOM    891 2HB  LYS A  56     -40.543  16.929 -12.176  1.00  0.00           H  
ATOM    892 1HG  LYS A  56     -42.224  15.168 -12.509  1.00  0.00           H  
ATOM    893 2HG  LYS A  56     -43.106  15.731 -11.083  1.00  0.00           H  
ATOM    894 1HD  LYS A  56     -43.422  17.944 -12.163  1.00  0.00           H  
ATOM    895 2HD  LYS A  56     -42.567  17.356 -13.597  1.00  0.00           H  
ATOM    896 1HE  LYS A  56     -44.282  15.609 -13.914  1.00  0.00           H  
ATOM    897 2HE  LYS A  56     -45.131  16.171 -12.472  1.00  0.00           H  
ATOM    898 1HZ  LYS A  56     -46.098  17.056 -14.466  1.00  0.00           H  
ATOM    899 2HZ  LYS A  56     -45.466  18.282 -13.562  1.00  0.00           H  
ATOM    900 3HZ  LYS A  56     -44.673  17.757 -14.910  1.00  0.00           H  
ATOM    901  N   GLU A  57     -38.926  17.138  -9.125  1.00  0.00           N  
ATOM    902  CA  GLU A  57     -37.661  17.794  -8.812  1.00  0.00           C  
ATOM    903  C   GLU A  57     -36.673  16.761  -8.270  1.00  0.00           C  
ATOM    904  O   GLU A  57     -35.504  16.741  -8.658  1.00  0.00           O  
ATOM    905  CB  GLU A  57     -37.835  18.952  -7.827  1.00  0.00           C  
ATOM    906  CG  GLU A  57     -38.557  20.151  -8.400  1.00  0.00           C  
ATOM    907  CD  GLU A  57     -38.823  21.315  -7.456  1.00  0.00           C  
ATOM    908  OE1 GLU A  57     -38.243  21.345  -6.343  1.00  0.00           O  
ATOM    909  OE2 GLU A  57     -39.623  22.201  -7.841  1.00  0.00           O1-
ATOM    910  H   GLU A  57     -39.746  17.366  -8.581  1.00  0.00           H  
ATOM    911  HA  GLU A  57     -37.245  18.202  -9.734  1.00  0.00           H  
ATOM    912 1HB  GLU A  57     -38.393  18.608  -6.956  1.00  0.00           H  
ATOM    913 2HB  GLU A  57     -36.857  19.284  -7.479  1.00  0.00           H  
ATOM    914 1HG  GLU A  57     -37.975  20.549  -9.231  1.00  0.00           H  
ATOM    915 2HG  GLU A  57     -39.523  19.829  -8.789  1.00  0.00           H  
ATOM    916  N   GLU A  58     -37.174  15.892  -7.386  1.00  0.00           N  
ATOM    917  CA  GLU A  58     -36.394  14.806  -6.822  1.00  0.00           C  
ATOM    918  C   GLU A  58     -35.822  13.948  -7.948  1.00  0.00           C  
ATOM    919  O   GLU A  58     -34.615  13.728  -7.977  1.00  0.00           O  
ATOM    920  CB  GLU A  58     -37.252  13.953  -5.885  1.00  0.00           C  
ATOM    921  CG  GLU A  58     -37.684  14.662  -4.609  1.00  0.00           C  
ATOM    922  CD  GLU A  58     -36.562  14.830  -3.623  1.00  0.00           C  
ATOM    923  OE1 GLU A  58     -35.509  14.282  -3.852  1.00  0.00           O  
ATOM    924  OE2 GLU A  58     -36.756  15.506  -2.640  1.00  0.00           O1-
ATOM    925  H   GLU A  58     -38.137  16.004  -7.104  1.00  0.00           H  
ATOM    926  HA  GLU A  58     -35.572  15.233  -6.247  1.00  0.00           H  
ATOM    927 1HB  GLU A  58     -38.152  13.630  -6.409  1.00  0.00           H  
ATOM    928 2HB  GLU A  58     -36.700  13.058  -5.599  1.00  0.00           H  
ATOM    929 1HG  GLU A  58     -38.076  15.646  -4.867  1.00  0.00           H  
ATOM    930 2HG  GLU A  58     -38.488  14.094  -4.144  1.00  0.00           H  
ATOM    931  N   TYR A  59     -36.679  13.503  -8.884  1.00  0.00           N  
ATOM    932  CA  TYR A  59     -36.203  12.673  -9.983  1.00  0.00           C  
ATOM    933  C   TYR A  59     -35.137  13.402 -10.803  1.00  0.00           C  
ATOM    934  O   TYR A  59     -34.115  12.813 -11.140  1.00  0.00           O  
ATOM    935  CB  TYR A  59     -37.371  12.253 -10.879  1.00  0.00           C  
ATOM    936  CG  TYR A  59     -38.255  11.189 -10.269  1.00  0.00           C  
ATOM    937  CD1 TYR A  59     -39.621  11.201 -10.510  1.00  0.00           C  
ATOM    938  CD2 TYR A  59     -37.702  10.201  -9.469  1.00  0.00           C  
ATOM    939  CE1 TYR A  59     -40.429  10.229  -9.954  1.00  0.00           C  
ATOM    940  CE2 TYR A  59     -38.510   9.229  -8.912  1.00  0.00           C  
ATOM    941  CZ  TYR A  59     -39.869   9.240  -9.152  1.00  0.00           C  
ATOM    942  OH  TYR A  59     -40.673   8.271  -8.597  1.00  0.00           O  
ATOM    943  H   TYR A  59     -37.660  13.739  -8.835  1.00  0.00           H  
ATOM    944  HA  TYR A  59     -35.743  11.777  -9.566  1.00  0.00           H  
ATOM    945 1HB  TYR A  59     -37.990  13.124 -11.101  1.00  0.00           H  
ATOM    946 2HB  TYR A  59     -36.986  11.874 -11.825  1.00  0.00           H  
ATOM    947  HD1 TYR A  59     -40.057  11.977 -11.139  1.00  0.00           H  
ATOM    948  HD2 TYR A  59     -36.629  10.192  -9.278  1.00  0.00           H  
ATOM    949  HE1 TYR A  59     -41.503  10.238 -10.143  1.00  0.00           H  
ATOM    950  HE2 TYR A  59     -38.074   8.453  -8.282  1.00  0.00           H  
ATOM    951  HH  TYR A  59     -40.245   7.910  -7.818  1.00  0.00           H  
ATOM    952  N   GLN A  60     -35.343  14.687 -11.086  1.00  0.00           N  
ATOM    953  CA  GLN A  60     -34.388  15.436 -11.888  1.00  0.00           C  
ATOM    954  C   GLN A  60     -33.039  15.479 -11.177  1.00  0.00           C  
ATOM    955  O   GLN A  60     -31.999  15.349 -11.811  1.00  0.00           O  
ATOM    956  CB  GLN A  60     -34.896  16.855 -12.155  1.00  0.00           C  
ATOM    957  CG  GLN A  60     -36.067  16.926 -13.121  1.00  0.00           C  
ATOM    958  CD  GLN A  60     -36.683  18.310 -13.181  1.00  0.00           C  
ATOM    959  NE2 GLN A  60     -37.497  18.550 -14.204  1.00  0.00           N  
ATOM    960  OE1 GLN A  60     -36.432  19.156 -12.319  1.00  0.00           O  
ATOM    961  H   GLN A  60     -36.170  15.154 -10.743  1.00  0.00           H  
ATOM    962  HA  GLN A  60     -34.265  14.927 -12.844  1.00  0.00           H  
ATOM    963 1HB  GLN A  60     -35.207  17.313 -11.216  1.00  0.00           H  
ATOM    964 2HB  GLN A  60     -34.087  17.461 -12.562  1.00  0.00           H  
ATOM    965 1HG  GLN A  60     -35.716  16.665 -14.119  1.00  0.00           H  
ATOM    966 2HG  GLN A  60     -36.834  16.223 -12.798  1.00  0.00           H  
ATOM    967 1HE2 GLN A  60     -37.935  19.447 -14.296  1.00  0.00           H  
ATOM    968 2HE2 GLN A  60     -37.674  17.836 -14.881  1.00  0.00           H  
ATOM    969  N   SER A  61     -33.077  15.681  -9.856  1.00  0.00           N  
ATOM    970  CA  SER A  61     -31.880  15.817  -9.045  1.00  0.00           C  
ATOM    971  C   SER A  61     -31.083  14.515  -9.097  1.00  0.00           C  
ATOM    972  O   SER A  61     -29.903  14.509  -9.454  1.00  0.00           O  
ATOM    973  CB  SER A  61     -32.244  16.158  -7.613  1.00  0.00           C  
ATOM    974  OG  SER A  61     -31.095  16.314  -6.827  1.00  0.00           O  
ATOM    975  H   SER A  61     -33.982  15.740  -9.411  1.00  0.00           H  
ATOM    976  HA  SER A  61     -31.275  16.628  -9.453  1.00  0.00           H  
ATOM    977 1HB  SER A  61     -32.828  17.078  -7.596  1.00  0.00           H  
ATOM    978 2HB  SER A  61     -32.867  15.367  -7.198  1.00  0.00           H  
ATOM    979  HG  SER A  61     -30.882  17.250  -6.853  1.00  0.00           H  
ATOM    980  N   LEU A  62     -31.766  13.418  -8.744  1.00  0.00           N  
ATOM    981  CA  LEU A  62     -31.196  12.083  -8.723  1.00  0.00           C  
ATOM    982  C   LEU A  62     -30.610  11.728 -10.091  1.00  0.00           C  
ATOM    983  O   LEU A  62     -29.465  11.284 -10.169  1.00  0.00           O  
ATOM    984  CB  LEU A  62     -32.264  11.057  -8.326  1.00  0.00           C  
ATOM    985  CG  LEU A  62     -32.611  11.002  -6.833  1.00  0.00           C  
ATOM    986  CD1 LEU A  62     -33.925  10.255  -6.643  1.00  0.00           C  
ATOM    987  CD2 LEU A  62     -31.482  10.322  -6.073  1.00  0.00           C  
ATOM    988  H   LEU A  62     -32.733  13.544  -8.480  1.00  0.00           H  
ATOM    989  HA  LEU A  62     -30.396  12.060  -7.984  1.00  0.00           H  
ATOM    990 1HB  LEU A  62     -33.181  11.280  -8.870  1.00  0.00           H  
ATOM    991 2HB  LEU A  62     -31.922  10.065  -8.623  1.00  0.00           H  
ATOM    992  HG  LEU A  62     -32.746  12.014  -6.452  1.00  0.00           H  
ATOM    993 1HD1 LEU A  62     -34.171  10.216  -5.581  1.00  0.00           H  
ATOM    994 2HD1 LEU A  62     -34.718  10.774  -7.181  1.00  0.00           H  
ATOM    995 3HD1 LEU A  62     -33.826   9.241  -7.029  1.00  0.00           H  
ATOM    996 1HD2 LEU A  62     -31.727  10.284  -5.012  1.00  0.00           H  
ATOM    997 2HD2 LEU A  62     -31.347   9.309  -6.452  1.00  0.00           H  
ATOM    998 3HD2 LEU A  62     -30.560  10.886  -6.212  1.00  0.00           H  
ATOM    999  N   ILE A  63     -31.392  11.926 -11.163  1.00  0.00           N  
ATOM   1000  CA  ILE A  63     -30.894  11.652 -12.504  1.00  0.00           C  
ATOM   1001  C   ILE A  63     -29.518  12.297 -12.672  1.00  0.00           C  
ATOM   1002  O   ILE A  63     -28.545  11.608 -12.960  1.00  0.00           O  
ATOM   1003  CB  ILE A  63     -31.861  12.180 -13.580  1.00  0.00           C  
ATOM   1004  CG1 ILE A  63     -33.137  11.333 -13.613  1.00  0.00           C  
ATOM   1005  CG2 ILE A  63     -31.187  12.187 -14.943  1.00  0.00           C  
ATOM   1006  CD1 ILE A  63     -34.270  11.969 -14.385  1.00  0.00           C  
ATOM   1007  H   ILE A  63     -32.336  12.268 -11.049  1.00  0.00           H  
ATOM   1008  HA  ILE A  63     -30.805  10.573 -12.626  1.00  0.00           H  
ATOM   1009  HB  ILE A  63     -32.164  13.197 -13.330  1.00  0.00           H  
ATOM   1010 1HG1 ILE A  63     -32.918  10.365 -14.061  1.00  0.00           H  
ATOM   1011 2HG1 ILE A  63     -33.479  11.152 -12.594  1.00  0.00           H  
ATOM   1012 1HG2 ILE A  63     -31.885  12.562 -15.692  1.00  0.00           H  
ATOM   1013 2HG2 ILE A  63     -30.308  12.829 -14.911  1.00  0.00           H  
ATOM   1014 3HG2 ILE A  63     -30.885  11.172 -15.205  1.00  0.00           H  
ATOM   1015 1HD1 ILE A  63     -35.139  11.311 -14.364  1.00  0.00           H  
ATOM   1016 2HD1 ILE A  63     -34.529  12.926 -13.932  1.00  0.00           H  
ATOM   1017 3HD1 ILE A  63     -33.962  12.128 -15.418  1.00  0.00           H  
ATOM   1018  N   ARG A  64     -29.439  13.609 -12.449  1.00  0.00           N  
ATOM   1019  CA  ARG A  64     -28.227  14.353 -12.734  1.00  0.00           C  
ATOM   1020  C   ARG A  64     -27.088  13.879 -11.835  1.00  0.00           C  
ATOM   1021  O   ARG A  64     -25.930  14.150 -12.133  1.00  0.00           O  
ATOM   1022  CB  ARG A  64     -28.453  15.844 -12.533  1.00  0.00           C  
ATOM   1023  CG  ARG A  64     -29.399  16.488 -13.534  1.00  0.00           C  
ATOM   1024  CD  ARG A  64     -28.890  16.372 -14.925  1.00  0.00           C  
ATOM   1025  NE  ARG A  64     -29.745  17.067 -15.874  1.00  0.00           N  
ATOM   1026  CZ  ARG A  64     -29.672  16.928 -17.213  1.00  0.00           C  
ATOM   1027  NH1 ARG A  64     -28.782  16.118 -17.742  1.00  0.00           N1+
ATOM   1028  NH2 ARG A  64     -30.497  17.604 -17.993  1.00  0.00           N  
ATOM   1029  H   ARG A  64     -30.239  14.097 -12.073  1.00  0.00           H  
ATOM   1030  HA  ARG A  64     -27.952  14.181 -13.775  1.00  0.00           H  
ATOM   1031 1HB  ARG A  64     -28.857  16.020 -11.537  1.00  0.00           H  
ATOM   1032 2HB  ARG A  64     -27.499  16.368 -12.597  1.00  0.00           H  
ATOM   1033 1HG  ARG A  64     -30.371  15.998 -13.483  1.00  0.00           H  
ATOM   1034 2HG  ARG A  64     -29.514  17.547 -13.297  1.00  0.00           H  
ATOM   1035 1HD  ARG A  64     -27.893  16.806 -14.984  1.00  0.00           H  
ATOM   1036 2HD  ARG A  64     -28.847  15.322 -15.210  1.00  0.00           H  
ATOM   1037  HE  ARG A  64     -30.443  17.699 -15.505  1.00  0.00           H  
ATOM   1038 1HH1 ARG A  64     -28.152  15.600 -17.145  1.00  0.00           H  
ATOM   1039 2HH1 ARG A  64     -28.727  16.014 -18.745  1.00  0.00           H  
ATOM   1040 1HH2 ARG A  64     -31.180  18.227 -17.586  1.00  0.00           H  
ATOM   1041 2HH2 ARG A  64     -30.443  17.500 -18.995  1.00  0.00           H  
ATOM   1042  N   TYR A  65     -27.414  13.175 -10.743  1.00  0.00           N  
ATOM   1043  CA  TYR A  65     -26.394  12.691  -9.818  1.00  0.00           C  
ATOM   1044  C   TYR A  65     -25.867  11.315 -10.230  1.00  0.00           C  
ATOM   1045  O   TYR A  65     -24.659  11.097 -10.273  1.00  0.00           O  
ATOM   1046  CB  TYR A  65     -26.898  12.712  -8.371  1.00  0.00           C  
ATOM   1047  CG  TYR A  65     -25.949  12.105  -7.363  1.00  0.00           C  
ATOM   1048  CD1 TYR A  65     -24.646  12.567  -7.233  1.00  0.00           C  
ATOM   1049  CD2 TYR A  65     -26.354  11.078  -6.524  1.00  0.00           C  
ATOM   1050  CE1 TYR A  65     -23.767  12.011  -6.319  1.00  0.00           C  
ATOM   1051  CE2 TYR A  65     -25.488  10.513  -5.599  1.00  0.00           C  
ATOM   1052  CZ  TYR A  65     -24.190  10.981  -5.496  1.00  0.00           C  
ATOM   1053  OH  TYR A  65     -23.335  10.431  -4.584  1.00  0.00           O  
ATOM   1054  H   TYR A  65     -28.385  12.974 -10.554  1.00  0.00           H  
ATOM   1055  HA  TYR A  65     -25.526  13.347  -9.886  1.00  0.00           H  
ATOM   1056 1HB  TYR A  65     -27.090  13.742  -8.068  1.00  0.00           H  
ATOM   1057 2HB  TYR A  65     -27.841  12.170  -8.306  1.00  0.00           H  
ATOM   1058  HD1 TYR A  65     -24.293  13.386  -7.861  1.00  0.00           H  
ATOM   1059  HD2 TYR A  65     -27.373  10.696  -6.582  1.00  0.00           H  
ATOM   1060  HE1 TYR A  65     -22.750  12.394  -6.239  1.00  0.00           H  
ATOM   1061  HE2 TYR A  65     -25.831   9.701  -4.957  1.00  0.00           H  
ATOM   1062  HH  TYR A  65     -23.827   9.862  -3.987  1.00  0.00           H  
ATOM   1063  N   VAL A  66     -26.782  10.376 -10.476  1.00  0.00           N  
ATOM   1064  CA  VAL A  66     -26.445   9.121 -11.123  1.00  0.00           C  
ATOM   1065  C   VAL A  66     -25.604   9.435 -12.366  1.00  0.00           C  
ATOM   1066  O   VAL A  66     -24.564   8.834 -12.604  1.00  0.00           O  
ATOM   1067  CB  VAL A  66     -27.717   8.347 -11.519  1.00  0.00           C  
ATOM   1068  CG1 VAL A  66     -27.363   7.147 -12.384  1.00  0.00           C  
ATOM   1069  CG2 VAL A  66     -28.466   7.909 -10.270  1.00  0.00           C  
ATOM   1070  H   VAL A  66     -27.739  10.547 -10.202  1.00  0.00           H  
ATOM   1071  HA  VAL A  66     -25.875   8.512 -10.421  1.00  0.00           H  
ATOM   1072  HB  VAL A  66     -28.355   8.997 -12.118  1.00  0.00           H  
ATOM   1073 1HG1 VAL A  66     -28.273   6.613 -12.655  1.00  0.00           H  
ATOM   1074 2HG1 VAL A  66     -26.859   7.487 -13.289  1.00  0.00           H  
ATOM   1075 3HG1 VAL A  66     -26.703   6.481 -11.829  1.00  0.00           H  
ATOM   1076 1HG2 VAL A  66     -29.364   7.364 -10.557  1.00  0.00           H  
ATOM   1077 2HG2 VAL A  66     -27.826   7.264  -9.668  1.00  0.00           H  
ATOM   1078 3HG2 VAL A  66     -28.747   8.787  -9.687  1.00  0.00           H  
ATOM   1079  N   GLU A  67     -25.983  10.474 -13.097  1.00  0.00           N  
ATOM   1080  CA  GLU A  67     -25.302  10.827 -14.330  1.00  0.00           C  
ATOM   1081  C   GLU A  67     -23.917  11.432 -14.083  1.00  0.00           C  
ATOM   1082  O   GLU A  67     -23.067  11.405 -14.970  1.00  0.00           O  
ATOM   1083  CB  GLU A  67     -26.159  11.808 -15.133  1.00  0.00           C  
ATOM   1084  CG  GLU A  67     -25.623  12.119 -16.523  1.00  0.00           C  
ATOM   1085  CD  GLU A  67     -26.514  13.049 -17.299  1.00  0.00           C  
ATOM   1086  OE1 GLU A  67     -26.727  14.149 -16.849  1.00  0.00           O  
ATOM   1087  OE2 GLU A  67     -26.981  12.659 -18.343  1.00  0.00           O1-
ATOM   1088  H   GLU A  67     -26.765  11.034 -12.789  1.00  0.00           H  
ATOM   1089  HA  GLU A  67     -25.157   9.920 -14.917  1.00  0.00           H  
ATOM   1090 1HB  GLU A  67     -27.166  11.405 -15.245  1.00  0.00           H  
ATOM   1091 2HB  GLU A  67     -26.241  12.749 -14.588  1.00  0.00           H  
ATOM   1092 1HG  GLU A  67     -24.638  12.574 -16.427  1.00  0.00           H  
ATOM   1093 2HG  GLU A  67     -25.511  11.187 -17.074  1.00  0.00           H  
ATOM   1094  N   ASN A  68     -23.698  11.992 -12.889  1.00  0.00           N  
ATOM   1095  CA  ASN A  68     -22.397  12.538 -12.539  1.00  0.00           C  
ATOM   1096  C   ASN A  68     -21.504  11.408 -12.037  1.00  0.00           C  
ATOM   1097  O   ASN A  68     -20.291  11.453 -12.226  1.00  0.00           O  
ATOM   1098  CB  ASN A  68     -22.526  13.639 -11.503  1.00  0.00           C  
ATOM   1099  CG  ASN A  68     -23.078  14.914 -12.080  1.00  0.00           C  
ATOM   1100  ND2 ASN A  68     -23.742  15.688 -11.259  1.00  0.00           N  
ATOM   1101  OD1 ASN A  68     -22.903  15.197 -13.271  1.00  0.00           O  
ATOM   1102  H   ASN A  68     -24.449  12.038 -12.215  1.00  0.00           H  
ATOM   1103  HA  ASN A  68     -21.947  12.963 -13.437  1.00  0.00           H  
ATOM   1104 1HB  ASN A  68     -23.181  13.306 -10.697  1.00  0.00           H  
ATOM   1105 2HB  ASN A  68     -21.548  13.845 -11.067  1.00  0.00           H  
ATOM   1106 1HD2 ASN A  68     -24.131  16.548 -11.587  1.00  0.00           H  
ATOM   1107 2HD2 ASN A  68     -23.859  15.417 -10.303  1.00  0.00           H  
ATOM   1108  N   ASN A  69     -22.142  10.405 -11.417  1.00  0.00           N  
ATOM   1109  CA  ASN A  69     -21.517   9.188 -10.922  1.00  0.00           C  
ATOM   1110  C   ASN A  69     -20.938   8.354 -12.063  1.00  0.00           C  
ATOM   1111  O   ASN A  69     -19.835   7.819 -11.952  1.00  0.00           O  
ATOM   1112  CB  ASN A  69     -22.510   8.373 -10.114  1.00  0.00           C  
ATOM   1113  CG  ASN A  69     -22.913   9.055  -8.835  1.00  0.00           C  
ATOM   1114  ND2 ASN A  69     -23.982   8.595  -8.240  1.00  0.00           N  
ATOM   1115  OD1 ASN A  69     -22.252   9.999  -8.387  1.00  0.00           O  
ATOM   1116  H   ASN A  69     -23.137  10.531 -11.297  1.00  0.00           H  
ATOM   1117  HA  ASN A  69     -20.684   9.465 -10.274  1.00  0.00           H  
ATOM   1118 1HB  ASN A  69     -23.404   8.192 -10.713  1.00  0.00           H  
ATOM   1119 2HB  ASN A  69     -22.075   7.403  -9.874  1.00  0.00           H  
ATOM   1120 1HD2 ASN A  69     -24.297   9.009  -7.385  1.00  0.00           H  
ATOM   1121 2HD2 ASN A  69     -24.486   7.829  -8.639  1.00  0.00           H  
ATOM   1122  N   LYS A  70     -21.720   8.214 -13.139  1.00  0.00           N  
ATOM   1123  CA  LYS A  70     -21.288   7.494 -14.326  1.00  0.00           C  
ATOM   1124  C   LYS A  70     -20.094   8.210 -14.959  1.00  0.00           C  
ATOM   1125  O   LYS A  70     -19.127   7.562 -15.348  1.00  0.00           O  
ATOM   1126  CB  LYS A  70     -22.434   7.367 -15.330  1.00  0.00           C  
ATOM   1127  CG  LYS A  70     -23.537   6.404 -14.908  1.00  0.00           C  
ATOM   1128  CD  LYS A  70     -24.583   6.250 -16.002  1.00  0.00           C  
ATOM   1129  CE  LYS A  70     -25.729   5.354 -15.551  1.00  0.00           C  
ATOM   1130  NZ  LYS A  70     -25.257   3.992 -15.180  1.00  0.00           N1+
ATOM   1131  H   LYS A  70     -22.642   8.625 -13.121  1.00  0.00           H  
ATOM   1132  HA  LYS A  70     -20.976   6.492 -14.029  1.00  0.00           H  
ATOM   1133 1HB  LYS A  70     -22.887   8.346 -15.490  1.00  0.00           H  
ATOM   1134 2HB  LYS A  70     -22.042   7.028 -16.289  1.00  0.00           H  
ATOM   1135 1HG  LYS A  70     -23.103   5.427 -14.691  1.00  0.00           H  
ATOM   1136 2HG  LYS A  70     -24.019   6.777 -14.005  1.00  0.00           H  
ATOM   1137 1HD  LYS A  70     -24.982   7.230 -16.266  1.00  0.00           H  
ATOM   1138 2HD  LYS A  70     -24.122   5.813 -16.888  1.00  0.00           H  
ATOM   1139 1HE  LYS A  70     -26.222   5.802 -14.690  1.00  0.00           H  
ATOM   1140 2HE  LYS A  70     -26.458   5.265 -16.355  1.00  0.00           H  
ATOM   1141 1HZ  LYS A  70     -26.044   3.431 -14.888  1.00  0.00           H  
ATOM   1142 2HZ  LYS A  70     -24.813   3.560 -15.978  1.00  0.00           H  
ATOM   1143 3HZ  LYS A  70     -24.592   4.060 -14.422  1.00  0.00           H  
ATOM   1144  N   ASN A  71     -20.145   9.547 -15.012  1.00  0.00           N  
ATOM   1145  CA  ASN A  71     -19.101  10.342 -15.643  1.00  0.00           C  
ATOM   1146  C   ASN A  71     -17.765  10.170 -14.922  1.00  0.00           C  
ATOM   1147  O   ASN A  71     -16.718  10.305 -15.549  1.00  0.00           O  
ATOM   1148  CB  ASN A  71     -19.501  11.805 -15.689  1.00  0.00           C  
ATOM   1149  CG  ASN A  71     -20.578  12.077 -16.703  1.00  0.00           C  
ATOM   1150  ND2 ASN A  71     -21.268  13.178 -16.540  1.00  0.00           N  
ATOM   1151  OD1 ASN A  71     -20.785  11.290 -17.634  1.00  0.00           O  
ATOM   1152  H   ASN A  71     -20.938  10.016 -14.598  1.00  0.00           H  
ATOM   1153  HA  ASN A  71     -18.965   9.986 -16.665  1.00  0.00           H  
ATOM   1154 1HB  ASN A  71     -19.857  12.117 -14.706  1.00  0.00           H  
ATOM   1155 2HB  ASN A  71     -18.630  12.414 -15.930  1.00  0.00           H  
ATOM   1156 1HD2 ASN A  71     -21.998  13.410 -17.184  1.00  0.00           H  
ATOM   1157 2HD2 ASN A  71     -21.067  13.785 -15.773  1.00  0.00           H  
ATOM   1158  N   ALA A  72     -17.816   9.915 -13.606  1.00  0.00           N  
ATOM   1159  CA  ALA A  72     -16.625   9.800 -12.774  1.00  0.00           C  
ATOM   1160  C   ALA A  72     -16.460   8.361 -12.291  1.00  0.00           C  
ATOM   1161  O   ALA A  72     -15.734   8.095 -11.332  1.00  0.00           O  
ATOM   1162  CB  ALA A  72     -16.684  10.784 -11.628  1.00  0.00           C  
ATOM   1163  H   ALA A  72     -18.725   9.799 -13.182  1.00  0.00           H  
ATOM   1164  HA  ALA A  72     -15.757  10.030 -13.392  1.00  0.00           H  
ATOM   1165 1HB  ALA A  72     -15.787  10.685 -11.017  1.00  0.00           H  
ATOM   1166 2HB  ALA A  72     -16.744  11.799 -12.022  1.00  0.00           H  
ATOM   1167 3HB  ALA A  72     -17.563  10.580 -11.018  1.00  0.00           H  
ATOM   1168  N   ASP A  73     -17.158   7.447 -12.976  1.00  0.00           N  
ATOM   1169  CA  ASP A  73     -16.961   6.015 -12.833  1.00  0.00           C  
ATOM   1170  C   ASP A  73     -17.283   5.596 -11.404  1.00  0.00           C  
ATOM   1171  O   ASP A  73     -16.774   4.592 -10.914  1.00  0.00           O  
ATOM   1172  CB  ASP A  73     -15.524   5.623 -13.188  1.00  0.00           C  
ATOM   1173  CG  ASP A  73     -15.213   5.791 -14.669  1.00  0.00           C  
ATOM   1174  OD1 ASP A  73     -16.090   5.564 -15.469  1.00  0.00           O  
ATOM   1175  OD2 ASP A  73     -14.103   6.145 -14.985  1.00  0.00           O1-
ATOM   1176  H   ASP A  73     -17.856   7.785 -13.623  1.00  0.00           H  
ATOM   1177  HA  ASP A  73     -17.637   5.503 -13.518  1.00  0.00           H  
ATOM   1178 1HB  ASP A  73     -14.828   6.235 -12.614  1.00  0.00           H  
ATOM   1179 2HB  ASP A  73     -15.352   4.583 -12.911  1.00  0.00           H  
ATOM   1180  N   ASN A  74     -18.116   6.394 -10.735  1.00  0.00           N  
ATOM   1181  CA  ASN A  74     -18.424   6.125  -9.344  1.00  0.00           C  
ATOM   1182  C   ASN A  74     -19.903   5.780  -9.238  1.00  0.00           C  
ATOM   1183  O   ASN A  74     -20.563   6.145  -8.267  1.00  0.00           O  
ATOM   1184  CB  ASN A  74     -18.065   7.306  -8.461  1.00  0.00           C  
ATOM   1185  CG  ASN A  74     -17.969   6.933  -7.007  1.00  0.00           C  
ATOM   1186  ND2 ASN A  74     -18.350   7.841  -6.146  1.00  0.00           N  
ATOM   1187  OD1 ASN A  74     -17.550   5.822  -6.666  1.00  0.00           O  
ATOM   1188  H   ASN A  74     -18.540   7.191 -11.187  1.00  0.00           H  
ATOM   1189  HA  ASN A  74     -17.836   5.265  -9.019  1.00  0.00           H  
ATOM   1190 1HB  ASN A  74     -17.110   7.724  -8.782  1.00  0.00           H  
ATOM   1191 2HB  ASN A  74     -18.817   8.087  -8.575  1.00  0.00           H  
ATOM   1192 1HD2 ASN A  74     -18.307   7.649  -5.165  1.00  0.00           H  
ATOM   1193 2HD2 ASN A  74     -18.682   8.728  -6.467  1.00  0.00           H  
ATOM   1194  N   ASP A  75     -20.420   5.088 -10.259  1.00  0.00           N  
ATOM   1195  CA  ASP A  75     -21.828   4.742 -10.240  1.00  0.00           C  
ATOM   1196  C   ASP A  75     -22.029   3.705  -9.140  1.00  0.00           C  
ATOM   1197  O   ASP A  75     -21.746   2.526  -9.320  1.00  0.00           O  
ATOM   1198  CB  ASP A  75     -22.288   4.194 -11.593  1.00  0.00           C  
ATOM   1199  CG  ASP A  75     -23.789   3.945 -11.653  1.00  0.00           C  
ATOM   1200  OD1 ASP A  75     -24.440   4.122 -10.650  1.00  0.00           O  
ATOM   1201  OD2 ASP A  75     -24.269   3.581 -12.699  1.00  0.00           O1-
ATOM   1202  H   ASP A  75     -19.853   4.800 -11.044  1.00  0.00           H  
ATOM   1203  HA  ASP A  75     -22.403   5.643 -10.025  1.00  0.00           H  
ATOM   1204 1HB  ASP A  75     -22.021   4.899 -12.381  1.00  0.00           H  
ATOM   1205 2HB  ASP A  75     -21.770   3.258 -11.802  1.00  0.00           H  
ATOM   1206  N   TRP A  76     -22.514   4.179  -7.993  1.00  0.00           N  
ATOM   1207  CA  TRP A  76     -22.410   3.411  -6.770  1.00  0.00           C  
ATOM   1208  C   TRP A  76     -23.788   3.070  -6.206  1.00  0.00           C  
ATOM   1209  O   TRP A  76     -23.866   2.518  -5.110  1.00  0.00           O  
ATOM   1210  CB  TRP A  76     -21.500   4.132  -5.755  1.00  0.00           C  
ATOM   1211  CG  TRP A  76     -22.052   5.400  -5.170  1.00  0.00           C  
ATOM   1212  CD1 TRP A  76     -21.809   6.678  -5.588  1.00  0.00           C  
ATOM   1213  CD2 TRP A  76     -22.935   5.510  -4.035  1.00  0.00           C  
ATOM   1214  CE2 TRP A  76     -23.191   6.886  -3.845  1.00  0.00           C  
ATOM   1215  CE3 TRP A  76     -23.540   4.585  -3.173  1.00  0.00           C  
ATOM   1216  NE1 TRP A  76     -22.485   7.573  -4.800  1.00  0.00           N  
ATOM   1217  CZ2 TRP A  76     -24.019   7.349  -2.822  1.00  0.00           C  
ATOM   1218  CZ3 TRP A  76     -24.361   5.046  -2.165  1.00  0.00           C  
ATOM   1219  CH2 TRP A  76     -24.597   6.411  -1.991  1.00  0.00           C  
ATOM   1220  H   TRP A  76     -22.961   5.084  -7.969  1.00  0.00           H  
ATOM   1221  HA  TRP A  76     -21.969   2.443  -7.006  1.00  0.00           H  
ATOM   1222 1HB  TRP A  76     -21.281   3.463  -4.923  1.00  0.00           H  
ATOM   1223 2HB  TRP A  76     -20.552   4.383  -6.231  1.00  0.00           H  
ATOM   1224  HD1 TRP A  76     -21.172   6.949  -6.429  1.00  0.00           H  
ATOM   1225  HE1 TRP A  76     -22.468   8.578  -4.903  1.00  0.00           H  
ATOM   1226  HE3 TRP A  76     -23.365   3.518  -3.303  1.00  0.00           H  
ATOM   1227  HZ2 TRP A  76     -24.216   8.411  -2.669  1.00  0.00           H  
ATOM   1228  HZ3 TRP A  76     -24.821   4.314  -1.503  1.00  0.00           H  
ATOM   1229  HH2 TRP A  76     -25.252   6.739  -1.184  1.00  0.00           H  
ATOM   1230  N   PHE A  77     -24.868   3.383  -6.943  1.00  0.00           N  
ATOM   1231  CA  PHE A  77     -26.198   3.097  -6.416  1.00  0.00           C  
ATOM   1232  C   PHE A  77     -27.266   3.054  -7.509  1.00  0.00           C  
ATOM   1233  O   PHE A  77     -27.045   3.510  -8.636  1.00  0.00           O  
ATOM   1234  CB  PHE A  77     -26.583   4.146  -5.371  1.00  0.00           C  
ATOM   1235  CG  PHE A  77     -27.156   5.405  -5.957  1.00  0.00           C  
ATOM   1236  CD1 PHE A  77     -28.527   5.560  -6.096  1.00  0.00           C  
ATOM   1237  CD2 PHE A  77     -26.326   6.434  -6.373  1.00  0.00           C  
ATOM   1238  CE1 PHE A  77     -29.055   6.718  -6.636  1.00  0.00           C  
ATOM   1239  CE2 PHE A  77     -26.850   7.592  -6.911  1.00  0.00           C  
ATOM   1240  CZ  PHE A  77     -28.218   7.734  -7.044  1.00  0.00           C  
ATOM   1241  H   PHE A  77     -24.781   3.812  -7.853  1.00  0.00           H  
ATOM   1242  HA  PHE A  77     -26.178   2.115  -5.940  1.00  0.00           H  
ATOM   1243 1HB  PHE A  77     -27.318   3.725  -4.686  1.00  0.00           H  
ATOM   1244 2HB  PHE A  77     -25.705   4.413  -4.784  1.00  0.00           H  
ATOM   1245  HD1 PHE A  77     -29.190   4.758  -5.772  1.00  0.00           H  
ATOM   1246  HD2 PHE A  77     -25.246   6.323  -6.270  1.00  0.00           H  
ATOM   1247  HE1 PHE A  77     -30.135   6.828  -6.739  1.00  0.00           H  
ATOM   1248  HE2 PHE A  77     -26.187   8.395  -7.234  1.00  0.00           H  
ATOM   1249  HZ  PHE A  77     -28.632   8.646  -7.470  1.00  0.00           H  
ATOM   1250  N   ARG A  78     -28.432   2.510  -7.116  1.00  0.00           N  
ATOM   1251  CA  ARG A  78     -29.605   2.323  -7.957  1.00  0.00           C  
ATOM   1252  C   ARG A  78     -30.851   2.452  -7.092  1.00  0.00           C  
ATOM   1253  O   ARG A  78     -30.932   1.858  -6.015  1.00  0.00           O  
ATOM   1254  CB  ARG A  78     -29.584   0.963  -8.640  1.00  0.00           C  
ATOM   1255  CG  ARG A  78     -30.753   0.699  -9.576  1.00  0.00           C  
ATOM   1256  CD  ARG A  78     -30.653  -0.638 -10.215  1.00  0.00           C  
ATOM   1257  NE  ARG A  78     -29.508  -0.728 -11.108  1.00  0.00           N  
ATOM   1258  CZ  ARG A  78     -29.035  -1.875 -11.631  1.00  0.00           C  
ATOM   1259  NH1 ARG A  78     -29.615  -3.018 -11.342  1.00  0.00           N1+
ATOM   1260  NH2 ARG A  78     -27.985  -1.851 -12.435  1.00  0.00           N  
ATOM   1261  H   ARG A  78     -28.467   2.216  -6.150  1.00  0.00           H  
ATOM   1262  HA  ARG A  78     -29.603   3.093  -8.729  1.00  0.00           H  
ATOM   1263 1HB  ARG A  78     -28.668   0.862  -9.220  1.00  0.00           H  
ATOM   1264 2HB  ARG A  78     -29.582   0.177  -7.885  1.00  0.00           H  
ATOM   1265 1HG  ARG A  78     -31.686   0.741  -9.014  1.00  0.00           H  
ATOM   1266 2HG  ARG A  78     -30.768   1.455 -10.362  1.00  0.00           H  
ATOM   1267 1HD  ARG A  78     -30.546  -1.402  -9.446  1.00  0.00           H  
ATOM   1268 2HD  ARG A  78     -31.553  -0.830 -10.797  1.00  0.00           H  
ATOM   1269  HE  ARG A  78     -29.035   0.132 -11.353  1.00  0.00           H  
ATOM   1270 1HH1 ARG A  78     -30.417  -3.036 -10.727  1.00  0.00           H  
ATOM   1271 2HH1 ARG A  78     -29.259  -3.879 -11.734  1.00  0.00           H  
ATOM   1272 1HH2 ARG A  78     -27.538  -0.973 -12.657  1.00  0.00           H  
ATOM   1273 2HH2 ARG A  78     -27.630  -2.710 -12.826  1.00  0.00           H  
ATOM   1274  N   LEU A  79     -31.843   3.189  -7.595  1.00  0.00           N  
ATOM   1275  CA  LEU A  79     -32.959   3.517  -6.732  1.00  0.00           C  
ATOM   1276  C   LEU A  79     -34.254   3.579  -7.523  1.00  0.00           C  
ATOM   1277  O   LEU A  79     -34.261   3.894  -8.714  1.00  0.00           O  
ATOM   1278  CB  LEU A  79     -32.711   4.859  -6.031  1.00  0.00           C  
ATOM   1279  CG  LEU A  79     -33.561   5.123  -4.781  1.00  0.00           C  
ATOM   1280  CD1 LEU A  79     -33.056   4.260  -3.632  1.00  0.00           C  
ATOM   1281  CD2 LEU A  79     -33.494   6.600  -4.425  1.00  0.00           C  
ATOM   1282  H   LEU A  79     -31.843   3.523  -8.548  1.00  0.00           H  
ATOM   1283  HA  LEU A  79     -33.052   2.738  -5.976  1.00  0.00           H  
ATOM   1284 1HB  LEU A  79     -31.664   4.909  -5.737  1.00  0.00           H  
ATOM   1285 2HB  LEU A  79     -32.906   5.663  -6.740  1.00  0.00           H  
ATOM   1286  HG  LEU A  79     -34.595   4.843  -4.979  1.00  0.00           H  
ATOM   1287 1HD1 LEU A  79     -33.660   4.448  -2.744  1.00  0.00           H  
ATOM   1288 2HD1 LEU A  79     -33.132   3.208  -3.906  1.00  0.00           H  
ATOM   1289 3HD1 LEU A  79     -32.016   4.507  -3.423  1.00  0.00           H  
ATOM   1290 1HD2 LEU A  79     -34.098   6.789  -3.538  1.00  0.00           H  
ATOM   1291 2HD2 LEU A  79     -32.459   6.881  -4.226  1.00  0.00           H  
ATOM   1292 3HD2 LEU A  79     -33.878   7.193  -5.257  1.00  0.00           H  
ATOM   1293  N   GLU A  80     -35.349   3.320  -6.805  1.00  0.00           N  
ATOM   1294  CA  GLU A  80     -36.646   3.713  -7.300  1.00  0.00           C  
ATOM   1295  C   GLU A  80     -37.678   3.627  -6.184  1.00  0.00           C  
ATOM   1296  O   GLU A  80     -37.369   3.276  -5.042  1.00  0.00           O  
ATOM   1297  CB  GLU A  80     -37.061   2.829  -8.478  1.00  0.00           C  
ATOM   1298  CG  GLU A  80     -37.223   1.355  -8.132  1.00  0.00           C  
ATOM   1299  CD  GLU A  80     -37.586   0.511  -9.322  1.00  0.00           C  
ATOM   1300  OE1 GLU A  80     -37.651   1.042 -10.405  1.00  0.00           O  
ATOM   1301  OE2 GLU A  80     -37.797  -0.665  -9.148  1.00  0.00           O1-
ATOM   1302  H   GLU A  80     -35.284   2.850  -5.914  1.00  0.00           H  
ATOM   1303  HA  GLU A  80     -36.587   4.746  -7.644  1.00  0.00           H  
ATOM   1304 1HB  GLU A  80     -38.009   3.183  -8.883  1.00  0.00           H  
ATOM   1305 2HB  GLU A  80     -36.317   2.907  -9.271  1.00  0.00           H  
ATOM   1306 1HG  GLU A  80     -36.288   0.987  -7.710  1.00  0.00           H  
ATOM   1307 2HG  GLU A  80     -37.997   1.255  -7.372  1.00  0.00           H  
ATOM   1308  N   SER A  81     -38.900   4.020  -6.542  1.00  0.00           N  
ATOM   1309  CA  SER A  81     -39.937   4.251  -5.563  1.00  0.00           C  
ATOM   1310  C   SER A  81     -41.244   3.718  -6.123  1.00  0.00           C  
ATOM   1311  O   SER A  81     -41.350   3.442  -7.318  1.00  0.00           O  
ATOM   1312  CB  SER A  81     -40.055   5.728  -5.239  1.00  0.00           C  
ATOM   1313  OG  SER A  81     -40.474   6.456  -6.361  1.00  0.00           O  
ATOM   1314  H   SER A  81     -39.107   4.160  -7.521  1.00  0.00           H  
ATOM   1315  HA  SER A  81     -39.675   3.717  -4.649  1.00  0.00           H  
ATOM   1316 1HB  SER A  81     -40.766   5.866  -4.426  1.00  0.00           H  
ATOM   1317 2HB  SER A  81     -39.091   6.102  -4.897  1.00  0.00           H  
ATOM   1318  HG  SER A  81     -41.355   6.138  -6.569  1.00  0.00           H  
ATOM   1319  N   ASN A  82     -42.231   3.604  -5.234  1.00  0.00           N  
ATOM   1320  CA  ASN A  82     -43.608   3.398  -5.631  1.00  0.00           C  
ATOM   1321  C   ASN A  82     -44.097   4.600  -6.428  1.00  0.00           C  
ATOM   1322  O   ASN A  82     -43.379   5.583  -6.601  1.00  0.00           O  
ATOM   1323  CB  ASN A  82     -44.489   3.149  -4.421  1.00  0.00           C  
ATOM   1324  CG  ASN A  82     -44.619   4.361  -3.541  1.00  0.00           C  
ATOM   1325  ND2 ASN A  82     -45.210   4.185  -2.387  1.00  0.00           N  
ATOM   1326  OD1 ASN A  82     -44.184   5.459  -3.908  1.00  0.00           O  
ATOM   1327  H   ASN A  82     -42.006   3.664  -4.251  1.00  0.00           H  
ATOM   1328  HA  ASN A  82     -43.654   2.521  -6.278  1.00  0.00           H  
ATOM   1329 1HB  ASN A  82     -45.483   2.844  -4.750  1.00  0.00           H  
ATOM   1330 2HB  ASN A  82     -44.074   2.330  -3.831  1.00  0.00           H  
ATOM   1331 1HD2 ASN A  82     -45.325   4.957  -1.761  1.00  0.00           H  
ATOM   1332 2HD2 ASN A  82     -45.547   3.279  -2.131  1.00  0.00           H  
ATOM   1333  N   LYS A  83     -45.360   4.511  -6.854  1.00  0.00           N  
ATOM   1334  CA  LYS A  83     -46.003   5.547  -7.642  1.00  0.00           C  
ATOM   1335  C   LYS A  83     -45.940   6.899  -6.935  1.00  0.00           C  
ATOM   1336  O   LYS A  83     -45.374   7.833  -7.491  1.00  0.00           O  
ATOM   1337  CB  LYS A  83     -47.456   5.169  -7.933  1.00  0.00           C  
ATOM   1338  CG  LYS A  83     -48.215   6.186  -8.774  1.00  0.00           C  
ATOM   1339  CD  LYS A  83     -49.639   5.725  -9.048  1.00  0.00           C  
ATOM   1340  CE  LYS A  83     -50.412   6.764  -9.848  1.00  0.00           C  
ATOM   1341  NZ  LYS A  83     -51.809   6.326 -10.123  1.00  0.00           N1+
ATOM   1342  H   LYS A  83     -45.883   3.681  -6.612  1.00  0.00           H  
ATOM   1343  HA  LYS A  83     -45.470   5.643  -8.589  1.00  0.00           H  
ATOM   1344 1HB  LYS A  83     -47.486   4.212  -8.456  1.00  0.00           H  
ATOM   1345 2HB  LYS A  83     -47.994   5.044  -6.993  1.00  0.00           H  
ATOM   1346 1HG  LYS A  83     -48.245   7.142  -8.252  1.00  0.00           H  
ATOM   1347 2HG  LYS A  83     -47.699   6.328  -9.724  1.00  0.00           H  
ATOM   1348 1HD  LYS A  83     -49.618   4.790  -9.607  1.00  0.00           H  
ATOM   1349 2HD  LYS A  83     -50.153   5.553  -8.103  1.00  0.00           H  
ATOM   1350 1HE  LYS A  83     -50.441   7.701  -9.295  1.00  0.00           H  
ATOM   1351 2HE  LYS A  83     -49.908   6.942 -10.797  1.00  0.00           H  
ATOM   1352 1HZ  LYS A  83     -52.287   7.039 -10.654  1.00  0.00           H  
ATOM   1353 2HZ  LYS A  83     -51.794   5.465 -10.652  1.00  0.00           H  
ATOM   1354 3HZ  LYS A  83     -52.293   6.176  -9.250  1.00  0.00           H  
ATOM   1355  N   GLU A  84     -46.467   6.975  -5.703  1.00  0.00           N  
ATOM   1356  CA  GLU A  84     -46.601   8.206  -4.930  1.00  0.00           C  
ATOM   1357  C   GLU A  84     -45.253   8.782  -4.486  1.00  0.00           C  
ATOM   1358  O   GLU A  84     -45.237   9.717  -3.694  1.00  0.00           O  
ATOM   1359  CB  GLU A  84     -47.479   7.954  -3.702  1.00  0.00           C  
ATOM   1360  CG  GLU A  84     -48.938   7.664  -4.021  1.00  0.00           C  
ATOM   1361  CD  GLU A  84     -49.779   7.468  -2.790  1.00  0.00           C  
ATOM   1362  OE1 GLU A  84     -49.404   6.678  -1.958  1.00  0.00           O  
ATOM   1363  OE2 GLU A  84     -50.797   8.110  -2.682  1.00  0.00           O1-
ATOM   1364  H   GLU A  84     -46.787   6.105  -5.302  1.00  0.00           H  
ATOM   1365  HA  GLU A  84     -47.078   8.959  -5.558  1.00  0.00           H  
ATOM   1366 1HB  GLU A  84     -47.084   7.107  -3.141  1.00  0.00           H  
ATOM   1367 2HB  GLU A  84     -47.446   8.825  -3.047  1.00  0.00           H  
ATOM   1368 1HG  GLU A  84     -49.346   8.495  -4.597  1.00  0.00           H  
ATOM   1369 2HG  GLU A  84     -48.993   6.769  -4.639  1.00  0.00           H  
ATOM   1370  N   GLY A  85     -44.138   8.229  -4.990  1.00  0.00           N  
ATOM   1371  CA  GLY A  85     -42.773   8.573  -4.607  1.00  0.00           C  
ATOM   1372  C   GLY A  85     -42.480   8.534  -3.097  1.00  0.00           C  
ATOM   1373  O   GLY A  85     -41.385   8.921  -2.685  1.00  0.00           O  
ATOM   1374  H   GLY A  85     -44.288   7.518  -5.691  1.00  0.00           H  
ATOM   1375 1HA  GLY A  85     -42.076   7.890  -5.093  1.00  0.00           H  
ATOM   1376 2HA  GLY A  85     -42.538   9.577  -4.960  1.00  0.00           H  
ATOM   1377  N   THR A  86     -43.429   8.046  -2.280  1.00  0.00           N  
ATOM   1378  CA  THR A  86     -43.335   8.088  -0.825  1.00  0.00           C  
ATOM   1379  C   THR A  86     -42.618   6.885  -0.207  1.00  0.00           C  
ATOM   1380  O   THR A  86     -42.716   6.702   1.009  1.00  0.00           O  
ATOM   1381  CB  THR A  86     -44.714   7.913  -0.186  1.00  0.00           C  
ATOM   1382  CG2 THR A  86     -45.682   9.026  -0.521  1.00  0.00           C  
ATOM   1383  OG1 THR A  86     -45.171   6.686  -0.753  1.00  0.00           O  
ATOM   1384  H   THR A  86     -44.244   7.631  -2.709  1.00  0.00           H  
ATOM   1385  HA  THR A  86     -42.939   9.061  -0.532  1.00  0.00           H  
ATOM   1386  HB  THR A  86     -44.612   7.882   0.898  1.00  0.00           H  
ATOM   1387  HG1 THR A  86     -44.578   6.420  -1.459  1.00  0.00           H  
ATOM   1388 1HG2 THR A  86     -46.639   8.835  -0.033  1.00  0.00           H  
ATOM   1389 2HG2 THR A  86     -45.280   9.976  -0.172  1.00  0.00           H  
ATOM   1390 3HG2 THR A  86     -45.829   9.068  -1.600  1.00  0.00           H  
ATOM   1391  N   ARG A  87     -41.948   6.054  -1.019  1.00  0.00           N  
ATOM   1392  CA  ARG A  87     -41.353   4.811  -0.529  1.00  0.00           C  
ATOM   1393  C   ARG A  87     -40.335   4.280  -1.538  1.00  0.00           C  
ATOM   1394  O   ARG A  87     -40.600   4.133  -2.732  1.00  0.00           O  
ATOM   1395  CB  ARG A  87     -42.423   3.758  -0.281  1.00  0.00           C  
ATOM   1396  CG  ARG A  87     -41.917   2.463   0.334  1.00  0.00           C  
ATOM   1397  CD  ARG A  87     -43.025   1.513   0.604  1.00  0.00           C  
ATOM   1398  NE  ARG A  87     -42.544   0.267   1.179  1.00  0.00           N  
ATOM   1399  CZ  ARG A  87     -43.314  -0.811   1.423  1.00  0.00           C  
ATOM   1400  NH1 ARG A  87     -44.598  -0.780   1.138  1.00  0.00           N1+
ATOM   1401  NH2 ARG A  87     -42.781  -1.900   1.950  1.00  0.00           N  
ATOM   1402  H   ARG A  87     -41.852   6.294  -1.995  1.00  0.00           H  
ATOM   1403  HA  ARG A  87     -40.847   5.018   0.415  1.00  0.00           H  
ATOM   1404 1HB  ARG A  87     -43.184   4.163   0.384  1.00  0.00           H  
ATOM   1405 2HB  ARG A  87     -42.911   3.507  -1.223  1.00  0.00           H  
ATOM   1406 1HG  ARG A  87     -41.215   1.986  -0.350  1.00  0.00           H  
ATOM   1407 2HG  ARG A  87     -41.414   2.681   1.277  1.00  0.00           H  
ATOM   1408 1HD  ARG A  87     -43.728   1.963   1.305  1.00  0.00           H  
ATOM   1409 2HD  ARG A  87     -43.542   1.282  -0.327  1.00  0.00           H  
ATOM   1410  HE  ARG A  87     -41.562   0.205   1.412  1.00  0.00           H  
ATOM   1411 1HH1 ARG A  87     -45.005   0.052   0.736  1.00  0.00           H  
ATOM   1412 2HH1 ARG A  87     -45.175  -1.588   1.322  1.00  0.00           H  
ATOM   1413 1HH2 ARG A  87     -41.794  -1.923   2.169  1.00  0.00           H  
ATOM   1414 2HH2 ARG A  87     -43.357  -2.707   2.133  1.00  0.00           H  
ATOM   1415  N   TRP A  88     -39.139   4.012  -1.027  1.00  0.00           N  
ATOM   1416  CA  TRP A  88     -37.977   3.980  -1.890  1.00  0.00           C  
ATOM   1417  C   TRP A  88     -37.203   2.687  -1.625  1.00  0.00           C  
ATOM   1418  O   TRP A  88     -37.414   2.025  -0.599  1.00  0.00           O  
ATOM   1419  CB  TRP A  88     -37.084   5.198  -1.646  1.00  0.00           C  
ATOM   1420  CG  TRP A  88     -37.704   6.491  -2.081  1.00  0.00           C  
ATOM   1421  CD1 TRP A  88     -38.571   7.261  -1.367  1.00  0.00           C  
ATOM   1422  CD2 TRP A  88     -37.503   7.176  -3.342  1.00  0.00           C  
ATOM   1423  CE2 TRP A  88     -38.278   8.338  -3.302  1.00  0.00           C  
ATOM   1424  CE3 TRP A  88     -36.738   6.902  -4.482  1.00  0.00           C  
ATOM   1425  NE1 TRP A  88     -38.925   8.372  -2.092  1.00  0.00           N  
ATOM   1426  CZ2 TRP A  88     -38.318   9.230  -4.362  1.00  0.00           C  
ATOM   1427  CZ3 TRP A  88     -36.776   7.799  -5.543  1.00  0.00           C  
ATOM   1428  CH2 TRP A  88     -37.546   8.933  -5.484  1.00  0.00           C  
ATOM   1429  H   TRP A  88     -39.024   3.829  -0.040  1.00  0.00           H  
ATOM   1430  HA  TRP A  88     -38.315   4.002  -2.926  1.00  0.00           H  
ATOM   1431 1HB  TRP A  88     -36.850   5.270  -0.584  1.00  0.00           H  
ATOM   1432 2HB  TRP A  88     -36.143   5.072  -2.180  1.00  0.00           H  
ATOM   1433  HD1 TRP A  88     -38.932   7.028  -0.367  1.00  0.00           H  
ATOM   1434  HE1 TRP A  88     -39.557   9.097  -1.785  1.00  0.00           H  
ATOM   1435  HE3 TRP A  88     -36.123   6.005  -4.534  1.00  0.00           H  
ATOM   1436  HZ2 TRP A  88     -38.924  10.137  -4.333  1.00  0.00           H  
ATOM   1437  HZ3 TRP A  88     -36.178   7.576  -6.427  1.00  0.00           H  
ATOM   1438  HH2 TRP A  88     -37.552   9.614  -6.334  1.00  0.00           H  
ATOM   1439  N   PHE A  89     -36.354   2.315  -2.596  1.00  0.00           N  
ATOM   1440  CA  PHE A  89     -35.658   1.036  -2.589  1.00  0.00           C  
ATOM   1441  C   PHE A  89     -34.565   1.029  -3.661  1.00  0.00           C  
ATOM   1442  O   PHE A  89     -34.700   1.638  -4.726  1.00  0.00           O  
ATOM   1443  CB  PHE A  89     -36.639  -0.113  -2.830  1.00  0.00           C  
ATOM   1444  CG  PHE A  89     -35.979  -1.457  -2.946  1.00  0.00           C  
ATOM   1445  CD1 PHE A  89     -35.532  -2.127  -1.817  1.00  0.00           C  
ATOM   1446  CD2 PHE A  89     -35.805  -2.057  -4.186  1.00  0.00           C  
ATOM   1447  CE1 PHE A  89     -34.925  -3.364  -1.923  1.00  0.00           C  
ATOM   1448  CE2 PHE A  89     -35.200  -3.293  -4.294  1.00  0.00           C  
ATOM   1449  CZ  PHE A  89     -34.758  -3.948  -3.161  1.00  0.00           C  
ATOM   1450  H   PHE A  89     -36.197   2.956  -3.360  1.00  0.00           H  
ATOM   1451  HA  PHE A  89     -35.196   0.899  -1.610  1.00  0.00           H  
ATOM   1452 1HB  PHE A  89     -37.357  -0.156  -2.013  1.00  0.00           H  
ATOM   1453 2HB  PHE A  89     -37.197   0.071  -3.747  1.00  0.00           H  
ATOM   1454  HD1 PHE A  89     -35.663  -1.667  -0.838  1.00  0.00           H  
ATOM   1455  HD2 PHE A  89     -36.153  -1.540  -5.081  1.00  0.00           H  
ATOM   1456  HE1 PHE A  89     -34.578  -3.879  -1.028  1.00  0.00           H  
ATOM   1457  HE2 PHE A  89     -35.070  -3.753  -5.274  1.00  0.00           H  
ATOM   1458  HZ  PHE A  89     -34.281  -4.922  -3.247  1.00  0.00           H  
ATOM   1459  N   GLY A  90     -33.453   0.362  -3.340  1.00  0.00           N  
ATOM   1460  CA  GLY A  90     -32.247   0.459  -4.144  1.00  0.00           C  
ATOM   1461  C   GLY A  90     -31.077  -0.352  -3.581  1.00  0.00           C  
ATOM   1462  O   GLY A  90     -31.187  -1.012  -2.539  1.00  0.00           O  
ATOM   1463  H   GLY A  90     -33.450  -0.225  -2.518  1.00  0.00           H  
ATOM   1464 1HA  GLY A  90     -32.456   0.112  -5.156  1.00  0.00           H  
ATOM   1465 2HA  GLY A  90     -31.943   1.502  -4.219  1.00  0.00           H  
ATOM   1466  N   LYS A  91     -29.948  -0.259  -4.300  1.00  0.00           N  
ATOM   1467  CA  LYS A  91     -28.726  -1.002  -4.042  1.00  0.00           C  
ATOM   1468  C   LYS A  91     -27.546  -0.038  -4.069  1.00  0.00           C  
ATOM   1469  O   LYS A  91     -27.544   0.909  -4.855  1.00  0.00           O  
ATOM   1470  CB  LYS A  91     -28.536  -2.121  -5.068  1.00  0.00           C  
ATOM   1471  CG  LYS A  91     -29.574  -3.232  -4.986  1.00  0.00           C  
ATOM   1472  CD  LYS A  91     -29.403  -4.231  -6.119  1.00  0.00           C  
ATOM   1473  CE  LYS A  91     -30.346  -5.416  -5.961  1.00  0.00           C  
ATOM   1474  NZ  LYS A  91     -30.027  -6.223  -4.752  1.00  0.00           N1+
ATOM   1475  H   LYS A  91     -29.977   0.386  -5.077  1.00  0.00           H  
ATOM   1476  HA  LYS A  91     -28.798  -1.453  -3.051  1.00  0.00           H  
ATOM   1477 1HB  LYS A  91     -28.572  -1.702  -6.074  1.00  0.00           H  
ATOM   1478 2HB  LYS A  91     -27.552  -2.572  -4.936  1.00  0.00           H  
ATOM   1479 1HG  LYS A  91     -29.474  -3.755  -4.033  1.00  0.00           H  
ATOM   1480 2HG  LYS A  91     -30.573  -2.801  -5.040  1.00  0.00           H  
ATOM   1481 1HD  LYS A  91     -29.607  -3.741  -7.073  1.00  0.00           H  
ATOM   1482 2HD  LYS A  91     -28.376  -4.597  -6.131  1.00  0.00           H  
ATOM   1483 1HE  LYS A  91     -31.370  -5.056  -5.883  1.00  0.00           H  
ATOM   1484 2HE  LYS A  91     -30.275  -6.057  -6.840  1.00  0.00           H  
ATOM   1485 1HZ  LYS A  91     -30.673  -6.998  -4.684  1.00  0.00           H  
ATOM   1486 2HZ  LYS A  91     -29.083  -6.578  -4.823  1.00  0.00           H  
ATOM   1487 3HZ  LYS A  91     -30.108  -5.644  -3.929  1.00  0.00           H  
ATOM   1488  N   CYS A  92     -26.537  -0.314  -3.226  1.00  0.00           N  
ATOM   1489  CA  CYS A  92     -25.279   0.423  -3.224  1.00  0.00           C  
ATOM   1490  C   CYS A  92     -24.081  -0.525  -3.329  1.00  0.00           C  
ATOM   1491  O   CYS A  92     -24.066  -1.598  -2.722  1.00  0.00           O  
ATOM   1492  CB  CYS A  92     -25.152   1.262  -1.952  1.00  0.00           C  
ATOM   1493  SG  CYS A  92     -25.167   0.293  -0.425  1.00  0.00           S  
ATOM   1494  H   CYS A  92     -26.666  -1.069  -2.567  1.00  0.00           H  
ATOM   1495  HA  CYS A  92     -25.269   1.092  -4.085  1.00  0.00           H  
ATOM   1496 1HB  CYS A  92     -24.223   1.831  -1.982  1.00  0.00           H  
ATOM   1497 2HB  CYS A  92     -25.973   1.978  -1.905  1.00  0.00           H  
ATOM   1498  HG  CYS A  92     -26.302  -0.351  -0.679  1.00  0.00           H  
ATOM   1499  N   TRP A  93     -23.074  -0.084  -4.101  1.00  0.00           N  
ATOM   1500  CA  TRP A  93     -21.900  -0.868  -4.458  1.00  0.00           C  
ATOM   1501  C   TRP A  93     -20.619  -0.221  -3.943  1.00  0.00           C  
ATOM   1502  O   TRP A  93     -20.064   0.675  -4.582  1.00  0.00           O  
ATOM   1503  CB  TRP A  93     -21.819  -1.083  -5.973  1.00  0.00           C  
ATOM   1504  CG  TRP A  93     -22.942  -1.918  -6.493  1.00  0.00           C  
ATOM   1505  CD1 TRP A  93     -23.100  -3.268  -6.366  1.00  0.00           C  
ATOM   1506  CD2 TRP A  93     -24.093  -1.439  -7.204  1.00  0.00           C  
ATOM   1507  CE2 TRP A  93     -24.899  -2.564  -7.483  1.00  0.00           C  
ATOM   1508  CE3 TRP A  93     -24.510  -0.174  -7.632  1.00  0.00           C  
ATOM   1509  NE1 TRP A  93     -24.267  -3.664  -6.963  1.00  0.00           N  
ATOM   1510  CZ2 TRP A  93     -26.105  -2.459  -8.176  1.00  0.00           C  
ATOM   1511  CZ3 TRP A  93     -25.700  -0.071  -8.317  1.00  0.00           C  
ATOM   1512  CH2 TRP A  93     -26.480  -1.199  -8.585  1.00  0.00           C  
ATOM   1513  H   TRP A  93     -23.158   0.861  -4.447  1.00  0.00           H  
ATOM   1514  HA  TRP A  93     -21.976  -1.843  -3.977  1.00  0.00           H  
ATOM   1515 1HB  TRP A  93     -21.834  -0.118  -6.479  1.00  0.00           H  
ATOM   1516 2HB  TRP A  93     -20.876  -1.568  -6.221  1.00  0.00           H  
ATOM   1517  HD1 TRP A  93     -22.399  -3.933  -5.865  1.00  0.00           H  
ATOM   1518  HE1 TRP A  93     -24.611  -4.613  -7.013  1.00  0.00           H  
ATOM   1519  HE3 TRP A  93     -23.910   0.712  -7.427  1.00  0.00           H  
ATOM   1520  HZ2 TRP A  93     -26.728  -3.327  -8.390  1.00  0.00           H  
ATOM   1521  HZ3 TRP A  93     -26.019   0.918  -8.647  1.00  0.00           H  
ATOM   1522  HH2 TRP A  93     -27.414  -1.070  -9.134  1.00  0.00           H  
ATOM   1523  N   TYR A  94     -20.138  -0.739  -2.807  1.00  0.00           N  
ATOM   1524  CA  TYR A  94     -18.845  -0.359  -2.271  1.00  0.00           C  
ATOM   1525  C   TYR A  94     -17.748  -1.244  -2.855  1.00  0.00           C  
ATOM   1526  O   TYR A  94     -17.877  -2.468  -2.909  1.00  0.00           O  
ATOM   1527  CB  TYR A  94     -18.836  -0.426  -0.744  1.00  0.00           C  
ATOM   1528  CG  TYR A  94     -17.748   0.418  -0.135  1.00  0.00           C  
ATOM   1529  CD1 TYR A  94     -17.778   1.801  -0.238  1.00  0.00           C  
ATOM   1530  CD2 TYR A  94     -16.666  -0.165   0.505  1.00  0.00           C  
ATOM   1531  CE1 TYR A  94     -16.774   2.588   0.301  1.00  0.00           C  
ATOM   1532  CE2 TYR A  94     -15.658   0.607   1.058  1.00  0.00           C  
ATOM   1533  CZ  TYR A  94     -15.711   1.987   0.951  1.00  0.00           C  
ATOM   1534  OH  TYR A  94     -14.719   2.754   1.489  1.00  0.00           O  
ATOM   1535  H   TYR A  94     -20.697  -1.417  -2.309  1.00  0.00           H  
ATOM   1536  HA  TYR A  94     -18.635   0.669  -2.569  1.00  0.00           H  
ATOM   1537 1HB  TYR A  94     -19.800  -0.089  -0.359  1.00  0.00           H  
ATOM   1538 2HB  TYR A  94     -18.700  -1.459  -0.426  1.00  0.00           H  
ATOM   1539  HD1 TYR A  94     -18.605   2.290  -0.752  1.00  0.00           H  
ATOM   1540  HD2 TYR A  94     -16.597  -1.250   0.578  1.00  0.00           H  
ATOM   1541  HE1 TYR A  94     -16.822   3.672   0.207  1.00  0.00           H  
ATOM   1542  HE2 TYR A  94     -14.826   0.128   1.574  1.00  0.00           H  
ATOM   1543  HH  TYR A  94     -13.999   2.188   1.777  1.00  0.00           H  
ATOM   1544  N   ILE A  95     -16.673  -0.590  -3.303  1.00  0.00           N  
ATOM   1545  CA  ILE A  95     -15.459  -1.279  -3.703  1.00  0.00           C  
ATOM   1546  C   ILE A  95     -14.429  -1.081  -2.592  1.00  0.00           C  
ATOM   1547  O   ILE A  95     -14.262   0.028  -2.084  1.00  0.00           O  
ATOM   1548  CB  ILE A  95     -14.917  -0.750  -5.043  1.00  0.00           C  
ATOM   1549  CG1 ILE A  95     -15.940  -0.976  -6.160  1.00  0.00           C  
ATOM   1550  CG2 ILE A  95     -13.595  -1.420  -5.385  1.00  0.00           C  
ATOM   1551  CD1 ILE A  95     -15.602  -0.268  -7.451  1.00  0.00           C  
ATOM   1552  H   ILE A  95     -16.710   0.417  -3.364  1.00  0.00           H  
ATOM   1553  HA  ILE A  95     -15.687  -2.337  -3.826  1.00  0.00           H  
ATOM   1554  HB  ILE A  95     -14.761   0.326  -4.973  1.00  0.00           H  
ATOM   1555 1HG1 ILE A  95     -16.022  -2.043  -6.367  1.00  0.00           H  
ATOM   1556 2HG1 ILE A  95     -16.921  -0.632  -5.830  1.00  0.00           H  
ATOM   1557 1HG2 ILE A  95     -13.227  -1.035  -6.335  1.00  0.00           H  
ATOM   1558 2HG2 ILE A  95     -12.868  -1.209  -4.602  1.00  0.00           H  
ATOM   1559 3HG2 ILE A  95     -13.743  -2.497  -5.462  1.00  0.00           H  
ATOM   1560 1HD1 ILE A  95     -16.373  -0.476  -8.193  1.00  0.00           H  
ATOM   1561 2HD1 ILE A  95     -15.550   0.807  -7.274  1.00  0.00           H  
ATOM   1562 3HD1 ILE A  95     -14.640  -0.623  -7.819  1.00  0.00           H  
ATOM   1563  N   HIS A  96     -13.793  -2.193  -2.194  1.00  0.00           N  
ATOM   1564  CA  HIS A  96     -12.836  -2.249  -1.100  1.00  0.00           C  
ATOM   1565  C   HIS A  96     -12.053  -3.558  -1.187  1.00  0.00           C  
ATOM   1566  O   HIS A  96     -12.607  -4.625  -0.926  1.00  0.00           O  
ATOM   1567  CB  HIS A  96     -13.539  -2.138   0.257  1.00  0.00           C  
ATOM   1568  CG  HIS A  96     -12.598  -2.023   1.415  1.00  0.00           C  
ATOM   1569  CD2 HIS A  96     -12.201  -0.950   2.138  1.00  0.00           C  
ATOM   1570  ND1 HIS A  96     -11.944  -3.112   1.952  1.00  0.00           N  
ATOM   1571  CE1 HIS A  96     -11.183  -2.713   2.958  1.00  0.00           C  
ATOM   1572  NE2 HIS A  96     -11.322  -1.405   3.091  1.00  0.00           N  
ATOM   1573  H   HIS A  96     -14.008  -3.038  -2.703  1.00  0.00           H  
ATOM   1574  HA  HIS A  96     -12.139  -1.415  -1.183  1.00  0.00           H  
ATOM   1575 1HB  HIS A  96     -14.191  -1.264   0.258  1.00  0.00           H  
ATOM   1576 2HB  HIS A  96     -14.168  -3.015   0.413  1.00  0.00           H  
ATOM   1577  HD1 HIS A  96     -11.962  -4.047   1.598  1.00  0.00           H  
ATOM   1578  HD2 HIS A  96     -12.448   0.111   2.086  1.00  0.00           H  
ATOM   1579  HE1 HIS A  96     -10.581  -3.427   3.517  1.00  0.00           H  
ATOM   1580  N   ASP A  97     -10.763  -3.451  -1.538  1.00  0.00           N  
ATOM   1581  CA  ASP A  97      -9.872  -4.578  -1.787  1.00  0.00           C  
ATOM   1582  C   ASP A  97     -10.041  -5.069  -3.224  1.00  0.00           C  
ATOM   1583  O   ASP A  97      -9.762  -6.233  -3.512  1.00  0.00           O  
ATOM   1584  CB  ASP A  97     -10.103  -5.755  -0.829  1.00  0.00           C  
ATOM   1585  CG  ASP A  97      -9.855  -5.469   0.642  1.00  0.00           C  
ATOM   1586  OD1 ASP A  97      -8.953  -4.663   0.945  1.00  0.00           O  
ATOM   1587  OD2 ASP A  97     -10.570  -6.062   1.476  1.00  0.00           O1-
ATOM   1588  H   ASP A  97     -10.405  -2.511  -1.630  1.00  0.00           H  
ATOM   1589  HA  ASP A  97      -8.844  -4.243  -1.648  1.00  0.00           H  
ATOM   1590 1HB  ASP A  97     -11.133  -6.102  -0.920  1.00  0.00           H  
ATOM   1591 2HB  ASP A  97      -9.452  -6.584  -1.108  1.00  0.00           H  
ATOM   1592  N   LEU A  98     -10.487  -4.172  -4.117  1.00  0.00           N  
ATOM   1593  CA  LEU A  98     -10.933  -4.511  -5.463  1.00  0.00           C  
ATOM   1594  C   LEU A  98     -12.055  -5.552  -5.394  1.00  0.00           C  
ATOM   1595  O   LEU A  98     -12.362  -6.212  -6.386  1.00  0.00           O  
ATOM   1596  CB  LEU A  98      -9.763  -5.049  -6.296  1.00  0.00           C  
ATOM   1597  CG  LEU A  98      -8.547  -4.121  -6.414  1.00  0.00           C  
ATOM   1598  CD1 LEU A  98      -7.459  -4.809  -7.225  1.00  0.00           C  
ATOM   1599  CD2 LEU A  98      -8.970  -2.812  -7.064  1.00  0.00           C  
ATOM   1600  H   LEU A  98     -10.508  -3.207  -3.820  1.00  0.00           H  
ATOM   1601  HA  LEU A  98     -11.313  -3.608  -5.939  1.00  0.00           H  
ATOM   1602 1HB  LEU A  98      -9.424  -5.985  -5.854  1.00  0.00           H  
ATOM   1603 2HB  LEU A  98     -10.120  -5.256  -7.304  1.00  0.00           H  
ATOM   1604  HG  LEU A  98      -8.146  -3.920  -5.420  1.00  0.00           H  
ATOM   1605 1HD1 LEU A  98      -6.595  -4.149  -7.308  1.00  0.00           H  
ATOM   1606 2HD1 LEU A  98      -7.162  -5.732  -6.726  1.00  0.00           H  
ATOM   1607 3HD1 LEU A  98      -7.837  -5.038  -8.221  1.00  0.00           H  
ATOM   1608 1HD2 LEU A  98      -8.106  -2.152  -7.147  1.00  0.00           H  
ATOM   1609 2HD2 LEU A  98      -9.370  -3.012  -8.058  1.00  0.00           H  
ATOM   1610 3HD2 LEU A  98      -9.736  -2.333  -6.454  1.00  0.00           H  
ATOM   1611  N   LEU A  99     -12.664  -5.679  -4.206  1.00  0.00           N  
ATOM   1612  CA  LEU A  99     -13.830  -6.519  -3.974  1.00  0.00           C  
ATOM   1613  C   LEU A  99     -15.083  -5.650  -4.032  1.00  0.00           C  
ATOM   1614  O   LEU A  99     -15.111  -4.559  -3.467  1.00  0.00           O  
ATOM   1615  CB  LEU A  99     -13.732  -7.224  -2.615  1.00  0.00           C  
ATOM   1616  CG  LEU A  99     -12.587  -8.235  -2.471  1.00  0.00           C  
ATOM   1617  CD1 LEU A  99     -12.563  -8.779  -1.049  1.00  0.00           C  
ATOM   1618  CD2 LEU A  99     -12.771  -9.357  -3.482  1.00  0.00           C  
ATOM   1619  H   LEU A  99     -12.276  -5.152  -3.436  1.00  0.00           H  
ATOM   1620  HA  LEU A  99     -13.870  -7.278  -4.755  1.00  0.00           H  
ATOM   1621 1HB  LEU A  99     -13.606  -6.469  -1.841  1.00  0.00           H  
ATOM   1622 2HB  LEU A  99     -14.666  -7.753  -2.431  1.00  0.00           H  
ATOM   1623  HG  LEU A  99     -11.634  -7.735  -2.653  1.00  0.00           H  
ATOM   1624 1HD1 LEU A  99     -11.751  -9.496  -0.947  1.00  0.00           H  
ATOM   1625 2HD1 LEU A  99     -12.412  -7.958  -0.348  1.00  0.00           H  
ATOM   1626 3HD1 LEU A  99     -13.512  -9.270  -0.833  1.00  0.00           H  
ATOM   1627 1HD2 LEU A  99     -11.956 -10.074  -3.380  1.00  0.00           H  
ATOM   1628 2HD2 LEU A  99     -13.721  -9.859  -3.301  1.00  0.00           H  
ATOM   1629 3HD2 LEU A  99     -12.766  -8.943  -4.491  1.00  0.00           H  
ATOM   1630  N   LYS A 100     -16.116  -6.155  -4.713  1.00  0.00           N  
ATOM   1631  CA  LYS A 100     -17.398  -5.477  -4.809  1.00  0.00           C  
ATOM   1632  C   LYS A 100     -18.251  -5.866  -3.604  1.00  0.00           C  
ATOM   1633  O   LYS A 100     -18.173  -7.001  -3.137  1.00  0.00           O  
ATOM   1634  CB  LYS A 100     -18.110  -5.829  -6.116  1.00  0.00           C  
ATOM   1635  CG  LYS A 100     -17.409  -5.325  -7.370  1.00  0.00           C  
ATOM   1636  CD  LYS A 100     -18.200  -5.669  -8.623  1.00  0.00           C  
ATOM   1637  CE  LYS A 100     -17.502  -5.165  -9.877  1.00  0.00           C  
ATOM   1638  NZ  LYS A 100     -18.257  -5.509 -11.112  1.00  0.00           N1+
ATOM   1639  H   LYS A 100     -15.994  -7.044  -5.177  1.00  0.00           H  
ATOM   1640  HA  LYS A 100     -17.222  -4.401  -4.793  1.00  0.00           H  
ATOM   1641 1HB  LYS A 100     -18.205  -6.912  -6.199  1.00  0.00           H  
ATOM   1642 2HB  LYS A 100     -19.117  -5.412  -6.106  1.00  0.00           H  
ATOM   1643 1HG  LYS A 100     -17.292  -4.242  -7.311  1.00  0.00           H  
ATOM   1644 2HG  LYS A 100     -16.420  -5.775  -7.440  1.00  0.00           H  
ATOM   1645 1HD  LYS A 100     -18.318  -6.751  -8.693  1.00  0.00           H  
ATOM   1646 2HD  LYS A 100     -19.190  -5.218  -8.563  1.00  0.00           H  
ATOM   1647 1HE  LYS A 100     -17.394  -4.082  -9.821  1.00  0.00           H  
ATOM   1648 2HE  LYS A 100     -16.506  -5.603  -9.941  1.00  0.00           H  
ATOM   1649 1HZ  LYS A 100     -17.761  -5.158 -11.919  1.00  0.00           H  
ATOM   1650 2HZ  LYS A 100     -18.345  -6.513 -11.183  1.00  0.00           H  
ATOM   1651 3HZ  LYS A 100     -19.175  -5.091 -11.073  1.00  0.00           H  
ATOM   1652  N   TYR A 101     -19.062  -4.925  -3.103  1.00  0.00           N  
ATOM   1653  CA  TYR A 101     -19.935  -5.214  -1.975  1.00  0.00           C  
ATOM   1654  C   TYR A 101     -21.293  -4.534  -2.153  1.00  0.00           C  
ATOM   1655  O   TYR A 101     -21.415  -3.318  -2.012  1.00  0.00           O  
ATOM   1656  CB  TYR A 101     -19.283  -4.805  -0.651  1.00  0.00           C  
ATOM   1657  CG  TYR A 101     -18.028  -5.546  -0.263  1.00  0.00           C  
ATOM   1658  CD1 TYR A 101     -16.779  -5.060  -0.616  1.00  0.00           C  
ATOM   1659  CD2 TYR A 101     -18.079  -6.716   0.482  1.00  0.00           C  
ATOM   1660  CE1 TYR A 101     -15.615  -5.724  -0.258  1.00  0.00           C  
ATOM   1661  CE2 TYR A 101     -16.925  -7.391   0.850  1.00  0.00           C  
ATOM   1662  CZ  TYR A 101     -15.688  -6.896   0.475  1.00  0.00           C  
ATOM   1663  OH  TYR A 101     -14.548  -7.549   0.842  1.00  0.00           O  
ATOM   1664  H   TYR A 101     -19.073  -4.000  -3.509  1.00  0.00           H  
ATOM   1665  HA  TYR A 101     -20.121  -6.288  -1.948  1.00  0.00           H  
ATOM   1666 1HB  TYR A 101     -19.026  -3.745  -0.684  1.00  0.00           H  
ATOM   1667 2HB  TYR A 101     -19.994  -4.944   0.163  1.00  0.00           H  
ATOM   1668  HD1 TYR A 101     -16.695  -4.135  -1.188  1.00  0.00           H  
ATOM   1669  HD2 TYR A 101     -19.042  -7.124   0.790  1.00  0.00           H  
ATOM   1670  HE1 TYR A 101     -14.646  -5.319  -0.548  1.00  0.00           H  
ATOM   1671  HE2 TYR A 101     -16.993  -8.309   1.433  1.00  0.00           H  
ATOM   1672  HH  TYR A 101     -14.769  -8.435   1.140  1.00  0.00           H  
ATOM   1673  N   GLU A 102     -22.315  -5.347  -2.436  1.00  0.00           N  
ATOM   1674  CA  GLU A 102     -23.672  -4.865  -2.635  1.00  0.00           C  
ATOM   1675  C   GLU A 102     -24.404  -4.826  -1.295  1.00  0.00           C  
ATOM   1676  O   GLU A 102     -24.092  -5.604  -0.399  1.00  0.00           O  
ATOM   1677  CB  GLU A 102     -24.423  -5.756  -3.627  1.00  0.00           C  
ATOM   1678  CG  GLU A 102     -25.773  -5.208  -4.067  1.00  0.00           C  
ATOM   1679  CD  GLU A 102     -26.415  -6.032  -5.149  1.00  0.00           C  
ATOM   1680  OE1 GLU A 102     -26.010  -5.912  -6.280  1.00  0.00           O  
ATOM   1681  OE2 GLU A 102     -27.311  -6.782  -4.842  1.00  0.00           O1-
ATOM   1682  H   GLU A 102     -22.128  -6.337  -2.513  1.00  0.00           H  
ATOM   1683  HA  GLU A 102     -23.624  -3.855  -3.044  1.00  0.00           H  
ATOM   1684 1HB  GLU A 102     -23.814  -5.902  -4.519  1.00  0.00           H  
ATOM   1685 2HB  GLU A 102     -24.590  -6.737  -3.181  1.00  0.00           H  
ATOM   1686 1HG  GLU A 102     -26.440  -5.176  -3.205  1.00  0.00           H  
ATOM   1687 2HG  GLU A 102     -25.639  -4.188  -4.426  1.00  0.00           H  
ATOM   1688  N   PHE A 103     -25.373  -3.907  -1.166  1.00  0.00           N  
ATOM   1689  CA  PHE A 103     -26.209  -3.839   0.025  1.00  0.00           C  
ATOM   1690  C   PHE A 103     -27.587  -3.276  -0.313  1.00  0.00           C  
ATOM   1691  O   PHE A 103     -27.711  -2.304  -1.054  1.00  0.00           O  
ATOM   1692  CB  PHE A 103     -25.544  -2.975   1.098  1.00  0.00           C  
ATOM   1693  CG  PHE A 103     -24.132  -3.381   1.414  1.00  0.00           C  
ATOM   1694  CD1 PHE A 103     -23.060  -2.650   0.925  1.00  0.00           C  
ATOM   1695  CD2 PHE A 103     -23.874  -4.495   2.199  1.00  0.00           C  
ATOM   1696  CE1 PHE A 103     -21.760  -3.023   1.215  1.00  0.00           C  
ATOM   1697  CE2 PHE A 103     -22.576  -4.869   2.491  1.00  0.00           C  
ATOM   1698  CZ  PHE A 103     -21.519  -4.132   1.998  1.00  0.00           C  
ATOM   1699  H   PHE A 103     -25.527  -3.245  -1.914  1.00  0.00           H  
ATOM   1700  HA  PHE A 103     -26.334  -4.849   0.419  1.00  0.00           H  
ATOM   1701 1HB  PHE A 103     -25.534  -1.935   0.774  1.00  0.00           H  
ATOM   1702 2HB  PHE A 103     -26.125  -3.025   2.018  1.00  0.00           H  
ATOM   1703  HD1 PHE A 103     -23.250  -1.772   0.307  1.00  0.00           H  
ATOM   1704  HD2 PHE A 103     -24.710  -5.077   2.587  1.00  0.00           H  
ATOM   1705  HE1 PHE A 103     -20.927  -2.439   0.826  1.00  0.00           H  
ATOM   1706  HE2 PHE A 103     -22.388  -5.745   3.109  1.00  0.00           H  
ATOM   1707  HZ  PHE A 103     -20.496  -4.426   2.225  1.00  0.00           H  
ATOM   1708  N   ASP A 104     -28.615  -3.904   0.265  1.00  0.00           N  
ATOM   1709  CA  ASP A 104     -30.000  -3.575  -0.011  1.00  0.00           C  
ATOM   1710  C   ASP A 104     -30.461  -2.521   0.980  1.00  0.00           C  
ATOM   1711  O   ASP A 104     -30.318  -2.731   2.184  1.00  0.00           O  
ATOM   1712  CB  ASP A 104     -30.891  -4.816   0.080  1.00  0.00           C  
ATOM   1713  CG  ASP A 104     -30.761  -5.729  -1.133  1.00  0.00           C  
ATOM   1714  OD1 ASP A 104     -30.233  -5.291  -2.128  1.00  0.00           O  
ATOM   1715  OD2 ASP A 104     -31.191  -6.855  -1.053  1.00  0.00           O1-
ATOM   1716  H   ASP A 104     -28.406  -4.641   0.923  1.00  0.00           H  
ATOM   1717  HA  ASP A 104     -30.066  -3.179  -1.025  1.00  0.00           H  
ATOM   1718 1HB  ASP A 104     -30.633  -5.386   0.973  1.00  0.00           H  
ATOM   1719 2HB  ASP A 104     -31.933  -4.511   0.176  1.00  0.00           H  
ATOM   1720  N   ILE A 105     -31.069  -1.453   0.434  1.00  0.00           N  
ATOM   1721  CA  ILE A 105     -31.388  -0.202   1.113  1.00  0.00           C  
ATOM   1722  C   ILE A 105     -32.817   0.224   0.779  1.00  0.00           C  
ATOM   1723  O   ILE A 105     -33.311  -0.063  -0.316  1.00  0.00           O  
ATOM   1724  CB  ILE A 105     -30.403   0.913   0.716  1.00  0.00           C  
ATOM   1725  CG1 ILE A 105     -30.572   1.274  -0.762  1.00  0.00           C  
ATOM   1726  CG2 ILE A 105     -28.972   0.485   1.003  1.00  0.00           C  
ATOM   1727  CD1 ILE A 105     -29.924   2.583  -1.149  1.00  0.00           C  
ATOM   1728  H   ILE A 105     -31.314  -1.561  -0.540  1.00  0.00           H  
ATOM   1729  HA  ILE A 105     -31.309  -0.362   2.188  1.00  0.00           H  
ATOM   1730  HB  ILE A 105     -30.625   1.814   1.288  1.00  0.00           H  
ATOM   1731 1HG1 ILE A 105     -30.146   0.484  -1.380  1.00  0.00           H  
ATOM   1732 2HG1 ILE A 105     -31.634   1.338  -1.002  1.00  0.00           H  
ATOM   1733 1HG2 ILE A 105     -28.289   1.285   0.716  1.00  0.00           H  
ATOM   1734 2HG2 ILE A 105     -28.861   0.278   2.067  1.00  0.00           H  
ATOM   1735 3HG2 ILE A 105     -28.739  -0.413   0.430  1.00  0.00           H  
ATOM   1736 1HD1 ILE A 105     -30.087   2.770  -2.211  1.00  0.00           H  
ATOM   1737 2HD1 ILE A 105     -30.363   3.394  -0.567  1.00  0.00           H  
ATOM   1738 3HD1 ILE A 105     -28.853   2.531  -0.951  1.00  0.00           H  
ATOM   1739  N   GLU A 106     -33.443   0.950   1.722  1.00  0.00           N  
ATOM   1740  CA  GLU A 106     -34.862   1.276   1.664  1.00  0.00           C  
ATOM   1741  C   GLU A 106     -35.230   2.358   2.686  1.00  0.00           C  
ATOM   1742  O   GLU A 106     -34.963   2.205   3.876  1.00  0.00           O  
ATOM   1743  CB  GLU A 106     -35.702   0.020   1.907  1.00  0.00           C  
ATOM   1744  CG  GLU A 106     -37.185   0.288   2.122  1.00  0.00           C  
ATOM   1745  CD  GLU A 106     -37.991  -0.971   2.278  1.00  0.00           C  
ATOM   1746  OE1 GLU A 106     -37.421  -2.032   2.196  1.00  0.00           O  
ATOM   1747  OE2 GLU A 106     -39.178  -0.872   2.479  1.00  0.00           O1-
ATOM   1748  H   GLU A 106     -32.894   1.280   2.503  1.00  0.00           H  
ATOM   1749  HA  GLU A 106     -35.088   1.663   0.670  1.00  0.00           H  
ATOM   1750 1HB  GLU A 106     -35.605  -0.653   1.055  1.00  0.00           H  
ATOM   1751 2HB  GLU A 106     -35.326  -0.505   2.785  1.00  0.00           H  
ATOM   1752 1HG  GLU A 106     -37.307   0.898   3.017  1.00  0.00           H  
ATOM   1753 2HG  GLU A 106     -37.568   0.856   1.275  1.00  0.00           H  
ATOM   1754  N   PHE A 107     -35.895   3.433   2.231  1.00  0.00           N  
ATOM   1755  CA  PHE A 107     -36.339   4.486   3.137  1.00  0.00           C  
ATOM   1756  C   PHE A 107     -37.731   4.987   2.761  1.00  0.00           C  
ATOM   1757  O   PHE A 107     -38.116   4.996   1.596  1.00  0.00           O  
ATOM   1758  CB  PHE A 107     -35.350   5.653   3.124  1.00  0.00           C  
ATOM   1759  CG  PHE A 107     -35.098   6.220   1.756  1.00  0.00           C  
ATOM   1760  CD1 PHE A 107     -35.834   7.299   1.291  1.00  0.00           C  
ATOM   1761  CD2 PHE A 107     -34.128   5.673   0.930  1.00  0.00           C  
ATOM   1762  CE1 PHE A 107     -35.604   7.822   0.032  1.00  0.00           C  
ATOM   1763  CE2 PHE A 107     -33.894   6.193  -0.328  1.00  0.00           C  
ATOM   1764  CZ  PHE A 107     -34.635   7.269  -0.777  1.00  0.00           C  
ATOM   1765  H   PHE A 107     -36.093   3.517   1.244  1.00  0.00           H  
ATOM   1766  HA  PHE A 107     -36.384   4.077   4.147  1.00  0.00           H  
ATOM   1767 1HB  PHE A 107     -35.724   6.454   3.761  1.00  0.00           H  
ATOM   1768 2HB  PHE A 107     -34.396   5.326   3.537  1.00  0.00           H  
ATOM   1769  HD1 PHE A 107     -36.600   7.738   1.932  1.00  0.00           H  
ATOM   1770  HD2 PHE A 107     -33.544   4.824   1.285  1.00  0.00           H  
ATOM   1771  HE1 PHE A 107     -36.189   8.671  -0.321  1.00  0.00           H  
ATOM   1772  HE2 PHE A 107     -33.128   5.756  -0.967  1.00  0.00           H  
ATOM   1773  HZ  PHE A 107     -34.453   7.679  -1.769  1.00  0.00           H  
ATOM   1774  N   ASP A 108     -38.474   5.439   3.768  1.00  0.00           N  
ATOM   1775  CA  ASP A 108     -39.714   6.146   3.506  1.00  0.00           C  
ATOM   1776  C   ASP A 108     -39.423   7.638   3.377  1.00  0.00           C  
ATOM   1777  O   ASP A 108     -38.269   8.053   3.305  1.00  0.00           O  
ATOM   1778  CB  ASP A 108     -40.732   5.897   4.621  1.00  0.00           C  
ATOM   1779  CG  ASP A 108     -42.169   5.877   4.118  1.00  0.00           C  
ATOM   1780  OD1 ASP A 108     -42.650   6.907   3.709  1.00  0.00           O  
ATOM   1781  OD2 ASP A 108     -42.773   4.831   4.147  1.00  0.00           O1-
ATOM   1782  H   ASP A 108     -38.183   5.295   4.724  1.00  0.00           H  
ATOM   1783  HA  ASP A 108     -40.132   5.776   2.569  1.00  0.00           H  
ATOM   1784 1HB  ASP A 108     -40.518   4.943   5.103  1.00  0.00           H  
ATOM   1785 2HB  ASP A 108     -40.639   6.675   5.380  1.00  0.00           H  
ATOM   1786  N   ILE A 109     -40.504   8.419   3.348  1.00  0.00           N  
ATOM   1787  CA  ILE A 109     -40.490   9.840   3.107  1.00  0.00           C  
ATOM   1788  C   ILE A 109     -41.399  10.427   4.175  1.00  0.00           C  
ATOM   1789  O   ILE A 109     -42.624  10.370   4.064  1.00  0.00           O  
ATOM   1790  CB  ILE A 109     -40.982  10.202   1.694  1.00  0.00           C  
ATOM   1791  CG1 ILE A 109     -40.019   9.657   0.637  1.00  0.00           C  
ATOM   1792  CG2 ILE A 109     -41.135  11.709   1.553  1.00  0.00           C  
ATOM   1793  CD1 ILE A 109     -38.638  10.268   0.696  1.00  0.00           C  
ATOM   1794  H   ILE A 109     -41.387   7.956   3.510  1.00  0.00           H  
ATOM   1795  HA  ILE A 109     -39.465  10.197   3.202  1.00  0.00           H  
ATOM   1796  HB  ILE A 109     -41.948   9.730   1.513  1.00  0.00           H  
ATOM   1797 1HG1 ILE A 109     -39.920   8.578   0.757  1.00  0.00           H  
ATOM   1798 2HG1 ILE A 109     -40.429   9.837  -0.357  1.00  0.00           H  
ATOM   1799 1HG2 ILE A 109     -41.483  11.947   0.549  1.00  0.00           H  
ATOM   1800 2HG2 ILE A 109     -41.857  12.071   2.283  1.00  0.00           H  
ATOM   1801 3HG2 ILE A 109     -40.172  12.190   1.727  1.00  0.00           H  
ATOM   1802 1HD1 ILE A 109     -38.013   9.832  -0.084  1.00  0.00           H  
ATOM   1803 2HD1 ILE A 109     -38.710  11.346   0.542  1.00  0.00           H  
ATOM   1804 3HD1 ILE A 109     -38.194  10.070   1.670  1.00  0.00           H  
ATOM   1805  N   PRO A 110     -40.809  10.955   5.266  1.00  0.00           N  
ATOM   1806  CA  PRO A 110     -41.589  11.468   6.389  1.00  0.00           C  
ATOM   1807  C   PRO A 110     -42.776  12.317   5.960  1.00  0.00           C  
ATOM   1808  O   PRO A 110     -42.790  12.889   4.875  1.00  0.00           O  
ATOM   1809  CB  PRO A 110     -40.576  12.341   7.131  1.00  0.00           C  
ATOM   1810  CG  PRO A 110     -39.241  11.641   6.876  1.00  0.00           C  
ATOM   1811  CD  PRO A 110     -39.343  11.052   5.483  1.00  0.00           C  
ATOM   1812  HA  PRO A 110     -41.920  10.626   7.015  1.00  0.00           H  
ATOM   1813 1HB  PRO A 110     -40.607  13.368   6.740  1.00  0.00           H  
ATOM   1814 2HB  PRO A 110     -40.837  12.396   8.198  1.00  0.00           H  
ATOM   1815 1HG  PRO A 110     -38.414  12.361   6.958  1.00  0.00           H  
ATOM   1816 2HG  PRO A 110     -39.066  10.867   7.638  1.00  0.00           H  
ATOM   1817 1HD  PRO A 110     -38.898  11.747   4.756  1.00  0.00           H  
ATOM   1818 2HD  PRO A 110     -38.826  10.081   5.457  1.00  0.00           H  
ATOM   1819  N   ILE A 111     -43.769  12.381   6.839  1.00  0.00           N  
ATOM   1820  CA  ILE A 111     -44.870  13.313   6.710  1.00  0.00           C  
ATOM   1821  C   ILE A 111     -44.301  14.710   6.460  1.00  0.00           C  
ATOM   1822  O   ILE A 111     -44.807  15.444   5.615  1.00  0.00           O  
ATOM   1823  CB  ILE A 111     -45.757  13.313   7.969  1.00  0.00           C  
ATOM   1824  CG1 ILE A 111     -46.517  11.990   8.086  1.00  0.00           C  
ATOM   1825  CG2 ILE A 111     -46.725  14.486   7.938  1.00  0.00           C  
ATOM   1826  CD1 ILE A 111     -47.219  11.804   9.412  1.00  0.00           C  
ATOM   1827  H   ILE A 111     -43.748  11.750   7.627  1.00  0.00           H  
ATOM   1828  HA  ILE A 111     -45.483  13.009   5.862  1.00  0.00           H  
ATOM   1829  HB  ILE A 111     -45.129  13.395   8.855  1.00  0.00           H  
ATOM   1830 1HG1 ILE A 111     -47.263  11.927   7.294  1.00  0.00           H  
ATOM   1831 2HG1 ILE A 111     -45.825  11.158   7.949  1.00  0.00           H  
ATOM   1832 1HG2 ILE A 111     -47.344  14.470   8.834  1.00  0.00           H  
ATOM   1833 2HG2 ILE A 111     -46.164  15.419   7.901  1.00  0.00           H  
ATOM   1834 3HG2 ILE A 111     -47.361  14.409   7.056  1.00  0.00           H  
ATOM   1835 1HD1 ILE A 111     -47.734  10.843   9.419  1.00  0.00           H  
ATOM   1836 2HD1 ILE A 111     -46.485  11.827  10.218  1.00  0.00           H  
ATOM   1837 3HD1 ILE A 111     -47.942  12.604   9.556  1.00  0.00           H  
ATOM   1838  N   THR A 112     -43.237  15.059   7.194  1.00  0.00           N  
ATOM   1839  CA  THR A 112     -42.747  16.430   7.236  1.00  0.00           C  
ATOM   1840  C   THR A 112     -41.422  16.563   6.492  1.00  0.00           C  
ATOM   1841  O   THR A 112     -40.537  17.311   6.901  1.00  0.00           O  
ATOM   1842  CB  THR A 112     -42.578  16.913   8.688  1.00  0.00           C  
ATOM   1843  CG2 THR A 112     -43.924  16.962   9.394  1.00  0.00           C  
ATOM   1844  OG1 THR A 112     -41.704  16.020   9.393  1.00  0.00           O  
ATOM   1845  H   THR A 112     -42.762  14.350   7.734  1.00  0.00           H  
ATOM   1846  HA  THR A 112     -43.476  17.073   6.743  1.00  0.00           H  
ATOM   1847  HB  THR A 112     -42.135  17.909   8.691  1.00  0.00           H  
ATOM   1848  HG1 THR A 112     -42.185  15.610  10.117  1.00  0.00           H  
ATOM   1849 1HG2 THR A 112     -43.785  17.306  10.419  1.00  0.00           H  
ATOM   1850 2HG2 THR A 112     -44.586  17.649   8.867  1.00  0.00           H  
ATOM   1851 3HG2 THR A 112     -44.366  15.967   9.403  1.00  0.00           H  
ATOM   1852  N   TYR A 113     -41.299  15.822   5.394  1.00  0.00           N  
ATOM   1853  CA  TYR A 113     -40.346  16.139   4.347  1.00  0.00           C  
ATOM   1854  C   TYR A 113     -40.819  17.420   3.649  1.00  0.00           C  
ATOM   1855  O   TYR A 113     -42.027  17.677   3.581  1.00  0.00           O  
ATOM   1856  CB  TYR A 113     -40.283  14.935   3.410  1.00  0.00           C  
ATOM   1857  CG  TYR A 113     -39.164  14.920   2.407  1.00  0.00           C  
ATOM   1858  CD1 TYR A 113     -37.894  14.517   2.780  1.00  0.00           C  
ATOM   1859  CD2 TYR A 113     -39.381  15.243   1.076  1.00  0.00           C  
ATOM   1860  CE1 TYR A 113     -36.860  14.469   1.861  1.00  0.00           C  
ATOM   1861  CE2 TYR A 113     -38.345  15.236   0.152  1.00  0.00           C  
ATOM   1862  CZ  TYR A 113     -37.079  14.836   0.545  1.00  0.00           C  
ATOM   1863  OH  TYR A 113     -36.030  14.809  -0.331  1.00  0.00           O  
ATOM   1864  H   TYR A 113     -41.892  15.011   5.290  1.00  0.00           H  
ATOM   1865  HA  TYR A 113     -39.372  16.309   4.806  1.00  0.00           H  
ATOM   1866 1HB  TYR A 113     -40.189  14.021   3.998  1.00  0.00           H  
ATOM   1867 2HB  TYR A 113     -41.211  14.866   2.844  1.00  0.00           H  
ATOM   1868  HD1 TYR A 113     -37.693  14.229   3.813  1.00  0.00           H  
ATOM   1869  HD2 TYR A 113     -40.382  15.510   0.738  1.00  0.00           H  
ATOM   1870  HE1 TYR A 113     -35.866  14.148   2.174  1.00  0.00           H  
ATOM   1871  HE2 TYR A 113     -38.532  15.545  -0.878  1.00  0.00           H  
ATOM   1872  HH  TYR A 113     -36.350  14.994  -1.217  1.00  0.00           H  
ATOM   1873  N   PRO A 114     -39.916  18.270   3.089  1.00  0.00           N  
ATOM   1874  CA  PRO A 114     -38.466  18.041   3.067  1.00  0.00           C  
ATOM   1875  C   PRO A 114     -37.718  18.509   4.313  1.00  0.00           C  
ATOM   1876  O   PRO A 114     -36.507  18.277   4.445  1.00  0.00           O  
ATOM   1877  CB  PRO A 114     -38.033  18.847   1.838  1.00  0.00           C  
ATOM   1878  CG  PRO A 114     -38.938  20.031   1.840  1.00  0.00           C  
ATOM   1879  CD  PRO A 114     -40.263  19.489   2.305  1.00  0.00           C  
ATOM   1880  HA  PRO A 114     -38.271  16.967   2.931  1.00  0.00           H  
ATOM   1881 1HB  PRO A 114     -36.971  19.121   1.923  1.00  0.00           H  
ATOM   1882 2HB  PRO A 114     -38.135  18.233   0.931  1.00  0.00           H  
ATOM   1883 1HG  PRO A 114     -38.542  20.811   2.507  1.00  0.00           H  
ATOM   1884 2HG  PRO A 114     -38.990  20.471   0.833  1.00  0.00           H  
ATOM   1885 1HD  PRO A 114     -40.761  20.233   2.944  1.00  0.00           H  
ATOM   1886 2HD  PRO A 114     -40.888  19.247   1.432  1.00  0.00           H  
ATOM   1887  N   THR A 115     -38.465  19.131   5.234  1.00  0.00           N  
ATOM   1888  CA  THR A 115     -37.890  19.584   6.491  1.00  0.00           C  
ATOM   1889  C   THR A 115     -37.196  18.436   7.218  1.00  0.00           C  
ATOM   1890  O   THR A 115     -36.006  18.540   7.492  1.00  0.00           O  
ATOM   1891  CB  THR A 115     -38.967  20.203   7.402  1.00  0.00           C  
ATOM   1892  CG2 THR A 115     -38.358  20.644   8.724  1.00  0.00           C  
ATOM   1893  OG1 THR A 115     -39.555  21.335   6.749  1.00  0.00           O  
ATOM   1894  H   THR A 115     -39.446  19.290   5.056  1.00  0.00           H  
ATOM   1895  HA  THR A 115     -37.143  20.348   6.274  1.00  0.00           H  
ATOM   1896  HB  THR A 115     -39.747  19.466   7.595  1.00  0.00           H  
ATOM   1897  HG1 THR A 115     -40.486  21.389   6.979  1.00  0.00           H  
ATOM   1898 1HG2 THR A 115     -39.133  21.078   9.355  1.00  0.00           H  
ATOM   1899 2HG2 THR A 115     -37.920  19.783   9.228  1.00  0.00           H  
ATOM   1900 3HG2 THR A 115     -37.584  21.387   8.538  1.00  0.00           H  
ATOM   1901  N   THR A 116     -37.928  17.345   7.494  1.00  0.00           N  
ATOM   1902  CA  THR A 116     -37.361  16.170   8.148  1.00  0.00           C  
ATOM   1903  C   THR A 116     -36.789  15.238   7.088  1.00  0.00           C  
ATOM   1904  O   THR A 116     -37.537  14.821   6.205  1.00  0.00           O  
ATOM   1905  CB  THR A 116     -38.410  15.428   8.996  1.00  0.00           C  
ATOM   1906  CG2 THR A 116     -37.788  14.215   9.672  1.00  0.00           C  
ATOM   1907  OG1 THR A 116     -38.933  16.312   9.996  1.00  0.00           O  
ATOM   1908  H   THR A 116     -38.905  17.342   7.238  1.00  0.00           H  
ATOM   1909  HA  THR A 116     -36.560  16.496   8.812  1.00  0.00           H  
ATOM   1910  HB  THR A 116     -39.230  15.100   8.357  1.00  0.00           H  
ATOM   1911  HG1 THR A 116     -39.882  16.404   9.877  1.00  0.00           H  
ATOM   1912 1HG2 THR A 116     -38.544  13.703  10.267  1.00  0.00           H  
ATOM   1913 2HG2 THR A 116     -37.401  13.535   8.915  1.00  0.00           H  
ATOM   1914 3HG2 THR A 116     -36.975  14.538  10.320  1.00  0.00           H  
ATOM   1915  N   ALA A 117     -35.491  14.907   7.170  1.00  0.00           N  
ATOM   1916  CA  ALA A 117     -34.896  13.968   6.216  1.00  0.00           C  
ATOM   1917  C   ALA A 117     -35.417  12.537   6.419  1.00  0.00           C  
ATOM   1918  O   ALA A 117     -35.907  12.201   7.496  1.00  0.00           O  
ATOM   1919  CB  ALA A 117     -33.384  14.034   6.282  1.00  0.00           C  
ATOM   1920  H   ALA A 117     -34.911  15.306   7.895  1.00  0.00           H  
ATOM   1921  HA  ALA A 117     -35.218  14.253   5.214  1.00  0.00           H  
ATOM   1922 1HB  ALA A 117     -32.958  13.330   5.567  1.00  0.00           H  
ATOM   1923 2HB  ALA A 117     -33.053  15.044   6.039  1.00  0.00           H  
ATOM   1924 3HB  ALA A 117     -33.052  13.776   7.286  1.00  0.00           H  
ATOM   1925  N   PRO A 118     -35.356  11.640   5.401  1.00  0.00           N  
ATOM   1926  CA  PRO A 118     -35.717  10.229   5.588  1.00  0.00           C  
ATOM   1927  C   PRO A 118     -34.622   9.332   6.179  1.00  0.00           C  
ATOM   1928  O   PRO A 118     -33.462   9.385   5.757  1.00  0.00           O  
ATOM   1929  CB  PRO A 118     -36.008   9.801   4.138  1.00  0.00           C  
ATOM   1930  CG  PRO A 118     -34.969  10.538   3.319  1.00  0.00           C  
ATOM   1931  CD  PRO A 118     -34.899  11.892   4.002  1.00  0.00           C  
ATOM   1932  HA  PRO A 118     -36.615  10.166   6.220  1.00  0.00           H  
ATOM   1933 1HB  PRO A 118     -35.928   8.708   4.045  1.00  0.00           H  
ATOM   1934 2HB  PRO A 118     -37.039  10.072   3.865  1.00  0.00           H  
ATOM   1935 1HG  PRO A 118     -34.015   9.989   3.336  1.00  0.00           H  
ATOM   1936 2HG  PRO A 118     -35.283  10.594   2.267  1.00  0.00           H  
ATOM   1937 1HD  PRO A 118     -33.861  12.260   3.980  1.00  0.00           H  
ATOM   1938 2HD  PRO A 118     -35.571  12.596   3.491  1.00  0.00           H  
ATOM   1939  N   GLU A 119     -35.016   8.464   7.125  1.00  0.00           N  
ATOM   1940  CA  GLU A 119     -34.113   7.521   7.778  1.00  0.00           C  
ATOM   1941  C   GLU A 119     -33.918   6.289   6.904  1.00  0.00           C  
ATOM   1942  O   GLU A 119     -34.811   5.453   6.797  1.00  0.00           O  
ATOM   1943  CB  GLU A 119     -34.656   7.112   9.149  1.00  0.00           C  
ATOM   1944  CG  GLU A 119     -35.149   8.272  10.002  1.00  0.00           C  
ATOM   1945  CD  GLU A 119     -34.057   9.245  10.352  1.00  0.00           C  
ATOM   1946  OE1 GLU A 119     -32.910   8.903  10.197  1.00  0.00           O  
ATOM   1947  OE2 GLU A 119     -34.372  10.333  10.774  1.00  0.00           O1-
ATOM   1948  H   GLU A 119     -35.991   8.475   7.389  1.00  0.00           H  
ATOM   1949  HA  GLU A 119     -33.147   8.008   7.919  1.00  0.00           H  
ATOM   1950 1HB  GLU A 119     -35.486   6.417   9.019  1.00  0.00           H  
ATOM   1951 2HB  GLU A 119     -33.878   6.592   9.708  1.00  0.00           H  
ATOM   1952 1HG  GLU A 119     -35.931   8.802   9.460  1.00  0.00           H  
ATOM   1953 2HG  GLU A 119     -35.584   7.877  10.919  1.00  0.00           H  
ATOM   1954  N   ILE A 120     -32.745   6.210   6.274  1.00  0.00           N  
ATOM   1955  CA  ILE A 120     -32.332   5.048   5.502  1.00  0.00           C  
ATOM   1956  C   ILE A 120     -32.312   3.807   6.394  1.00  0.00           C  
ATOM   1957  O   ILE A 120     -32.205   3.918   7.613  1.00  0.00           O  
ATOM   1958  CB  ILE A 120     -30.943   5.265   4.874  1.00  0.00           C  
ATOM   1959  CG1 ILE A 120     -31.049   6.172   3.645  1.00  0.00           C  
ATOM   1960  CG2 ILE A 120     -30.314   3.931   4.502  1.00  0.00           C  
ATOM   1961  CD1 ILE A 120     -29.732   6.400   2.939  1.00  0.00           C  
ATOM   1962  H   ILE A 120     -32.121   7.001   6.343  1.00  0.00           H  
ATOM   1963  HA  ILE A 120     -33.051   4.893   4.699  1.00  0.00           H  
ATOM   1964  HB  ILE A 120     -30.297   5.775   5.587  1.00  0.00           H  
ATOM   1965 1HG1 ILE A 120     -31.748   5.738   2.931  1.00  0.00           H  
ATOM   1966 2HG1 ILE A 120     -31.448   7.142   3.942  1.00  0.00           H  
ATOM   1967 1HG2 ILE A 120     -29.333   4.103   4.058  1.00  0.00           H  
ATOM   1968 2HG2 ILE A 120     -30.205   3.318   5.396  1.00  0.00           H  
ATOM   1969 3HG2 ILE A 120     -30.951   3.415   3.784  1.00  0.00           H  
ATOM   1970 1HD1 ILE A 120     -29.887   7.053   2.080  1.00  0.00           H  
ATOM   1971 2HD1 ILE A 120     -29.026   6.868   3.627  1.00  0.00           H  
ATOM   1972 3HD1 ILE A 120     -29.330   5.446   2.601  1.00  0.00           H  
ATOM   1973  N   ALA A 121     -32.412   2.633   5.749  1.00  0.00           N  
ATOM   1974  CA  ALA A 121     -32.228   1.323   6.362  1.00  0.00           C  
ATOM   1975  C   ALA A 121     -31.388   0.424   5.452  1.00  0.00           C  
ATOM   1976  O   ALA A 121     -31.480   0.520   4.228  1.00  0.00           O  
ATOM   1977  CB  ALA A 121     -33.565   0.693   6.667  1.00  0.00           C  
ATOM   1978  H   ALA A 121     -32.632   2.689   4.765  1.00  0.00           H  
ATOM   1979  HA  ALA A 121     -31.681   1.459   7.295  1.00  0.00           H  
ATOM   1980 1HB  ALA A 121     -33.411  -0.284   7.124  1.00  0.00           H  
ATOM   1981 2HB  ALA A 121     -34.120   1.332   7.354  1.00  0.00           H  
ATOM   1982 3HB  ALA A 121     -34.131   0.576   5.744  1.00  0.00           H  
ATOM   1983  N   VAL A 122     -30.545  -0.416   6.081  1.00  0.00           N  
ATOM   1984  CA  VAL A 122     -29.825  -1.528   5.467  1.00  0.00           C  
ATOM   1985  C   VAL A 122     -30.187  -2.786   6.279  1.00  0.00           C  
ATOM   1986  O   VAL A 122     -29.439  -3.115   7.199  1.00  0.00           O  
ATOM   1987  CB  VAL A 122     -28.303  -1.289   5.483  1.00  0.00           C  
ATOM   1988  CG1 VAL A 122     -27.592  -2.330   4.630  1.00  0.00           C  
ATOM   1989  CG2 VAL A 122     -27.995   0.115   4.987  1.00  0.00           C  
ATOM   1990  H   VAL A 122     -30.421  -0.234   7.067  1.00  0.00           H  
ATOM   1991  HA  VAL A 122     -30.145  -1.616   4.428  1.00  0.00           H  
ATOM   1992  HB  VAL A 122     -27.937  -1.405   6.503  1.00  0.00           H  
ATOM   1993 1HG1 VAL A 122     -26.518  -2.146   4.653  1.00  0.00           H  
ATOM   1994 2HG1 VAL A 122     -27.798  -3.325   5.024  1.00  0.00           H  
ATOM   1995 3HG1 VAL A 122     -27.949  -2.265   3.603  1.00  0.00           H  
ATOM   1996 1HG2 VAL A 122     -26.917   0.277   5.002  1.00  0.00           H  
ATOM   1997 2HG2 VAL A 122     -28.366   0.232   3.969  1.00  0.00           H  
ATOM   1998 3HG2 VAL A 122     -28.480   0.845   5.637  1.00  0.00           H  
ATOM   1999  N   PRO A 123     -31.342  -3.476   5.977  1.00  0.00           N  
ATOM   2000  CA  PRO A 123     -31.948  -4.579   6.763  1.00  0.00           C  
ATOM   2001  C   PRO A 123     -31.170  -5.890   6.864  1.00  0.00           C  
ATOM   2002  O   PRO A 123     -31.431  -6.728   7.731  1.00  0.00           O  
ATOM   2003  CB  PRO A 123     -33.264  -4.805   6.012  1.00  0.00           C  
ATOM   2004  CG  PRO A 123     -33.554  -3.488   5.378  1.00  0.00           C  
ATOM   2005  CD  PRO A 123     -32.210  -2.989   4.920  1.00  0.00           C  
ATOM   2006  HA  PRO A 123     -32.123  -4.235   7.793  1.00  0.00           H  
ATOM   2007 1HB  PRO A 123     -33.144  -5.616   5.279  1.00  0.00           H  
ATOM   2008 2HB  PRO A 123     -34.049  -5.123   6.715  1.00  0.00           H  
ATOM   2009 1HG  PRO A 123     -34.265  -3.615   4.548  1.00  0.00           H  
ATOM   2010 2HG  PRO A 123     -34.032  -2.814   6.104  1.00  0.00           H  
ATOM   2011 1HD  PRO A 123     -31.964  -3.438   3.947  1.00  0.00           H  
ATOM   2012 2HD  PRO A 123     -32.232  -1.891   4.845  1.00  0.00           H  
ATOM   2013  N   GLU A 124     -30.163  -6.009   5.996  1.00  0.00           N  
ATOM   2014  CA  GLU A 124     -29.289  -7.166   6.001  1.00  0.00           C  
ATOM   2015  C   GLU A 124     -28.068  -6.926   6.891  1.00  0.00           C  
ATOM   2016  O   GLU A 124     -27.716  -7.807   7.670  1.00  0.00           O  
ATOM   2017  CB  GLU A 124     -28.844  -7.500   4.575  1.00  0.00           C  
ATOM   2018  CG  GLU A 124     -27.956  -8.731   4.466  1.00  0.00           C  
ATOM   2019  CD  GLU A 124     -27.583  -9.060   3.046  1.00  0.00           C  
ATOM   2020  OE1 GLU A 124     -27.991  -8.342   2.165  1.00  0.00           O  
ATOM   2021  OE2 GLU A 124     -26.889 -10.028   2.845  1.00  0.00           O1-
ATOM   2022  H   GLU A 124     -30.005  -5.276   5.319  1.00  0.00           H  
ATOM   2023  HA  GLU A 124     -29.842  -8.015   6.404  1.00  0.00           H  
ATOM   2024 1HB  GLU A 124     -29.721  -7.663   3.949  1.00  0.00           H  
ATOM   2025 2HB  GLU A 124     -28.297  -6.655   4.158  1.00  0.00           H  
ATOM   2026 1HG  GLU A 124     -27.045  -8.562   5.039  1.00  0.00           H  
ATOM   2027 2HG  GLU A 124     -28.476  -9.581   4.905  1.00  0.00           H  
ATOM   2028  N   LEU A 125     -27.415  -5.759   6.774  1.00  0.00           N  
ATOM   2029  CA  LEU A 125     -26.285  -5.463   7.645  1.00  0.00           C  
ATOM   2030  C   LEU A 125     -26.787  -5.166   9.056  1.00  0.00           C  
ATOM   2031  O   LEU A 125     -26.011  -4.728   9.902  1.00  0.00           O  
ATOM   2032  CB  LEU A 125     -25.487  -4.269   7.106  1.00  0.00           C  
ATOM   2033  CG  LEU A 125     -24.691  -4.528   5.820  1.00  0.00           C  
ATOM   2034  CD1 LEU A 125     -23.867  -3.293   5.476  1.00  0.00           C  
ATOM   2035  CD2 LEU A 125     -23.798  -5.744   6.013  1.00  0.00           C  
ATOM   2036  H   LEU A 125     -27.697  -5.076   6.085  1.00  0.00           H  
ATOM   2037  HA  LEU A 125     -25.631  -6.334   7.671  1.00  0.00           H  
ATOM   2038 1HB  LEU A 125     -26.178  -3.451   6.909  1.00  0.00           H  
ATOM   2039 2HB  LEU A 125     -24.783  -3.947   7.873  1.00  0.00           H  
ATOM   2040  HG  LEU A 125     -25.379  -4.709   4.995  1.00  0.00           H  
ATOM   2041 1HD1 LEU A 125     -23.301  -3.476   4.563  1.00  0.00           H  
ATOM   2042 2HD1 LEU A 125     -24.532  -2.443   5.325  1.00  0.00           H  
ATOM   2043 3HD1 LEU A 125     -23.179  -3.076   6.292  1.00  0.00           H  
ATOM   2044 1HD2 LEU A 125     -23.232  -5.929   5.099  1.00  0.00           H  
ATOM   2045 2HD2 LEU A 125     -23.107  -5.562   6.837  1.00  0.00           H  
ATOM   2046 3HD2 LEU A 125     -24.413  -6.615   6.239  1.00  0.00           H  
ATOM   2047  N   ASP A 126     -28.086  -5.397   9.286  1.00  0.00           N  
ATOM   2048  CA  ASP A 126     -28.713  -5.199  10.581  1.00  0.00           C  
ATOM   2049  C   ASP A 126     -28.038  -6.117  11.599  1.00  0.00           C  
ATOM   2050  O   ASP A 126     -28.105  -7.337  11.468  1.00  0.00           O  
ATOM   2051  CB  ASP A 126     -30.215  -5.486  10.515  1.00  0.00           C  
ATOM   2052  CG  ASP A 126     -30.925  -5.236  11.838  1.00  0.00           C  
ATOM   2053  OD1 ASP A 126     -30.269  -4.861  12.780  1.00  0.00           O  
ATOM   2054  OD2 ASP A 126     -32.117  -5.420  11.894  1.00  0.00           O1-
ATOM   2055  H   ASP A 126     -28.647  -5.725   8.513  1.00  0.00           H  
ATOM   2056  HA  ASP A 126     -28.575  -4.159  10.877  1.00  0.00           H  
ATOM   2057 1HB  ASP A 126     -30.672  -4.859   9.749  1.00  0.00           H  
ATOM   2058 2HB  ASP A 126     -30.375  -6.525  10.225  1.00  0.00           H  
ATOM   2059  N   GLY A 127     -27.367  -5.510  12.588  1.00  0.00           N  
ATOM   2060  CA  GLY A 127     -26.737  -6.236  13.681  1.00  0.00           C  
ATOM   2061  C   GLY A 127     -25.217  -6.353  13.549  1.00  0.00           C  
ATOM   2062  O   GLY A 127     -24.544  -6.646  14.535  1.00  0.00           O  
ATOM   2063  H   GLY A 127     -27.301  -4.502  12.564  1.00  0.00           H  
ATOM   2064 1HA  GLY A 127     -26.962  -5.740  14.625  1.00  0.00           H  
ATOM   2065 2HA  GLY A 127     -27.155  -7.241  13.739  1.00  0.00           H  
ATOM   2066  N   LYS A 128     -24.687  -6.107  12.341  1.00  0.00           N  
ATOM   2067  CA  LYS A 128     -23.299  -6.410  12.007  1.00  0.00           C  
ATOM   2068  C   LYS A 128     -22.375  -5.207  12.223  1.00  0.00           C  
ATOM   2069  O   LYS A 128     -21.184  -5.297  11.925  1.00  0.00           O  
ATOM   2070  CB  LYS A 128     -23.200  -6.891  10.558  1.00  0.00           C  
ATOM   2071  CG  LYS A 128     -23.882  -8.226  10.291  1.00  0.00           C  
ATOM   2072  CD  LYS A 128     -23.617  -8.708   8.873  1.00  0.00           C  
ATOM   2073  CE  LYS A 128     -24.265 -10.060   8.617  1.00  0.00           C  
ATOM   2074  NZ  LYS A 128     -23.915 -10.600   7.275  1.00  0.00           N1+
ATOM   2075  H   LYS A 128     -25.283  -5.694  11.638  1.00  0.00           H  
ATOM   2076  HA  LYS A 128     -22.950  -7.205  12.666  1.00  0.00           H  
ATOM   2077 1HB  LYS A 128     -23.647  -6.149   9.897  1.00  0.00           H  
ATOM   2078 2HB  LYS A 128     -22.151  -6.989  10.278  1.00  0.00           H  
ATOM   2079 1HG  LYS A 128     -23.511  -8.972  10.995  1.00  0.00           H  
ATOM   2080 2HG  LYS A 128     -24.957  -8.120  10.435  1.00  0.00           H  
ATOM   2081 1HD  LYS A 128     -24.014  -7.983   8.161  1.00  0.00           H  
ATOM   2082 2HD  LYS A 128     -22.542  -8.796   8.713  1.00  0.00           H  
ATOM   2083 1HE  LYS A 128     -23.939 -10.770   9.376  1.00  0.00           H  
ATOM   2084 2HE  LYS A 128     -25.349  -9.963   8.683  1.00  0.00           H  
ATOM   2085 1HZ  LYS A 128     -24.364 -11.496   7.143  1.00  0.00           H  
ATOM   2086 2HZ  LYS A 128     -24.230  -9.958   6.561  1.00  0.00           H  
ATOM   2087 3HZ  LYS A 128     -22.914 -10.712   7.207  1.00  0.00           H  
ATOM   2088  N   THR A 129     -22.920  -4.096  12.746  1.00  0.00           N  
ATOM   2089  CA  THR A 129     -22.158  -2.877  13.009  1.00  0.00           C  
ATOM   2090  C   THR A 129     -22.715  -2.163  14.248  1.00  0.00           C  
ATOM   2091  O   THR A 129     -23.598  -2.688  14.927  1.00  0.00           O  
ATOM   2092  CB  THR A 129     -22.186  -1.928  11.797  1.00  0.00           C  
ATOM   2093  CG2 THR A 129     -23.585  -1.370  11.589  1.00  0.00           C  
ATOM   2094  OG1 THR A 129     -21.271  -0.846  12.013  1.00  0.00           O  
ATOM   2095  H   THR A 129     -23.906  -4.117  12.964  1.00  0.00           H  
ATOM   2096  HA  THR A 129     -21.121  -3.152  13.203  1.00  0.00           H  
ATOM   2097  HB  THR A 129     -21.880  -2.471  10.903  1.00  0.00           H  
ATOM   2098  HG1 THR A 129     -20.793  -0.663  11.200  1.00  0.00           H  
ATOM   2099 1HG2 THR A 129     -23.586  -0.701  10.728  1.00  0.00           H  
ATOM   2100 2HG2 THR A 129     -24.281  -2.189  11.412  1.00  0.00           H  
ATOM   2101 3HG2 THR A 129     -23.892  -0.818  12.475  1.00  0.00           H  
ATOM   2102  N   ALA A 130     -22.181  -0.969  14.548  1.00  0.00           N  
ATOM   2103  CA  ALA A 130     -22.488  -0.269  15.788  1.00  0.00           C  
ATOM   2104  C   ALA A 130     -23.115   1.103  15.526  1.00  0.00           C  
ATOM   2105  O   ALA A 130     -23.735   1.674  16.423  1.00  0.00           O  
ATOM   2106  CB  ALA A 130     -21.243  -0.168  16.638  1.00  0.00           C  
ATOM   2107  H   ALA A 130     -21.545  -0.545  13.888  1.00  0.00           H  
ATOM   2108  HA  ALA A 130     -23.243  -0.845  16.324  1.00  0.00           H  
ATOM   2109 1HB  ALA A 130     -21.477   0.356  17.565  1.00  0.00           H  
ATOM   2110 2HB  ALA A 130     -20.878  -1.169  16.869  1.00  0.00           H  
ATOM   2111 3HB  ALA A 130     -20.476   0.381  16.095  1.00  0.00           H  
ATOM   2112  N   LYS A 131     -22.947   1.627  14.300  1.00  0.00           N  
ATOM   2113  CA  LYS A 131     -23.559   2.887  13.897  1.00  0.00           C  
ATOM   2114  C   LYS A 131     -24.828   2.607  13.095  1.00  0.00           C  
ATOM   2115  O   LYS A 131     -24.934   2.991  11.929  1.00  0.00           O  
ATOM   2116  CB  LYS A 131     -22.581   3.731  13.078  1.00  0.00           C  
ATOM   2117  CG  LYS A 131     -21.304   4.109  13.818  1.00  0.00           C  
ATOM   2118  CD  LYS A 131     -21.603   4.989  15.023  1.00  0.00           C  
ATOM   2119  CE  LYS A 131     -20.324   5.420  15.725  1.00  0.00           C  
ATOM   2120  NZ  LYS A 131     -20.603   6.245  16.932  1.00  0.00           N1+
ATOM   2121  H   LYS A 131     -22.374   1.124  13.637  1.00  0.00           H  
ATOM   2122  HA  LYS A 131     -23.827   3.444  14.795  1.00  0.00           H  
ATOM   2123 1HB  LYS A 131     -22.297   3.187  12.177  1.00  0.00           H  
ATOM   2124 2HB  LYS A 131     -23.071   4.653  12.764  1.00  0.00           H  
ATOM   2125 1HG  LYS A 131     -20.799   3.204  14.155  1.00  0.00           H  
ATOM   2126 2HG  LYS A 131     -20.638   4.646  13.143  1.00  0.00           H  
ATOM   2127 1HD  LYS A 131     -22.147   5.877  14.699  1.00  0.00           H  
ATOM   2128 2HD  LYS A 131     -22.227   4.439  15.728  1.00  0.00           H  
ATOM   2129 1HE  LYS A 131     -19.759   4.538  16.026  1.00  0.00           H  
ATOM   2130 2HE  LYS A 131     -19.710   6.001  15.038  1.00  0.00           H  
ATOM   2131 1HZ  LYS A 131     -19.731   6.510  17.367  1.00  0.00           H  
ATOM   2132 2HZ  LYS A 131     -21.111   7.075  16.662  1.00  0.00           H  
ATOM   2133 3HZ  LYS A 131     -21.156   5.711  17.586  1.00  0.00           H  
ATOM   2134  N   MET A 132     -25.788   1.949  13.756  1.00  0.00           N  
ATOM   2135  CA  MET A 132     -27.039   1.514  13.157  1.00  0.00           C  
ATOM   2136  C   MET A 132     -28.105   1.431  14.250  1.00  0.00           C  
ATOM   2137  O   MET A 132     -27.847   0.891  15.323  1.00  0.00           O  
ATOM   2138  CB  MET A 132     -26.869   0.137  12.500  1.00  0.00           C  
ATOM   2139  CG  MET A 132     -28.028  -0.273  11.597  1.00  0.00           C  
ATOM   2140  SD  MET A 132     -27.705  -1.734  10.552  1.00  0.00           S  
ATOM   2141  CE  MET A 132     -26.787  -1.001   9.197  1.00  0.00           C  
ATOM   2142  H   MET A 132     -25.615   1.751  14.731  1.00  0.00           H  
ATOM   2143  HA  MET A 132     -27.324   2.234  12.390  1.00  0.00           H  
ATOM   2144 1HB  MET A 132     -25.959   0.130  11.902  1.00  0.00           H  
ATOM   2145 2HB  MET A 132     -26.759  -0.624  13.273  1.00  0.00           H  
ATOM   2146 1HG  MET A 132     -28.902  -0.500  12.208  1.00  0.00           H  
ATOM   2147 2HG  MET A 132     -28.282   0.551  10.933  1.00  0.00           H  
ATOM   2148 1HE  MET A 132     -26.520  -1.776   8.477  1.00  0.00           H  
ATOM   2149 2HE  MET A 132     -27.403  -0.245   8.709  1.00  0.00           H  
ATOM   2150 3HE  MET A 132     -25.879  -0.536   9.584  1.00  0.00           H  
ATOM   2151  N   TYR A 133     -29.290   1.995  13.975  1.00  0.00           N  
ATOM   2152  CA  TYR A 133     -30.463   1.802  14.817  1.00  0.00           C  
ATOM   2153  C   TYR A 133     -31.028   0.409  14.547  1.00  0.00           C  
ATOM   2154  O   TYR A 133     -30.707  -0.206  13.531  1.00  0.00           O  
ATOM   2155  CB  TYR A 133     -31.515   2.882  14.556  1.00  0.00           C  
ATOM   2156  CG  TYR A 133     -31.141   4.243  15.099  1.00  0.00           C  
ATOM   2157  CD1 TYR A 133     -30.519   5.171  14.276  1.00  0.00           C  
ATOM   2158  CD2 TYR A 133     -31.419   4.564  16.419  1.00  0.00           C  
ATOM   2159  CE1 TYR A 133     -30.177   6.414  14.772  1.00  0.00           C  
ATOM   2160  CE2 TYR A 133     -31.076   5.807  16.915  1.00  0.00           C  
ATOM   2161  CZ  TYR A 133     -30.458   6.730  16.096  1.00  0.00           C  
ATOM   2162  OH  TYR A 133     -30.117   7.968  16.590  1.00  0.00           O  
ATOM   2163  H   TYR A 133     -29.366   2.575  13.151  1.00  0.00           H  
ATOM   2164  HA  TYR A 133     -30.155   1.870  15.861  1.00  0.00           H  
ATOM   2165 1HB  TYR A 133     -31.680   2.978  13.482  1.00  0.00           H  
ATOM   2166 2HB  TYR A 133     -32.461   2.585  15.007  1.00  0.00           H  
ATOM   2167  HD1 TYR A 133     -30.300   4.919  13.238  1.00  0.00           H  
ATOM   2168  HD2 TYR A 133     -31.906   3.834  17.066  1.00  0.00           H  
ATOM   2169  HE1 TYR A 133     -29.688   7.143  14.125  1.00  0.00           H  
ATOM   2170  HE2 TYR A 133     -31.294   6.059  17.953  1.00  0.00           H  
ATOM   2171  HH  TYR A 133     -29.905   8.555  15.860  1.00  0.00           H  
ATOM   2172  N   ARG A 134     -31.874  -0.077  15.461  1.00  0.00           N  
ATOM   2173  CA  ARG A 134     -32.473  -1.395  15.319  1.00  0.00           C  
ATOM   2174  C   ARG A 134     -33.278  -1.446  14.020  1.00  0.00           C  
ATOM   2175  O   ARG A 134     -33.839  -0.438  13.587  1.00  0.00           O  
ATOM   2176  CB  ARG A 134     -33.375  -1.715  16.502  1.00  0.00           C  
ATOM   2177  CG  ARG A 134     -32.644  -1.998  17.805  1.00  0.00           C  
ATOM   2178  CD  ARG A 134     -33.588  -2.334  18.902  1.00  0.00           C  
ATOM   2179  NE  ARG A 134     -34.409  -1.195  19.279  1.00  0.00           N  
ATOM   2180  CZ  ARG A 134     -35.510  -1.268  20.053  1.00  0.00           C  
ATOM   2181  NH1 ARG A 134     -35.907  -2.429  20.522  1.00  0.00           N1+
ATOM   2182  NH2 ARG A 134     -36.190  -0.171  20.339  1.00  0.00           N  
ATOM   2183  H   ARG A 134     -32.103   0.483  16.270  1.00  0.00           H  
ATOM   2184  HA  ARG A 134     -31.674  -2.136  15.285  1.00  0.00           H  
ATOM   2185 1HB  ARG A 134     -34.052  -0.880  16.679  1.00  0.00           H  
ATOM   2186 2HB  ARG A 134     -33.985  -2.588  16.269  1.00  0.00           H  
ATOM   2187 1HG  ARG A 134     -31.966  -2.841  17.666  1.00  0.00           H  
ATOM   2188 2HG  ARG A 134     -32.073  -1.118  18.101  1.00  0.00           H  
ATOM   2189 1HD  ARG A 134     -34.249  -3.139  18.580  1.00  0.00           H  
ATOM   2190 2HD  ARG A 134     -33.027  -2.655  19.779  1.00  0.00           H  
ATOM   2191  HE  ARG A 134     -34.135  -0.284  18.936  1.00  0.00           H  
ATOM   2192 1HH1 ARG A 134     -35.387  -3.268  20.303  1.00  0.00           H  
ATOM   2193 2HH1 ARG A 134     -36.732  -2.484  21.102  1.00  0.00           H  
ATOM   2194 1HH2 ARG A 134     -35.884   0.722  19.978  1.00  0.00           H  
ATOM   2195 2HH2 ARG A 134     -37.014  -0.226  20.919  1.00  0.00           H  
ATOM   2196  N   GLY A 135     -33.297  -2.626  13.387  1.00  0.00           N  
ATOM   2197  CA  GLY A 135     -34.050  -2.832  12.159  1.00  0.00           C  
ATOM   2198  C   GLY A 135     -33.184  -2.683  10.909  1.00  0.00           C  
ATOM   2199  O   GLY A 135     -33.336  -3.442   9.952  1.00  0.00           O  
ATOM   2200  H   GLY A 135     -32.771  -3.395  13.777  1.00  0.00           H  
ATOM   2201 1HA  GLY A 135     -34.494  -3.828  12.167  1.00  0.00           H  
ATOM   2202 2HA  GLY A 135     -34.869  -2.116  12.110  1.00  0.00           H  
ATOM   2203  N   GLY A 136     -32.294  -1.682  10.924  1.00  0.00           N  
ATOM   2204  CA  GLY A 136     -31.323  -1.509   9.856  1.00  0.00           C  
ATOM   2205  C   GLY A 136     -31.093  -0.048   9.472  1.00  0.00           C  
ATOM   2206  O   GLY A 136     -30.397   0.213   8.495  1.00  0.00           O  
ATOM   2207  H   GLY A 136     -32.297  -1.031  11.696  1.00  0.00           H  
ATOM   2208 1HA  GLY A 136     -30.369  -1.941  10.158  1.00  0.00           H  
ATOM   2209 2HA  GLY A 136     -31.655  -2.051   8.971  1.00  0.00           H  
ATOM   2210  N   LYS A 137     -31.646   0.878  10.273  1.00  0.00           N  
ATOM   2211  CA  LYS A 137     -31.698   2.309   9.995  1.00  0.00           C  
ATOM   2212  C   LYS A 137     -30.395   3.004  10.373  1.00  0.00           C  
ATOM   2213  O   LYS A 137     -30.284   3.509  11.487  1.00  0.00           O  
ATOM   2214  CB  LYS A 137     -32.869   2.953  10.739  1.00  0.00           C  
ATOM   2215  CG  LYS A 137     -34.198   2.888   9.997  1.00  0.00           C  
ATOM   2216  CD  LYS A 137     -34.982   1.641  10.378  1.00  0.00           C  
ATOM   2217  CE  LYS A 137     -36.383   1.665   9.783  1.00  0.00           C  
ATOM   2218  NZ  LYS A 137     -37.182   0.479  10.194  1.00  0.00           N1+
ATOM   2219  H   LYS A 137     -32.051   0.528  11.130  1.00  0.00           H  
ATOM   2220  HA  LYS A 137     -31.845   2.448   8.923  1.00  0.00           H  
ATOM   2221 1HB  LYS A 137     -33.001   2.464  11.704  1.00  0.00           H  
ATOM   2222 2HB  LYS A 137     -32.645   4.003  10.931  1.00  0.00           H  
ATOM   2223 1HG  LYS A 137     -34.793   3.769  10.238  1.00  0.00           H  
ATOM   2224 2HG  LYS A 137     -34.014   2.878   8.923  1.00  0.00           H  
ATOM   2225 1HD  LYS A 137     -34.458   0.756  10.015  1.00  0.00           H  
ATOM   2226 2HD  LYS A 137     -35.060   1.577  11.463  1.00  0.00           H  
ATOM   2227 1HE  LYS A 137     -36.900   2.566  10.108  1.00  0.00           H  
ATOM   2228 2HE  LYS A 137     -36.317   1.683   8.696  1.00  0.00           H  
ATOM   2229 1HZ  LYS A 137     -38.102   0.532   9.780  1.00  0.00           H  
ATOM   2230 2HZ  LYS A 137     -36.720  -0.364   9.882  1.00  0.00           H  
ATOM   2231 3HZ  LYS A 137     -37.267   0.462  11.201  1.00  0.00           H  
ATOM   2232  N   ILE A 138     -29.465   3.106   9.416  1.00  0.00           N  
ATOM   2233  CA  ILE A 138     -28.150   3.681   9.657  1.00  0.00           C  
ATOM   2234  C   ILE A 138     -28.240   4.928  10.538  1.00  0.00           C  
ATOM   2235  O   ILE A 138     -29.217   5.679  10.509  1.00  0.00           O  
ATOM   2236  CB  ILE A 138     -27.373   3.924   8.346  1.00  0.00           C  
ATOM   2237  CG1 ILE A 138     -28.022   4.995   7.460  1.00  0.00           C  
ATOM   2238  CG2 ILE A 138     -27.183   2.609   7.608  1.00  0.00           C  
ATOM   2239  CD1 ILE A 138     -27.245   5.323   6.200  1.00  0.00           C  
ATOM   2240  H   ILE A 138     -29.692   2.768   8.492  1.00  0.00           H  
ATOM   2241  HA  ILE A 138     -27.573   2.983  10.262  1.00  0.00           H  
ATOM   2242  HB  ILE A 138     -26.398   4.352   8.575  1.00  0.00           H  
ATOM   2243 1HG1 ILE A 138     -29.018   4.667   7.164  1.00  0.00           H  
ATOM   2244 2HG1 ILE A 138     -28.139   5.917   8.030  1.00  0.00           H  
ATOM   2245 1HG2 ILE A 138     -26.634   2.787   6.683  1.00  0.00           H  
ATOM   2246 2HG2 ILE A 138     -26.621   1.918   8.235  1.00  0.00           H  
ATOM   2247 3HG2 ILE A 138     -28.157   2.178   7.375  1.00  0.00           H  
ATOM   2248 1HD1 ILE A 138     -27.775   6.089   5.634  1.00  0.00           H  
ATOM   2249 2HD1 ILE A 138     -26.254   5.692   6.470  1.00  0.00           H  
ATOM   2250 3HD1 ILE A 138     -27.145   4.426   5.591  1.00  0.00           H  
ATOM   2251  N   CYS A 139     -27.210   5.093  11.368  1.00  0.00           N  
ATOM   2252  CA  CYS A 139     -27.027   6.298  12.149  1.00  0.00           C  
ATOM   2253  C   CYS A 139     -25.916   7.073  11.460  1.00  0.00           C  
ATOM   2254  O   CYS A 139     -24.856   6.506  11.199  1.00  0.00           O  
ATOM   2255  CB  CYS A 139     -26.652   5.989  13.599  1.00  0.00           C  
ATOM   2256  SG  CYS A 139     -26.400   7.457  14.625  1.00  0.00           S  
ATOM   2257  H   CYS A 139     -26.535   4.346  11.451  1.00  0.00           H  
ATOM   2258  HA  CYS A 139     -27.966   6.851  12.156  1.00  0.00           H  
ATOM   2259 1HB  CYS A 139     -27.438   5.388  14.057  1.00  0.00           H  
ATOM   2260 2HB  CYS A 139     -25.735   5.401  13.620  1.00  0.00           H  
ATOM   2261  HG  CYS A 139     -25.765   8.167  13.697  1.00  0.00           H  
ATOM   2262  N   LEU A 140     -26.198   8.334  11.118  1.00  0.00           N  
ATOM   2263  CA  LEU A 140     -25.299   9.124  10.291  1.00  0.00           C  
ATOM   2264  C   LEU A 140     -24.407   9.966  11.195  1.00  0.00           C  
ATOM   2265  O   LEU A 140     -24.551   9.911  12.416  1.00  0.00           O  
ATOM   2266  CB  LEU A 140     -26.090  10.025   9.334  1.00  0.00           C  
ATOM   2267  CG  LEU A 140     -26.973   9.297   8.311  1.00  0.00           C  
ATOM   2268  CD1 LEU A 140     -27.759  10.318   7.501  1.00  0.00           C  
ATOM   2269  CD2 LEU A 140     -26.100   8.437   7.409  1.00  0.00           C  
ATOM   2270  H   LEU A 140     -27.059   8.749  11.443  1.00  0.00           H  
ATOM   2271  HA  LEU A 140     -24.687   8.444   9.699  1.00  0.00           H  
ATOM   2272 1HB  LEU A 140     -26.734  10.676   9.923  1.00  0.00           H  
ATOM   2273 2HB  LEU A 140     -25.386  10.647   8.781  1.00  0.00           H  
ATOM   2274  HG  LEU A 140     -27.689   8.663   8.836  1.00  0.00           H  
ATOM   2275 1HD1 LEU A 140     -28.386   9.801   6.774  1.00  0.00           H  
ATOM   2276 2HD1 LEU A 140     -28.388  10.906   8.169  1.00  0.00           H  
ATOM   2277 3HD1 LEU A 140     -27.067  10.978   6.978  1.00  0.00           H  
ATOM   2278 1HD2 LEU A 140     -26.728   7.919   6.683  1.00  0.00           H  
ATOM   2279 2HD2 LEU A 140     -25.384   9.069   6.884  1.00  0.00           H  
ATOM   2280 3HD2 LEU A 140     -25.564   7.705   8.013  1.00  0.00           H  
ATOM   2281  N   THR A 141     -23.495  10.742  10.589  1.00  0.00           N  
ATOM   2282  CA  THR A 141     -22.657  11.655  11.357  1.00  0.00           C  
ATOM   2283  C   THR A 141     -23.530  12.758  11.955  1.00  0.00           C  
ATOM   2284  O   THR A 141     -24.649  12.986  11.496  1.00  0.00           O  
ATOM   2285  CB  THR A 141     -21.545  12.270  10.488  1.00  0.00           C  
ATOM   2286  CG2 THR A 141     -20.664  11.179   9.898  1.00  0.00           C  
ATOM   2287  OG1 THR A 141     -22.132  13.031   9.424  1.00  0.00           O  
ATOM   2288  H   THR A 141     -23.383  10.697   9.586  1.00  0.00           H  
ATOM   2289  HA  THR A 141     -22.185  11.095  12.165  1.00  0.00           H  
ATOM   2290  HB  THR A 141     -20.932  12.934  11.096  1.00  0.00           H  
ATOM   2291  HG1 THR A 141     -21.859  12.664   8.580  1.00  0.00           H  
ATOM   2292 1HG2 THR A 141     -19.883  11.632   9.287  1.00  0.00           H  
ATOM   2293 2HG2 THR A 141     -20.207  10.605  10.705  1.00  0.00           H  
ATOM   2294 3HG2 THR A 141     -21.268  10.517   9.281  1.00  0.00           H  
ATOM   2295  N   ASP A 142     -23.014  13.427  12.996  1.00  0.00           N  
ATOM   2296  CA  ASP A 142     -23.766  14.448  13.710  1.00  0.00           C  
ATOM   2297  C   ASP A 142     -23.929  15.664  12.804  1.00  0.00           C  
ATOM   2298  O   ASP A 142     -24.915  16.397  12.902  1.00  0.00           O  
ATOM   2299  CB  ASP A 142     -23.062  14.843  15.010  1.00  0.00           C  
ATOM   2300  CG  ASP A 142     -23.125  13.754  16.073  1.00  0.00           C  
ATOM   2301  OD1 ASP A 142     -23.883  12.829  15.903  1.00  0.00           O  
ATOM   2302  OD2 ASP A 142     -22.416  13.859  17.044  1.00  0.00           O1-
ATOM   2303  H   ASP A 142     -22.072  13.213  13.292  1.00  0.00           H  
ATOM   2304  HA  ASP A 142     -24.747  14.043  13.960  1.00  0.00           H  
ATOM   2305 1HB  ASP A 142     -22.015  15.068  14.803  1.00  0.00           H  
ATOM   2306 2HB  ASP A 142     -23.519  15.748  15.411  1.00  0.00           H  
ATOM   2307  N   HIS A 143     -22.930  15.855  11.932  1.00  0.00           N  
ATOM   2308  CA  HIS A 143     -22.867  16.926  10.951  1.00  0.00           C  
ATOM   2309  C   HIS A 143     -24.190  17.087  10.195  1.00  0.00           C  
ATOM   2310  O   HIS A 143     -24.726  18.194  10.098  1.00  0.00           O  
ATOM   2311  CB  HIS A 143     -21.731  16.669   9.956  1.00  0.00           C  
ATOM   2312  CG  HIS A 143     -21.510  17.793   8.992  1.00  0.00           C  
ATOM   2313  CD2 HIS A 143     -21.987  19.060   8.974  1.00  0.00           C  
ATOM   2314  ND1 HIS A 143     -20.706  17.669   7.878  1.00  0.00           N  
ATOM   2315  CE1 HIS A 143     -20.698  18.813   7.216  1.00  0.00           C  
ATOM   2316  NE2 HIS A 143     -21.467  19.672   7.860  1.00  0.00           N  
ATOM   2317  H   HIS A 143     -22.173  15.188  11.981  1.00  0.00           H  
ATOM   2318  HA  HIS A 143     -22.670  17.871  11.456  1.00  0.00           H  
ATOM   2319 1HB  HIS A 143     -20.801  16.499  10.500  1.00  0.00           H  
ATOM   2320 2HB  HIS A 143     -21.945  15.766   9.384  1.00  0.00           H  
ATOM   2321  HD1 HIS A 143     -20.261  16.833   7.559  1.00  0.00           H  
ATOM   2322  HD2 HIS A 143     -22.652  19.610   9.641  1.00  0.00           H  
ATOM   2323  HE1 HIS A 143     -20.120  18.921   6.299  1.00  0.00           H  
ATOM   2324  N   PHE A 144     -24.731  15.954   9.725  1.00  0.00           N  
ATOM   2325  CA  PHE A 144     -25.764  15.868   8.702  1.00  0.00           C  
ATOM   2326  C   PHE A 144     -27.097  16.475   9.149  1.00  0.00           C  
ATOM   2327  O   PHE A 144     -27.640  17.355   8.481  1.00  0.00           O  
ATOM   2328  CB  PHE A 144     -25.979  14.407   8.304  1.00  0.00           C  
ATOM   2329  CG  PHE A 144     -26.969  14.222   7.190  1.00  0.00           C  
ATOM   2330  CD1 PHE A 144     -26.591  14.401   5.868  1.00  0.00           C  
ATOM   2331  CD2 PHE A 144     -28.283  13.868   7.460  1.00  0.00           C  
ATOM   2332  CE1 PHE A 144     -27.501  14.232   4.843  1.00  0.00           C  
ATOM   2333  CE2 PHE A 144     -29.195  13.697   6.438  1.00  0.00           C  
ATOM   2334  CZ  PHE A 144     -28.803  13.879   5.127  1.00  0.00           C  
ATOM   2335  H   PHE A 144     -24.372  15.103  10.134  1.00  0.00           H  
ATOM   2336  HA  PHE A 144     -25.432  16.429   7.827  1.00  0.00           H  
ATOM   2337 1HB  PHE A 144     -25.030  13.972   7.992  1.00  0.00           H  
ATOM   2338 2HB  PHE A 144     -26.329  13.843   9.168  1.00  0.00           H  
ATOM   2339  HD1 PHE A 144     -25.560  14.679   5.643  1.00  0.00           H  
ATOM   2340  HD2 PHE A 144     -28.593  13.725   8.497  1.00  0.00           H  
ATOM   2341  HE1 PHE A 144     -27.190  14.376   3.808  1.00  0.00           H  
ATOM   2342  HE2 PHE A 144     -30.224  13.418   6.665  1.00  0.00           H  
ATOM   2343  HZ  PHE A 144     -29.522  13.746   4.320  1.00  0.00           H  
ATOM   2344  N   LYS A 145     -27.672  15.975  10.245  1.00  0.00           N  
ATOM   2345  CA  LYS A 145     -29.035  16.390  10.547  1.00  0.00           C  
ATOM   2346  C   LYS A 145     -29.128  17.919  10.609  1.00  0.00           C  
ATOM   2347  O   LYS A 145     -30.097  18.494  10.118  1.00  0.00           O  
ATOM   2348  CB  LYS A 145     -29.505  15.772  11.865  1.00  0.00           C  
ATOM   2349  CG  LYS A 145     -29.978  14.329  11.749  1.00  0.00           C  
ATOM   2350  CD  LYS A 145     -31.307  14.240  11.015  1.00  0.00           C  
ATOM   2351  CE  LYS A 145     -31.902  12.843  11.113  1.00  0.00           C  
ATOM   2352  NZ  LYS A 145     -33.209  12.743  10.408  1.00  0.00           N1+
ATOM   2353  H   LYS A 145     -27.206  15.329  10.865  1.00  0.00           H  
ATOM   2354  HA  LYS A 145     -29.688  16.041   9.747  1.00  0.00           H  
ATOM   2355 1HB  LYS A 145     -28.692  15.800  12.591  1.00  0.00           H  
ATOM   2356 2HB  LYS A 145     -30.327  16.361  12.271  1.00  0.00           H  
ATOM   2357 1HG  LYS A 145     -29.233  13.744  11.207  1.00  0.00           H  
ATOM   2358 2HG  LYS A 145     -30.093  13.903  12.745  1.00  0.00           H  
ATOM   2359 1HD  LYS A 145     -32.009  14.956  11.445  1.00  0.00           H  
ATOM   2360 2HD  LYS A 145     -31.160  14.488   9.964  1.00  0.00           H  
ATOM   2361 1HE  LYS A 145     -31.212  12.122  10.676  1.00  0.00           H  
ATOM   2362 2HE  LYS A 145     -32.049  12.582  12.161  1.00  0.00           H  
ATOM   2363 1HZ  LYS A 145     -33.569  11.804  10.496  1.00  0.00           H  
ATOM   2364 2HZ  LYS A 145     -33.863  13.395  10.818  1.00  0.00           H  
ATOM   2365 3HZ  LYS A 145     -33.082  12.964   9.430  1.00  0.00           H  
ATOM   2366  N   PRO A 146     -28.152  18.613  11.246  1.00  0.00           N  
ATOM   2367  CA  PRO A 146     -28.014  20.074  11.175  1.00  0.00           C  
ATOM   2368  C   PRO A 146     -27.717  20.691   9.807  1.00  0.00           C  
ATOM   2369  O   PRO A 146     -28.347  21.681   9.428  1.00  0.00           O  
ATOM   2370  CB  PRO A 146     -26.816  20.338  12.094  1.00  0.00           C  
ATOM   2371  CG  PRO A 146     -26.792  19.131  12.988  1.00  0.00           C  
ATOM   2372  CD  PRO A 146     -27.104  18.004  12.037  1.00  0.00           C  
ATOM   2373  HA  PRO A 146     -28.928  20.543  11.568  1.00  0.00           H  
ATOM   2374 1HB  PRO A 146     -25.900  20.453  11.495  1.00  0.00           H  
ATOM   2375 2HB  PRO A 146     -26.962  21.281  12.641  1.00  0.00           H  
ATOM   2376 1HG  PRO A 146     -25.809  19.036  13.472  1.00  0.00           H  
ATOM   2377 2HG  PRO A 146     -27.533  19.241  13.795  1.00  0.00           H  
ATOM   2378 1HD  PRO A 146     -26.206  17.757  11.452  1.00  0.00           H  
ATOM   2379 2HD  PRO A 146     -27.451  17.129  12.606  1.00  0.00           H  
ATOM   2380  N   LEU A 147     -26.742  20.135   9.076  1.00  0.00           N  
ATOM   2381  CA  LEU A 147     -26.490  20.608   7.719  1.00  0.00           C  
ATOM   2382  C   LEU A 147     -27.778  20.580   6.881  1.00  0.00           C  
ATOM   2383  O   LEU A 147     -28.082  21.536   6.165  1.00  0.00           O  
ATOM   2384  CB  LEU A 147     -25.412  19.746   7.051  1.00  0.00           C  
ATOM   2385  CG  LEU A 147     -25.078  20.105   5.598  1.00  0.00           C  
ATOM   2386  CD1 LEU A 147     -24.502  21.514   5.543  1.00  0.00           C  
ATOM   2387  CD2 LEU A 147     -24.093  19.090   5.036  1.00  0.00           C  
ATOM   2388  H   LEU A 147     -26.174  19.389   9.450  1.00  0.00           H  
ATOM   2389  HA  LEU A 147     -26.134  21.636   7.772  1.00  0.00           H  
ATOM   2390 1HB  LEU A 147     -24.494  19.827   7.631  1.00  0.00           H  
ATOM   2391 2HB  LEU A 147     -25.738  18.706   7.069  1.00  0.00           H  
ATOM   2392  HG  LEU A 147     -25.990  20.094   5.001  1.00  0.00           H  
ATOM   2393 1HD1 LEU A 147     -24.264  21.770   4.510  1.00  0.00           H  
ATOM   2394 2HD1 LEU A 147     -25.234  22.222   5.932  1.00  0.00           H  
ATOM   2395 3HD1 LEU A 147     -23.595  21.560   6.145  1.00  0.00           H  
ATOM   2396 1HD2 LEU A 147     -23.857  19.345   4.004  1.00  0.00           H  
ATOM   2397 2HD2 LEU A 147     -23.180  19.101   5.632  1.00  0.00           H  
ATOM   2398 3HD2 LEU A 147     -24.537  18.095   5.072  1.00  0.00           H  
ATOM   2399  N   TRP A 148     -28.558  19.498   6.992  1.00  0.00           N  
ATOM   2400  CA  TRP A 148     -29.778  19.360   6.210  1.00  0.00           C  
ATOM   2401  C   TRP A 148     -30.714  20.526   6.518  1.00  0.00           C  
ATOM   2402  O   TRP A 148     -31.371  21.064   5.624  1.00  0.00           O  
ATOM   2403  CB  TRP A 148     -30.444  17.995   6.477  1.00  0.00           C  
ATOM   2404  CG  TRP A 148     -31.690  17.693   5.691  1.00  0.00           C  
ATOM   2405  CD1 TRP A 148     -32.976  18.072   5.979  1.00  0.00           C  
ATOM   2406  CD2 TRP A 148     -31.774  16.942   4.466  1.00  0.00           C  
ATOM   2407  CE2 TRP A 148     -33.140  16.918   4.085  1.00  0.00           C  
ATOM   2408  CE3 TRP A 148     -30.832  16.288   3.662  1.00  0.00           C  
ATOM   2409  NE1 TRP A 148     -33.857  17.622   5.023  1.00  0.00           N  
ATOM   2410  CZ2 TRP A 148     -33.572  16.246   2.944  1.00  0.00           C  
ATOM   2411  CZ3 TRP A 148     -31.261  15.631   2.531  1.00  0.00           C  
ATOM   2412  CH2 TRP A 148     -32.612  15.619   2.178  1.00  0.00           C  
ATOM   2413  H   TRP A 148     -28.297  18.760   7.631  1.00  0.00           H  
ATOM   2414  HA  TRP A 148     -29.520  19.419   5.153  1.00  0.00           H  
ATOM   2415 1HB  TRP A 148     -29.735  17.196   6.262  1.00  0.00           H  
ATOM   2416 2HB  TRP A 148     -30.711  17.920   7.531  1.00  0.00           H  
ATOM   2417  HD1 TRP A 148     -33.274  18.656   6.849  1.00  0.00           H  
ATOM   2418  HE1 TRP A 148     -34.853  17.784   5.018  1.00  0.00           H  
ATOM   2419  HE3 TRP A 148     -29.776  16.304   3.931  1.00  0.00           H  
ATOM   2420  HZ2 TRP A 148     -34.624  16.211   2.654  1.00  0.00           H  
ATOM   2421  HZ3 TRP A 148     -30.520  15.119   1.916  1.00  0.00           H  
ATOM   2422  HH2 TRP A 148     -32.910  15.096   1.268  1.00  0.00           H  
ATOM   2423  N   ALA A 149     -30.756  20.914   7.796  1.00  0.00           N  
ATOM   2424  CA  ALA A 149     -31.741  21.878   8.257  1.00  0.00           C  
ATOM   2425  C   ALA A 149     -31.455  23.280   7.712  1.00  0.00           C  
ATOM   2426  O   ALA A 149     -32.393  24.011   7.393  1.00  0.00           O  
ATOM   2427  CB  ALA A 149     -31.824  21.845   9.758  1.00  0.00           C  
ATOM   2428  H   ALA A 149     -30.094  20.533   8.457  1.00  0.00           H  
ATOM   2429  HA  ALA A 149     -32.709  21.600   7.839  1.00  0.00           H  
ATOM   2430 1HB  ALA A 149     -32.564  22.570  10.098  1.00  0.00           H  
ATOM   2431 2HB  ALA A 149     -32.117  20.847  10.084  1.00  0.00           H  
ATOM   2432 3HB  ALA A 149     -30.852  22.094  10.181  1.00  0.00           H  
ATOM   2433  N   ARG A 150     -30.169  23.644   7.578  1.00  0.00           N  
ATOM   2434  CA  ARG A 150     -29.809  24.943   7.020  1.00  0.00           C  
ATOM   2435  C   ARG A 150     -30.248  25.052   5.560  1.00  0.00           C  
ATOM   2436  O   ARG A 150     -30.598  26.143   5.105  1.00  0.00           O  
ATOM   2437  CB  ARG A 150     -28.307  25.170   7.116  1.00  0.00           C  
ATOM   2438  CG  ARG A 150     -27.780  25.366   8.528  1.00  0.00           C  
ATOM   2439  CD  ARG A 150     -26.299  25.478   8.551  1.00  0.00           C  
ATOM   2440  NE  ARG A 150     -25.788  25.655   9.901  1.00  0.00           N  
ATOM   2441  CZ  ARG A 150     -24.484  25.619  10.237  1.00  0.00           C  
ATOM   2442  NH1 ARG A 150     -23.573  25.413   9.312  1.00  0.00           N1+
ATOM   2443  NH2 ARG A 150     -24.121  25.793  11.496  1.00  0.00           N  
ATOM   2444  H   ARG A 150     -29.436  23.012   7.867  1.00  0.00           H  
ATOM   2445  HA  ARG A 150     -30.315  25.719   7.595  1.00  0.00           H  
ATOM   2446 1HB  ARG A 150     -27.783  24.319   6.684  1.00  0.00           H  
ATOM   2447 2HB  ARG A 150     -28.034  26.052   6.537  1.00  0.00           H  
ATOM   2448 1HG  ARG A 150     -28.199  26.279   8.950  1.00  0.00           H  
ATOM   2449 2HG  ARG A 150     -28.068  24.515   9.147  1.00  0.00           H  
ATOM   2450 1HD  ARG A 150     -25.858  24.572   8.136  1.00  0.00           H  
ATOM   2451 2HD  ARG A 150     -25.991  26.337   7.955  1.00  0.00           H  
ATOM   2452  HE  ARG A 150     -26.459  25.817  10.639  1.00  0.00           H  
ATOM   2453 1HH1 ARG A 150     -23.850  25.281   8.349  1.00  0.00           H  
ATOM   2454 2HH1 ARG A 150     -22.595  25.387   9.563  1.00  0.00           H  
ATOM   2455 1HH2 ARG A 150     -24.822  25.951  12.207  1.00  0.00           H  
ATOM   2456 2HH2 ARG A 150     -23.144  25.765  11.747  1.00  0.00           H  
ATOM   2457  N   ASN A 151     -30.230  23.928   4.830  1.00  0.00           N  
ATOM   2458  CA  ASN A 151     -30.418  24.026   3.389  1.00  0.00           C  
ATOM   2459  C   ASN A 151     -31.862  23.799   2.963  1.00  0.00           C  
ATOM   2460  O   ASN A 151     -32.199  24.040   1.804  1.00  0.00           O  
ATOM   2461  CB  ASN A 151     -29.502  23.048   2.676  1.00  0.00           C  
ATOM   2462  CG  ASN A 151     -28.056  23.454   2.749  1.00  0.00           C  
ATOM   2463  ND2 ASN A 151     -27.323  22.845   3.644  1.00  0.00           N  
ATOM   2464  OD1 ASN A 151     -27.603  24.320   1.991  1.00  0.00           O  
ATOM   2465  H   ASN A 151     -30.091  23.019   5.247  1.00  0.00           H  
ATOM   2466  HA  ASN A 151     -30.164  25.040   3.075  1.00  0.00           H  
ATOM   2467 1HB  ASN A 151     -29.612  22.057   3.119  1.00  0.00           H  
ATOM   2468 2HB  ASN A 151     -29.795  22.973   1.628  1.00  0.00           H  
ATOM   2469 1HD2 ASN A 151     -26.353  23.074   3.738  1.00  0.00           H  
ATOM   2470 2HD2 ASN A 151     -27.731  22.150   4.236  1.00  0.00           H  
ATOM   2471  N   VAL A 152     -32.697  23.369   3.913  1.00  0.00           N  
ATOM   2472  CA  VAL A 152     -34.085  23.039   3.645  1.00  0.00           C  
ATOM   2473  C   VAL A 152     -34.707  24.226   2.914  1.00  0.00           C  
ATOM   2474  O   VAL A 152     -34.513  25.357   3.346  1.00  0.00           O  
ATOM   2475  CB  VAL A 152     -34.851  22.751   4.950  1.00  0.00           C  
ATOM   2476  CG1 VAL A 152     -36.352  22.781   4.704  1.00  0.00           C  
ATOM   2477  CG2 VAL A 152     -34.423  21.406   5.516  1.00  0.00           C  
ATOM   2478  H   VAL A 152     -32.341  23.272   4.853  1.00  0.00           H  
ATOM   2479  HA  VAL A 152     -34.114  22.142   3.026  1.00  0.00           H  
ATOM   2480  HB  VAL A 152     -34.628  23.538   5.671  1.00  0.00           H  
ATOM   2481 1HG1 VAL A 152     -36.877  22.576   5.637  1.00  0.00           H  
ATOM   2482 2HG1 VAL A 152     -36.641  23.764   4.335  1.00  0.00           H  
ATOM   2483 3HG1 VAL A 152     -36.614  22.023   3.967  1.00  0.00           H  
ATOM   2484 1HG2 VAL A 152     -34.968  21.209   6.439  1.00  0.00           H  
ATOM   2485 2HG2 VAL A 152     -34.640  20.621   4.791  1.00  0.00           H  
ATOM   2486 3HG2 VAL A 152     -33.353  21.421   5.722  1.00  0.00           H  
ATOM   2487  N   PRO A 153     -35.462  24.051   1.802  1.00  0.00           N  
ATOM   2488  CA  PRO A 153     -35.751  22.751   1.209  1.00  0.00           C  
ATOM   2489  C   PRO A 153     -34.941  22.493  -0.055  1.00  0.00           C  
ATOM   2490  O   PRO A 153     -35.459  21.969  -1.041  1.00  0.00           O  
ATOM   2491  CB  PRO A 153     -37.223  22.962   0.823  1.00  0.00           C  
ATOM   2492  CG  PRO A 153     -37.314  24.402   0.347  1.00  0.00           C  
ATOM   2493  CD  PRO A 153     -36.211  25.154   1.061  1.00  0.00           C  
ATOM   2494  HA  PRO A 153     -35.626  21.969   1.973  1.00  0.00           H  
ATOM   2495 1HB  PRO A 153     -37.513  22.246   0.040  1.00  0.00           H  
ATOM   2496 2HB  PRO A 153     -37.871  22.769   1.691  1.00  0.00           H  
ATOM   2497 1HG  PRO A 153     -37.199  24.449  -0.746  1.00  0.00           H  
ATOM   2498 2HG  PRO A 153     -38.306  24.817   0.581  1.00  0.00           H  
ATOM   2499 1HD  PRO A 153     -35.591  25.685   0.323  1.00  0.00           H  
ATOM   2500 2HD  PRO A 153     -36.652  25.861   1.778  1.00  0.00           H  
ATOM   2501  N   LYS A 154     -33.667  22.866  -0.031  1.00  0.00           N  
ATOM   2502  CA  LYS A 154     -32.925  22.797  -1.275  1.00  0.00           C  
ATOM   2503  C   LYS A 154     -32.347  21.398  -1.462  1.00  0.00           C  
ATOM   2504  O   LYS A 154     -32.190  20.957  -2.598  1.00  0.00           O  
ATOM   2505  CB  LYS A 154     -31.812  23.846  -1.299  1.00  0.00           C  
ATOM   2506  CG  LYS A 154     -32.304  25.285  -1.374  1.00  0.00           C  
ATOM   2507  CD  LYS A 154     -31.142  26.266  -1.408  1.00  0.00           C  
ATOM   2508  CE  LYS A 154     -31.633  27.704  -1.476  1.00  0.00           C  
ATOM   2509  NZ  LYS A 154     -30.507  28.677  -1.472  1.00  0.00           N1+
ATOM   2510  H   LYS A 154     -33.199  23.191   0.803  1.00  0.00           H  
ATOM   2511  HA  LYS A 154     -33.611  23.000  -2.099  1.00  0.00           H  
ATOM   2512 1HB  LYS A 154     -31.200  23.748  -0.401  1.00  0.00           H  
ATOM   2513 2HB  LYS A 154     -31.163  23.668  -2.157  1.00  0.00           H  
ATOM   2514 1HG  LYS A 154     -32.905  25.417  -2.274  1.00  0.00           H  
ATOM   2515 2HG  LYS A 154     -32.928  25.502  -0.507  1.00  0.00           H  
ATOM   2516 1HD  LYS A 154     -30.534  26.140  -0.511  1.00  0.00           H  
ATOM   2517 2HD  LYS A 154     -30.520  26.063  -2.279  1.00  0.00           H  
ATOM   2518 1HE  LYS A 154     -32.217  27.847  -2.383  1.00  0.00           H  
ATOM   2519 2HE  LYS A 154     -32.277  27.910  -0.620  1.00  0.00           H  
ATOM   2520 1HZ  LYS A 154     -30.873  29.617  -1.518  1.00  0.00           H  
ATOM   2521 2HZ  LYS A 154     -29.969  28.567  -0.624  1.00  0.00           H  
ATOM   2522 3HZ  LYS A 154     -29.912  28.509  -2.271  1.00  0.00           H  
ATOM   2523  N   PHE A 155     -32.087  20.704  -0.347  1.00  0.00           N  
ATOM   2524  CA  PHE A 155     -31.607  19.331  -0.368  1.00  0.00           C  
ATOM   2525  C   PHE A 155     -32.755  18.335  -0.554  1.00  0.00           C  
ATOM   2526  O   PHE A 155     -33.831  18.490   0.026  1.00  0.00           O  
ATOM   2527  CB  PHE A 155     -30.854  19.016   0.926  1.00  0.00           C  
ATOM   2528  CG  PHE A 155     -29.465  19.584   0.972  1.00  0.00           C  
ATOM   2529  CD1 PHE A 155     -29.027  20.463  -0.007  1.00  0.00           C  
ATOM   2530  CD2 PHE A 155     -28.592  19.240   1.993  1.00  0.00           C  
ATOM   2531  CE1 PHE A 155     -27.748  20.988   0.036  1.00  0.00           C  
ATOM   2532  CE2 PHE A 155     -27.315  19.763   2.038  1.00  0.00           C  
ATOM   2533  CZ  PHE A 155     -26.893  20.637   1.058  1.00  0.00           C  
ATOM   2534  H   PHE A 155     -32.233  21.161   0.542  1.00  0.00           H  
ATOM   2535  HA  PHE A 155     -30.923  19.216  -1.210  1.00  0.00           H  
ATOM   2536 1HB  PHE A 155     -31.411  19.409   1.775  1.00  0.00           H  
ATOM   2537 2HB  PHE A 155     -30.784  17.936   1.052  1.00  0.00           H  
ATOM   2538  HD1 PHE A 155     -29.703  20.741  -0.814  1.00  0.00           H  
ATOM   2539  HD2 PHE A 155     -28.926  18.550   2.768  1.00  0.00           H  
ATOM   2540  HE1 PHE A 155     -27.418  21.678  -0.740  1.00  0.00           H  
ATOM   2541  HE2 PHE A 155     -26.638  19.485   2.847  1.00  0.00           H  
ATOM   2542  HZ  PHE A 155     -25.884  21.049   1.091  1.00  0.00           H  
ATOM   2543  N   GLY A 156     -32.481  17.301  -1.362  1.00  0.00           N  
ATOM   2544  CA  GLY A 156     -33.386  16.199  -1.637  1.00  0.00           C  
ATOM   2545  C   GLY A 156     -32.670  14.854  -1.529  1.00  0.00           C  
ATOM   2546  O   GLY A 156     -31.641  14.741  -0.864  1.00  0.00           O  
ATOM   2547  H   GLY A 156     -31.571  17.312  -1.801  1.00  0.00           H  
ATOM   2548 1HA  GLY A 156     -34.219  16.229  -0.935  1.00  0.00           H  
ATOM   2549 2HA  GLY A 156     -33.804  16.313  -2.636  1.00  0.00           H  
ATOM   2550  N   LEU A 157     -33.204  13.834  -2.202  1.00  0.00           N  
ATOM   2551  CA  LEU A 157     -32.761  12.479  -1.915  1.00  0.00           C  
ATOM   2552  C   LEU A 157     -31.354  12.251  -2.463  1.00  0.00           C  
ATOM   2553  O   LEU A 157     -30.580  11.514  -1.863  1.00  0.00           O  
ATOM   2554  CB  LEU A 157     -33.733  11.461  -2.524  1.00  0.00           C  
ATOM   2555  CG  LEU A 157     -35.156  11.473  -1.949  1.00  0.00           C  
ATOM   2556  CD1 LEU A 157     -35.994  10.409  -2.645  1.00  0.00           C  
ATOM   2557  CD2 LEU A 157     -35.100  11.232  -0.449  1.00  0.00           C  
ATOM   2558  H   LEU A 157     -33.911  13.981  -2.908  1.00  0.00           H  
ATOM   2559  HA  LEU A 157     -32.743  12.343  -0.834  1.00  0.00           H  
ATOM   2560 1HB  LEU A 157     -33.807  11.647  -3.594  1.00  0.00           H  
ATOM   2561 2HB  LEU A 157     -33.326  10.461  -2.378  1.00  0.00           H  
ATOM   2562  HG  LEU A 157     -35.618  12.442  -2.144  1.00  0.00           H  
ATOM   2563 1HD1 LEU A 157     -37.005  10.418  -2.237  1.00  0.00           H  
ATOM   2564 2HD1 LEU A 157     -36.033  10.618  -3.715  1.00  0.00           H  
ATOM   2565 3HD1 LEU A 157     -35.546   9.429  -2.481  1.00  0.00           H  
ATOM   2566 1HD2 LEU A 157     -36.112  11.242  -0.041  1.00  0.00           H  
ATOM   2567 2HD2 LEU A 157     -34.640  10.263  -0.253  1.00  0.00           H  
ATOM   2568 3HD2 LEU A 157     -34.510  12.016   0.024  1.00  0.00           H  
ATOM   2569  N   ALA A 158     -30.995  12.918  -3.564  1.00  0.00           N  
ATOM   2570  CA  ALA A 158     -29.634  12.787  -4.065  1.00  0.00           C  
ATOM   2571  C   ALA A 158     -28.651  13.333  -3.033  1.00  0.00           C  
ATOM   2572  O   ALA A 158     -27.546  12.814  -2.899  1.00  0.00           O  
ATOM   2573  CB  ALA A 158     -29.454  13.471  -5.401  1.00  0.00           C  
ATOM   2574  H   ALA A 158     -31.646  13.512  -4.058  1.00  0.00           H  
ATOM   2575  HA  ALA A 158     -29.422  11.726  -4.196  1.00  0.00           H  
ATOM   2576 1HB  ALA A 158     -28.424  13.348  -5.737  1.00  0.00           H  
ATOM   2577 2HB  ALA A 158     -30.130  13.026  -6.132  1.00  0.00           H  
ATOM   2578 3HB  ALA A 158     -29.678  14.532  -5.299  1.00  0.00           H  
ATOM   2579  N   HIS A 159     -29.058  14.379  -2.306  1.00  0.00           N  
ATOM   2580  CA  HIS A 159     -28.217  14.908  -1.245  1.00  0.00           C  
ATOM   2581  C   HIS A 159     -28.146  13.899  -0.111  1.00  0.00           C  
ATOM   2582  O   HIS A 159     -27.063  13.523   0.319  1.00  0.00           O  
ATOM   2583  CB  HIS A 159     -28.719  16.269  -0.771  1.00  0.00           C  
ATOM   2584  CG  HIS A 159     -28.688  17.278  -1.861  1.00  0.00           C  
ATOM   2585  CD2 HIS A 159     -27.711  18.125  -2.251  1.00  0.00           C  
ATOM   2586  ND1 HIS A 159     -29.752  17.450  -2.734  1.00  0.00           N  
ATOM   2587  CE1 HIS A 159     -29.443  18.395  -3.598  1.00  0.00           C  
ATOM   2588  NE2 HIS A 159     -28.198  18.827  -3.321  1.00  0.00           N  
ATOM   2589  H   HIS A 159     -29.953  14.812  -2.486  1.00  0.00           H  
ATOM   2590  HA  HIS A 159     -27.201  15.039  -1.617  1.00  0.00           H  
ATOM   2591 1HB  HIS A 159     -29.740  16.171  -0.400  1.00  0.00           H  
ATOM   2592 2HB  HIS A 159     -28.102  16.616   0.057  1.00  0.00           H  
ATOM   2593  HD2 HIS A 159     -26.730  18.245  -1.790  1.00  0.00           H  
ATOM   2594  HE1 HIS A 159     -30.086  18.763  -4.397  1.00  0.00           H  
ATOM   2595  HE2 HIS A 159     -27.699  19.551  -3.816  1.00  0.00           H  
ATOM   2596  N   LEU A 160     -29.315  13.448   0.345  1.00  0.00           N  
ATOM   2597  CA  LEU A 160     -29.375  12.416   1.363  1.00  0.00           C  
ATOM   2598  C   LEU A 160     -28.490  11.225   1.000  1.00  0.00           C  
ATOM   2599  O   LEU A 160     -28.090  10.489   1.891  1.00  0.00           O  
ATOM   2600  CB  LEU A 160     -30.824  11.950   1.553  1.00  0.00           C  
ATOM   2601  CG  LEU A 160     -31.044  10.885   2.635  1.00  0.00           C  
ATOM   2602  CD1 LEU A 160     -30.416   9.570   2.189  1.00  0.00           C  
ATOM   2603  CD2 LEU A 160     -30.439  11.362   3.947  1.00  0.00           C  
ATOM   2604  H   LEU A 160     -30.176  13.828  -0.021  1.00  0.00           H  
ATOM   2605  HA  LEU A 160     -29.014  12.835   2.302  1.00  0.00           H  
ATOM   2606 1HB  LEU A 160     -31.437  12.814   1.809  1.00  0.00           H  
ATOM   2607 2HB  LEU A 160     -31.184  11.542   0.608  1.00  0.00           H  
ATOM   2608  HG  LEU A 160     -32.112  10.716   2.767  1.00  0.00           H  
ATOM   2609 1HD1 LEU A 160     -30.572   8.814   2.958  1.00  0.00           H  
ATOM   2610 2HD1 LEU A 160     -30.881   9.243   1.258  1.00  0.00           H  
ATOM   2611 3HD1 LEU A 160     -29.347   9.713   2.033  1.00  0.00           H  
ATOM   2612 1HD2 LEU A 160     -30.597  10.606   4.716  1.00  0.00           H  
ATOM   2613 2HD2 LEU A 160     -29.371  11.530   3.817  1.00  0.00           H  
ATOM   2614 3HD2 LEU A 160     -30.919  12.293   4.251  1.00  0.00           H  
ATOM   2615  N   MET A 161     -28.246  10.987  -0.297  1.00  0.00           N  
ATOM   2616  CA  MET A 161     -27.349   9.901  -0.666  1.00  0.00           C  
ATOM   2617  C   MET A 161     -25.915  10.395  -0.499  1.00  0.00           C  
ATOM   2618  O   MET A 161     -25.199   9.891   0.359  1.00  0.00           O  
ATOM   2619  CB  MET A 161     -27.612   9.435  -2.097  1.00  0.00           C  
ATOM   2620  CG  MET A 161     -28.896   8.638  -2.273  1.00  0.00           C  
ATOM   2621  SD  MET A 161     -28.874   7.075  -1.373  1.00  0.00           S  
ATOM   2622  CE  MET A 161     -30.627   6.732  -1.248  1.00  0.00           C  
ATOM   2623  H   MET A 161     -28.670  11.544  -1.025  1.00  0.00           H  
ATOM   2624  HA  MET A 161     -27.527   9.062   0.007  1.00  0.00           H  
ATOM   2625 1HB  MET A 161     -27.661  10.299  -2.757  1.00  0.00           H  
ATOM   2626 2HB  MET A 161     -26.783   8.811  -2.434  1.00  0.00           H  
ATOM   2627 1HG  MET A 161     -29.741   9.228  -1.919  1.00  0.00           H  
ATOM   2628 2HG  MET A 161     -29.049   8.424  -3.330  1.00  0.00           H  
ATOM   2629 1HE  MET A 161     -30.777   5.793  -0.713  1.00  0.00           H  
ATOM   2630 2HE  MET A 161     -31.119   7.542  -0.705  1.00  0.00           H  
ATOM   2631 3HE  MET A 161     -31.055   6.653  -2.248  1.00  0.00           H  
ATOM   2632  N   ALA A 162     -25.554  11.441  -1.256  1.00  0.00           N  
ATOM   2633  CA  ALA A 162     -24.186  11.904  -1.460  1.00  0.00           C  
ATOM   2634  C   ALA A 162     -23.538  12.454  -0.187  1.00  0.00           C  
ATOM   2635  O   ALA A 162     -22.316  12.561  -0.119  1.00  0.00           O  
ATOM   2636  CB  ALA A 162     -24.167  12.944  -2.552  1.00  0.00           C  
ATOM   2637  H   ALA A 162     -26.312  11.930  -1.710  1.00  0.00           H  
ATOM   2638  HA  ALA A 162     -23.581  11.050  -1.764  1.00  0.00           H  
ATOM   2639 1HB  ALA A 162     -23.145  13.291  -2.706  1.00  0.00           H  
ATOM   2640 2HB  ALA A 162     -24.545  12.508  -3.477  1.00  0.00           H  
ATOM   2641 3HB  ALA A 162     -24.796  13.785  -2.264  1.00  0.00           H  
ATOM   2642  N   LEU A 163     -24.352  12.845   0.796  1.00  0.00           N  
ATOM   2643  CA  LEU A 163     -23.819  13.366   2.043  1.00  0.00           C  
ATOM   2644  C   LEU A 163     -24.065  12.345   3.148  1.00  0.00           C  
ATOM   2645  O   LEU A 163     -23.181  12.102   3.959  1.00  0.00           O  
ATOM   2646  CB  LEU A 163     -24.475  14.706   2.398  1.00  0.00           C  
ATOM   2647  CG  LEU A 163     -24.254  15.842   1.391  1.00  0.00           C  
ATOM   2648  CD1 LEU A 163     -25.101  17.044   1.787  1.00  0.00           C  
ATOM   2649  CD2 LEU A 163     -22.776  16.204   1.352  1.00  0.00           C  
ATOM   2650  H   LEU A 163     -25.353  12.780   0.678  1.00  0.00           H  
ATOM   2651  HA  LEU A 163     -22.748  13.527   1.921  1.00  0.00           H  
ATOM   2652 1HB  LEU A 163     -25.549  14.553   2.493  1.00  0.00           H  
ATOM   2653 2HB  LEU A 163     -24.090  15.038   3.362  1.00  0.00           H  
ATOM   2654  HG  LEU A 163     -24.575  15.520   0.401  1.00  0.00           H  
ATOM   2655 1HD1 LEU A 163     -24.943  17.852   1.072  1.00  0.00           H  
ATOM   2656 2HD1 LEU A 163     -26.154  16.763   1.789  1.00  0.00           H  
ATOM   2657 3HD1 LEU A 163     -24.813  17.380   2.783  1.00  0.00           H  
ATOM   2658 1HD2 LEU A 163     -22.618  17.012   0.636  1.00  0.00           H  
ATOM   2659 2HD2 LEU A 163     -22.454  16.529   2.341  1.00  0.00           H  
ATOM   2660 3HD2 LEU A 163     -22.196  15.332   1.049  1.00  0.00           H  
ATOM   2661  N   GLY A 164     -25.244  11.714   3.144  1.00  0.00           N  
ATOM   2662  CA  GLY A 164     -25.623  10.768   4.184  1.00  0.00           C  
ATOM   2663  C   GLY A 164     -24.964   9.398   4.018  1.00  0.00           C  
ATOM   2664  O   GLY A 164     -23.904   9.138   4.585  1.00  0.00           O  
ATOM   2665  H   GLY A 164     -25.891  11.903   2.392  1.00  0.00           H  
ATOM   2666 1HA  GLY A 164     -25.351  11.171   5.160  1.00  0.00           H  
ATOM   2667 2HA  GLY A 164     -26.705  10.638   4.181  1.00  0.00           H  
ATOM   2668  N   LEU A 165     -25.626   8.528   3.247  1.00  0.00           N  
ATOM   2669  CA  LEU A 165     -25.186   7.178   2.929  1.00  0.00           C  
ATOM   2670  C   LEU A 165     -23.732   7.155   2.461  1.00  0.00           C  
ATOM   2671  O   LEU A 165     -22.933   6.372   2.965  1.00  0.00           O  
ATOM   2672  CB  LEU A 165     -26.088   6.574   1.845  1.00  0.00           C  
ATOM   2673  CG  LEU A 165     -25.797   5.114   1.475  1.00  0.00           C  
ATOM   2674  CD1 LEU A 165     -25.885   4.246   2.721  1.00  0.00           C  
ATOM   2675  CD2 LEU A 165     -26.785   4.653   0.414  1.00  0.00           C  
ATOM   2676  H   LEU A 165     -26.500   8.863   2.868  1.00  0.00           H  
ATOM   2677  HA  LEU A 165     -25.261   6.569   3.829  1.00  0.00           H  
ATOM   2678 1HB  LEU A 165     -27.122   6.630   2.183  1.00  0.00           H  
ATOM   2679 2HB  LEU A 165     -25.991   7.172   0.939  1.00  0.00           H  
ATOM   2680  HG  LEU A 165     -24.782   5.034   1.084  1.00  0.00           H  
ATOM   2681 1HD1 LEU A 165     -25.678   3.208   2.457  1.00  0.00           H  
ATOM   2682 2HD1 LEU A 165     -25.154   4.586   3.454  1.00  0.00           H  
ATOM   2683 3HD1 LEU A 165     -26.886   4.320   3.146  1.00  0.00           H  
ATOM   2684 1HD2 LEU A 165     -26.577   3.616   0.149  1.00  0.00           H  
ATOM   2685 2HD2 LEU A 165     -27.801   4.731   0.804  1.00  0.00           H  
ATOM   2686 3HD2 LEU A 165     -26.688   5.280  -0.472  1.00  0.00           H  
ATOM   2687  N   GLY A 166     -23.404   8.011   1.487  1.00  0.00           N  
ATOM   2688  CA  GLY A 166     -22.134   7.959   0.777  1.00  0.00           C  
ATOM   2689  C   GLY A 166     -20.936   7.916   1.722  1.00  0.00           C  
ATOM   2690  O   GLY A 166     -20.097   7.023   1.622  1.00  0.00           O  
ATOM   2691  H   GLY A 166     -24.077   8.723   1.241  1.00  0.00           H  
ATOM   2692 1HA  GLY A 166     -22.112   7.078   0.135  1.00  0.00           H  
ATOM   2693 2HA  GLY A 166     -22.044   8.830   0.129  1.00  0.00           H  
ATOM   2694  N   PRO A 167     -20.792   8.924   2.610  1.00  0.00           N  
ATOM   2695  CA  PRO A 167     -19.904   8.837   3.772  1.00  0.00           C  
ATOM   2696  C   PRO A 167     -19.992   7.561   4.608  1.00  0.00           C  
ATOM   2697  O   PRO A 167     -18.992   6.866   4.767  1.00  0.00           O  
ATOM   2698  CB  PRO A 167     -20.368  10.057   4.578  1.00  0.00           C  
ATOM   2699  CG  PRO A 167     -20.739  11.028   3.493  1.00  0.00           C  
ATOM   2700  CD  PRO A 167     -21.592  10.181   2.574  1.00  0.00           C  
ATOM   2701  HA  PRO A 167     -18.861   8.937   3.438  1.00  0.00           H  
ATOM   2702 1HB  PRO A 167     -21.208   9.779   5.232  1.00  0.00           H  
ATOM   2703 2HB  PRO A 167     -19.555  10.408   5.231  1.00  0.00           H  
ATOM   2704 1HG  PRO A 167     -21.275  11.889   3.920  1.00  0.00           H  
ATOM   2705 2HG  PRO A 167     -19.834  11.424   3.012  1.00  0.00           H  
ATOM   2706 1HD  PRO A 167     -22.611  10.106   2.983  1.00  0.00           H  
ATOM   2707 2HD  PRO A 167     -21.608  10.631   1.570  1.00  0.00           H  
ATOM   2708  N   TRP A 168     -21.188   7.259   5.129  1.00  0.00           N  
ATOM   2709  CA  TRP A 168     -21.405   6.168   6.073  1.00  0.00           C  
ATOM   2710  C   TRP A 168     -20.905   4.840   5.506  1.00  0.00           C  
ATOM   2711  O   TRP A 168     -20.549   3.937   6.259  1.00  0.00           O  
ATOM   2712  CB  TRP A 168     -22.890   6.053   6.421  1.00  0.00           C  
ATOM   2713  CG  TRP A 168     -23.212   4.873   7.287  1.00  0.00           C  
ATOM   2714  CD1 TRP A 168     -23.265   4.852   8.649  1.00  0.00           C  
ATOM   2715  CD2 TRP A 168     -23.530   3.529   6.853  1.00  0.00           C  
ATOM   2716  CE2 TRP A 168     -23.759   2.771   8.004  1.00  0.00           C  
ATOM   2717  CE3 TRP A 168     -23.640   2.918   5.598  1.00  0.00           C  
ATOM   2718  NE1 TRP A 168     -23.591   3.594   9.091  1.00  0.00           N  
ATOM   2719  CZ2 TRP A 168     -24.088   1.427   7.944  1.00  0.00           C  
ATOM   2720  CZ3 TRP A 168     -23.971   1.569   5.537  1.00  0.00           C  
ATOM   2721  CH2 TRP A 168     -24.191   0.844   6.681  1.00  0.00           C  
ATOM   2722  H   TRP A 168     -21.973   7.826   4.844  1.00  0.00           H  
ATOM   2723  HA  TRP A 168     -20.848   6.384   6.985  1.00  0.00           H  
ATOM   2724 1HB  TRP A 168     -23.214   6.956   6.938  1.00  0.00           H  
ATOM   2725 2HB  TRP A 168     -23.474   5.974   5.504  1.00  0.00           H  
ATOM   2726  HD1 TRP A 168     -23.076   5.710   9.293  1.00  0.00           H  
ATOM   2727  HE1 TRP A 168     -23.691   3.316  10.056  1.00  0.00           H  
ATOM   2728  HE3 TRP A 168     -23.469   3.489   4.686  1.00  0.00           H  
ATOM   2729  HZ2 TRP A 168     -24.267   0.833   8.841  1.00  0.00           H  
ATOM   2730  HZ3 TRP A 168     -24.054   1.101   4.556  1.00  0.00           H  
ATOM   2731  HH2 TRP A 168     -24.451  -0.212   6.598  1.00  0.00           H  
ATOM   2732  N   LEU A 169     -20.878   4.729   4.176  1.00  0.00           N  
ATOM   2733  CA  LEU A 169     -20.354   3.540   3.528  1.00  0.00           C  
ATOM   2734  C   LEU A 169     -18.837   3.478   3.689  1.00  0.00           C  
ATOM   2735  O   LEU A 169     -18.306   2.454   4.111  1.00  0.00           O  
ATOM   2736  CB  LEU A 169     -20.727   3.535   2.040  1.00  0.00           C  
ATOM   2737  CG  LEU A 169     -22.200   3.240   1.725  1.00  0.00           C  
ATOM   2738  CD1 LEU A 169     -22.467   3.513   0.250  1.00  0.00           C  
ATOM   2739  CD2 LEU A 169     -22.516   1.796   2.081  1.00  0.00           C  
ATOM   2740  H   LEU A 169     -21.228   5.486   3.606  1.00  0.00           H  
ATOM   2741  HA  LEU A 169     -20.796   2.665   4.002  1.00  0.00           H  
ATOM   2742 1HB  LEU A 169     -20.487   4.509   1.618  1.00  0.00           H  
ATOM   2743 2HB  LEU A 169     -20.123   2.782   1.534  1.00  0.00           H  
ATOM   2744  HG  LEU A 169     -22.836   3.905   2.308  1.00  0.00           H  
ATOM   2745 1HD1 LEU A 169     -23.514   3.305   0.027  1.00  0.00           H  
ATOM   2746 2HD1 LEU A 169     -22.252   4.558   0.029  1.00  0.00           H  
ATOM   2747 3HD1 LEU A 169     -21.832   2.872  -0.359  1.00  0.00           H  
ATOM   2748 1HD2 LEU A 169     -23.563   1.587   1.857  1.00  0.00           H  
ATOM   2749 2HD2 LEU A 169     -21.881   1.129   1.497  1.00  0.00           H  
ATOM   2750 3HD2 LEU A 169     -22.333   1.633   3.142  1.00  0.00           H  
ATOM   2751  N   ALA A 170     -18.153   4.582   3.370  1.00  0.00           N  
ATOM   2752  CA  ALA A 170     -16.698   4.594   3.336  1.00  0.00           C  
ATOM   2753  C   ALA A 170     -16.106   4.433   4.738  1.00  0.00           C  
ATOM   2754  O   ALA A 170     -14.895   4.272   4.881  1.00  0.00           O  
ATOM   2755  CB  ALA A 170     -16.195   5.833   2.635  1.00  0.00           C  
ATOM   2756  H   ALA A 170     -18.657   5.428   3.147  1.00  0.00           H  
ATOM   2757  HA  ALA A 170     -16.365   3.717   2.782  1.00  0.00           H  
ATOM   2758 1HB  ALA A 170     -15.105   5.825   2.619  1.00  0.00           H  
ATOM   2759 2HB  ALA A 170     -16.573   5.851   1.613  1.00  0.00           H  
ATOM   2760 3HB  ALA A 170     -16.543   6.718   3.166  1.00  0.00           H  
ATOM   2761  N   VAL A 171     -16.968   4.454   5.763  1.00  0.00           N  
ATOM   2762  CA  VAL A 171     -16.552   4.191   7.131  1.00  0.00           C  
ATOM   2763  C   VAL A 171     -16.879   2.737   7.469  1.00  0.00           C  
ATOM   2764  O   VAL A 171     -15.980   1.898   7.519  1.00  0.00           O  
ATOM   2765  CB  VAL A 171     -17.267   5.137   8.114  1.00  0.00           C  
ATOM   2766  CG1 VAL A 171     -16.867   4.818   9.547  1.00  0.00           C  
ATOM   2767  CG2 VAL A 171     -16.939   6.583   7.772  1.00  0.00           C  
ATOM   2768  H   VAL A 171     -17.939   4.660   5.575  1.00  0.00           H  
ATOM   2769  HA  VAL A 171     -15.478   4.364   7.205  1.00  0.00           H  
ATOM   2770  HB  VAL A 171     -18.343   4.980   8.038  1.00  0.00           H  
ATOM   2771 1HG1 VAL A 171     -17.381   5.496  10.228  1.00  0.00           H  
ATOM   2772 2HG1 VAL A 171     -17.143   3.790   9.781  1.00  0.00           H  
ATOM   2773 3HG1 VAL A 171     -15.790   4.940   9.659  1.00  0.00           H  
ATOM   2774 1HG2 VAL A 171     -17.449   7.246   8.470  1.00  0.00           H  
ATOM   2775 2HG2 VAL A 171     -15.863   6.738   7.842  1.00  0.00           H  
ATOM   2776 3HG2 VAL A 171     -17.272   6.801   6.757  1.00  0.00           H  
ATOM   2777  N   GLU A 172     -18.172   2.447   7.652  1.00  0.00           N  
ATOM   2778  CA  GLU A 172     -18.625   1.149   8.125  1.00  0.00           C  
ATOM   2779  C   GLU A 172     -18.075   0.015   7.266  1.00  0.00           C  
ATOM   2780  O   GLU A 172     -17.605  -0.979   7.808  1.00  0.00           O  
ATOM   2781  CB  GLU A 172     -20.151   1.081   8.159  1.00  0.00           C  
ATOM   2782  CG  GLU A 172     -20.767   1.922   9.258  1.00  0.00           C  
ATOM   2783  CD  GLU A 172     -20.036   1.884  10.585  1.00  0.00           C  
ATOM   2784  OE1 GLU A 172     -19.844   0.768  11.115  1.00  0.00           O  
ATOM   2785  OE2 GLU A 172     -19.692   2.975  11.093  1.00  0.00           O1-
ATOM   2786  H   GLU A 172     -18.855   3.163   7.451  1.00  0.00           H  
ATOM   2787  HA  GLU A 172     -18.251   1.000   9.139  1.00  0.00           H  
ATOM   2788 1HB  GLU A 172     -20.551   1.418   7.202  1.00  0.00           H  
ATOM   2789 2HB  GLU A 172     -20.467   0.048   8.300  1.00  0.00           H  
ATOM   2790 1HG  GLU A 172     -20.800   2.961   8.930  1.00  0.00           H  
ATOM   2791 2HG  GLU A 172     -21.790   1.588   9.426  1.00  0.00           H  
ATOM   2792  N   ILE A 173     -18.150   0.158   5.937  1.00  0.00           N  
ATOM   2793  CA  ILE A 173     -17.928  -0.979   5.055  1.00  0.00           C  
ATOM   2794  C   ILE A 173     -16.470  -1.443   5.116  1.00  0.00           C  
ATOM   2795  O   ILE A 173     -16.231  -2.645   5.204  1.00  0.00           O  
ATOM   2796  CB  ILE A 173     -18.488  -0.759   3.628  1.00  0.00           C  
ATOM   2797  CG1 ILE A 173     -19.990  -0.448   3.644  1.00  0.00           C  
ATOM   2798  CG2 ILE A 173     -18.172  -1.935   2.713  1.00  0.00           C  
ATOM   2799  CD1 ILE A 173     -20.849  -1.462   4.378  1.00  0.00           C  
ATOM   2800  H   ILE A 173     -18.362   1.059   5.534  1.00  0.00           H  
ATOM   2801  HA  ILE A 173     -18.437  -1.846   5.474  1.00  0.00           H  
ATOM   2802  HB  ILE A 173     -18.045   0.139   3.198  1.00  0.00           H  
ATOM   2803 1HG1 ILE A 173     -20.156   0.524   4.110  1.00  0.00           H  
ATOM   2804 2HG1 ILE A 173     -20.360  -0.384   2.620  1.00  0.00           H  
ATOM   2805 1HG2 ILE A 173     -18.582  -1.744   1.721  1.00  0.00           H  
ATOM   2806 2HG2 ILE A 173     -17.093  -2.060   2.641  1.00  0.00           H  
ATOM   2807 3HG2 ILE A 173     -18.618  -2.843   3.120  1.00  0.00           H  
ATOM   2808 1HD1 ILE A 173     -21.894  -1.153   4.333  1.00  0.00           H  
ATOM   2809 2HD1 ILE A 173     -20.739  -2.440   3.908  1.00  0.00           H  
ATOM   2810 3HD1 ILE A 173     -20.533  -1.520   5.419  1.00  0.00           H  
ATOM   2811  N   PRO A 174     -15.445  -0.553   5.095  1.00  0.00           N  
ATOM   2812  CA  PRO A 174     -14.074  -0.967   5.408  1.00  0.00           C  
ATOM   2813  C   PRO A 174     -13.972  -1.740   6.723  1.00  0.00           C  
ATOM   2814  O   PRO A 174     -13.219  -2.709   6.815  1.00  0.00           O  
ATOM   2815  CB  PRO A 174     -13.332   0.371   5.490  1.00  0.00           C  
ATOM   2816  CG  PRO A 174     -14.073   1.258   4.550  1.00  0.00           C  
ATOM   2817  CD  PRO A 174     -15.520   0.889   4.747  1.00  0.00           C  
ATOM   2818  HA  PRO A 174     -13.686  -1.586   4.586  1.00  0.00           H  
ATOM   2819 1HB  PRO A 174     -13.341   0.744   6.525  1.00  0.00           H  
ATOM   2820 2HB  PRO A 174     -12.277   0.234   5.207  1.00  0.00           H  
ATOM   2821 1HG  PRO A 174     -13.870   2.313   4.783  1.00  0.00           H  
ATOM   2822 2HG  PRO A 174     -13.729   1.090   3.519  1.00  0.00           H  
ATOM   2823 1HD  PRO A 174     -15.953   1.516   5.540  1.00  0.00           H  
ATOM   2824 2HD  PRO A 174     -16.065   1.025   3.802  1.00  0.00           H  
ATOM   2825  N   ASP A 175     -14.760  -1.308   7.718  1.00  0.00           N  
ATOM   2826  CA  ASP A 175     -14.726  -1.837   9.074  1.00  0.00           C  
ATOM   2827  C   ASP A 175     -15.316  -3.248   9.137  1.00  0.00           C  
ATOM   2828  O   ASP A 175     -14.773  -4.107   9.825  1.00  0.00           O  
ATOM   2829  CB  ASP A 175     -15.490  -0.912  10.025  1.00  0.00           C  
ATOM   2830  CG  ASP A 175     -15.198  -1.199  11.492  1.00  0.00           C  
ATOM   2831  OD1 ASP A 175     -14.062  -1.081  11.884  1.00  0.00           O  
ATOM   2832  OD2 ASP A 175     -16.113  -1.532  12.206  1.00  0.00           O1-
ATOM   2833  H   ASP A 175     -15.411  -0.569   7.494  1.00  0.00           H  
ATOM   2834  HA  ASP A 175     -13.686  -1.891   9.398  1.00  0.00           H  
ATOM   2835 1HB  ASP A 175     -15.227   0.125   9.812  1.00  0.00           H  
ATOM   2836 2HB  ASP A 175     -16.562  -1.021   9.856  1.00  0.00           H  
ATOM   2837  N   LEU A 176     -16.424  -3.486   8.424  1.00  0.00           N  
ATOM   2838  CA  LEU A 176     -17.118  -4.766   8.500  1.00  0.00           C  
ATOM   2839  C   LEU A 176     -16.442  -5.817   7.613  1.00  0.00           C  
ATOM   2840  O   LEU A 176     -16.685  -7.011   7.786  1.00  0.00           O  
ATOM   2841  CB  LEU A 176     -18.584  -4.596   8.081  1.00  0.00           C  
ATOM   2842  CG  LEU A 176     -19.529  -4.065   9.167  1.00  0.00           C  
ATOM   2843  CD1 LEU A 176     -19.291  -2.573   9.362  1.00  0.00           C  
ATOM   2844  CD2 LEU A 176     -20.970  -4.341   8.765  1.00  0.00           C  
ATOM   2845  H   LEU A 176     -16.789  -2.764   7.819  1.00  0.00           H  
ATOM   2846  HA  LEU A 176     -17.085  -5.116   9.531  1.00  0.00           H  
ATOM   2847 1HB  LEU A 176     -18.627  -3.907   7.238  1.00  0.00           H  
ATOM   2848 2HB  LEU A 176     -18.966  -5.562   7.753  1.00  0.00           H  
ATOM   2849  HG  LEU A 176     -19.313  -4.563  10.112  1.00  0.00           H  
ATOM   2850 1HD1 LEU A 176     -19.963  -2.195  10.133  1.00  0.00           H  
ATOM   2851 2HD1 LEU A 176     -18.258  -2.406   9.666  1.00  0.00           H  
ATOM   2852 3HD1 LEU A 176     -19.483  -2.049   8.426  1.00  0.00           H  
ATOM   2853 1HD2 LEU A 176     -21.642  -3.964   9.537  1.00  0.00           H  
ATOM   2854 2HD2 LEU A 176     -21.187  -3.843   7.820  1.00  0.00           H  
ATOM   2855 3HD2 LEU A 176     -21.116  -5.415   8.650  1.00  0.00           H  
ATOM   2856  N   ILE A 177     -15.600  -5.367   6.669  1.00  0.00           N  
ATOM   2857  CA  ILE A 177     -14.841  -6.248   5.789  1.00  0.00           C  
ATOM   2858  C   ILE A 177     -13.684  -6.849   6.578  1.00  0.00           C  
ATOM   2859  O   ILE A 177     -13.427  -8.050   6.501  1.00  0.00           O  
ATOM   2860  CB  ILE A 177     -14.307  -5.495   4.557  1.00  0.00           C  
ATOM   2861  CG1 ILE A 177     -15.462  -5.092   3.636  1.00  0.00           C  
ATOM   2862  CG2 ILE A 177     -13.299  -6.350   3.806  1.00  0.00           C  
ATOM   2863  CD1 ILE A 177     -15.075  -4.086   2.576  1.00  0.00           C  
ATOM   2864  H   ILE A 177     -15.496  -4.367   6.573  1.00  0.00           H  
ATOM   2865  HA  ILE A 177     -15.501  -7.041   5.441  1.00  0.00           H  
ATOM   2866  HB  ILE A 177     -13.822  -4.573   4.876  1.00  0.00           H  
ATOM   2867 1HG1 ILE A 177     -15.857  -5.977   3.138  1.00  0.00           H  
ATOM   2868 2HG1 ILE A 177     -16.271  -4.665   4.231  1.00  0.00           H  
ATOM   2869 1HG2 ILE A 177     -12.932  -5.803   2.938  1.00  0.00           H  
ATOM   2870 2HG2 ILE A 177     -12.463  -6.589   4.464  1.00  0.00           H  
ATOM   2871 3HG2 ILE A 177     -13.776  -7.274   3.478  1.00  0.00           H  
ATOM   2872 1HD1 ILE A 177     -15.946  -3.849   1.964  1.00  0.00           H  
ATOM   2873 2HD1 ILE A 177     -14.710  -3.176   3.053  1.00  0.00           H  
ATOM   2874 3HD1 ILE A 177     -14.292  -4.505   1.945  1.00  0.00           H  
ATOM   2875  N   GLN A 178     -12.984  -5.981   7.316  1.00  0.00           N  
ATOM   2876  CA  GLN A 178     -11.838  -6.390   8.109  1.00  0.00           C  
ATOM   2877  C   GLN A 178     -12.306  -7.127   9.366  1.00  0.00           C  
ATOM   2878  O   GLN A 178     -11.541  -7.909   9.924  1.00  0.00           O  
ATOM   2879  CB  GLN A 178     -10.983  -5.177   8.487  1.00  0.00           C  
ATOM   2880  CG  GLN A 178     -10.291  -4.512   7.310  1.00  0.00           C  
ATOM   2881  CD  GLN A 178      -9.436  -3.333   7.733  1.00  0.00           C  
ATOM   2882  NE2 GLN A 178      -8.405  -3.039   6.947  1.00  0.00           N  
ATOM   2883  OE1 GLN A 178      -9.697  -2.693   8.755  1.00  0.00           O  
ATOM   2884  H   GLN A 178     -13.264  -5.011   7.320  1.00  0.00           H  
ATOM   2885  HA  GLN A 178     -11.230  -7.071   7.513  1.00  0.00           H  
ATOM   2886 1HB  GLN A 178     -11.608  -4.430   8.977  1.00  0.00           H  
ATOM   2887 2HB  GLN A 178     -10.217  -5.481   9.200  1.00  0.00           H  
ATOM   2888 1HG  GLN A 178      -9.648  -5.243   6.819  1.00  0.00           H  
ATOM   2889 2HG  GLN A 178     -11.047  -4.153   6.613  1.00  0.00           H  
ATOM   2890 1HE2 GLN A 178      -7.805  -2.271   7.175  1.00  0.00           H  
ATOM   2891 2HE2 GLN A 178      -8.230  -3.584   6.127  1.00  0.00           H  
ATOM   2892  N   LYS A 179     -13.559  -6.891   9.791  1.00  0.00           N  
ATOM   2893  CA  LYS A 179     -14.143  -7.607  10.922  1.00  0.00           C  
ATOM   2894  C   LYS A 179     -14.883  -8.857  10.443  1.00  0.00           C  
ATOM   2895  O   LYS A 179     -15.402  -9.624  11.253  1.00  0.00           O  
ATOM   2896  CB  LYS A 179     -15.090  -6.696  11.705  1.00  0.00           C  
ATOM   2897  CG  LYS A 179     -14.394  -5.603  12.504  1.00  0.00           C  
ATOM   2898  CD  LYS A 179     -15.402  -4.701  13.201  1.00  0.00           C  
ATOM   2899  CE  LYS A 179     -14.710  -3.692  14.107  1.00  0.00           C  
ATOM   2900  NZ  LYS A 179     -15.656  -2.668  14.623  1.00  0.00           N1+
ATOM   2901  H   LYS A 179     -14.112  -6.196   9.311  1.00  0.00           H  
ATOM   2902  HA  LYS A 179     -13.337  -7.923  11.585  1.00  0.00           H  
ATOM   2903 1HB  LYS A 179     -15.786  -6.216  11.016  1.00  0.00           H  
ATOM   2904 2HB  LYS A 179     -15.679  -7.295  12.400  1.00  0.00           H  
ATOM   2905 1HG  LYS A 179     -13.746  -6.057  13.254  1.00  0.00           H  
ATOM   2906 2HG  LYS A 179     -13.780  -4.999  11.836  1.00  0.00           H  
ATOM   2907 1HD  LYS A 179     -15.988  -4.164  12.455  1.00  0.00           H  
ATOM   2908 2HD  LYS A 179     -16.080  -5.308  13.801  1.00  0.00           H  
ATOM   2909 1HE  LYS A 179     -14.260  -4.212  14.951  1.00  0.00           H  
ATOM   2910 2HE  LYS A 179     -13.917  -3.190  13.554  1.00  0.00           H  
ATOM   2911 1HZ  LYS A 179     -15.160  -2.020  15.218  1.00  0.00           H  
ATOM   2912 2HZ  LYS A 179     -16.066  -2.166  13.847  1.00  0.00           H  
ATOM   2913 3HZ  LYS A 179     -16.386  -3.120  15.154  1.00  0.00           H  
ATOM   2914  N   GLY A 180     -14.945  -9.043   9.119  1.00  0.00           N  
ATOM   2915  CA  GLY A 180     -15.368 -10.302   8.526  1.00  0.00           C  
ATOM   2916  C   GLY A 180     -16.861 -10.591   8.681  1.00  0.00           C  
ATOM   2917  O   GLY A 180     -17.326 -11.638   8.232  1.00  0.00           O  
ATOM   2918  H   GLY A 180     -14.687  -8.276   8.514  1.00  0.00           H  
ATOM   2919 1HA  GLY A 180     -15.129 -10.302   7.462  1.00  0.00           H  
ATOM   2920 2HA  GLY A 180     -14.813 -11.122   8.980  1.00  0.00           H  
ATOM   2921  N   VAL A 181     -17.600  -9.668   9.316  1.00  0.00           N  
ATOM   2922  CA  VAL A 181     -19.053  -9.768   9.387  1.00  0.00           C  
ATOM   2923  C   VAL A 181     -19.612  -9.766   7.966  1.00  0.00           C  
ATOM   2924  O   VAL A 181     -20.711 -10.265   7.727  1.00  0.00           O  
ATOM   2925  CB  VAL A 181     -19.648  -8.596  10.190  1.00  0.00           C  
ATOM   2926  CG1 VAL A 181     -19.127  -8.610  11.619  1.00  0.00           C  
ATOM   2927  CG2 VAL A 181     -19.313  -7.278   9.507  1.00  0.00           C  
ATOM   2928  H   VAL A 181     -17.139  -8.884   9.756  1.00  0.00           H  
ATOM   2929  HA  VAL A 181     -19.311 -10.699   9.894  1.00  0.00           H  
ATOM   2930  HB  VAL A 181     -20.730  -8.714  10.241  1.00  0.00           H  
ATOM   2931 1HG1 VAL A 181     -19.556  -7.775  12.172  1.00  0.00           H  
ATOM   2932 2HG1 VAL A 181     -19.409  -9.546  12.100  1.00  0.00           H  
ATOM   2933 3HG1 VAL A 181     -18.040  -8.518  11.611  1.00  0.00           H  
ATOM   2934 1HG2 VAL A 181     -19.737  -6.454  10.079  1.00  0.00           H  
ATOM   2935 2HG2 VAL A 181     -18.230  -7.163   9.451  1.00  0.00           H  
ATOM   2936 3HG2 VAL A 181     -19.730  -7.273   8.501  1.00  0.00           H  
ATOM   2937  N   ILE A 182     -18.834  -9.189   7.039  1.00  0.00           N  
ATOM   2938  CA  ILE A 182     -18.968  -9.430   5.610  1.00  0.00           C  
ATOM   2939  C   ILE A 182     -17.578  -9.725   5.044  1.00  0.00           C  
ATOM   2940  O   ILE A 182     -16.576  -9.218   5.549  1.00  0.00           O  
ATOM   2941  CB  ILE A 182     -19.597  -8.224   4.888  1.00  0.00           C  
ATOM   2942  CG1 ILE A 182     -18.697  -6.993   5.022  1.00  0.00           C  
ATOM   2943  CG2 ILE A 182     -20.984  -7.937   5.440  1.00  0.00           C  
ATOM   2944  CD1 ILE A 182     -19.190  -5.790   4.250  1.00  0.00           C  
ATOM   2945  H   ILE A 182     -18.120  -8.554   7.366  1.00  0.00           H  
ATOM   2946  HA  ILE A 182     -19.621 -10.290   5.464  1.00  0.00           H  
ATOM   2947  HB  ILE A 182     -19.678  -8.440   3.823  1.00  0.00           H  
ATOM   2948 1HG1 ILE A 182     -18.616  -6.715   6.073  1.00  0.00           H  
ATOM   2949 2HG1 ILE A 182     -17.694  -7.235   4.671  1.00  0.00           H  
ATOM   2950 1HG2 ILE A 182     -21.414  -7.082   4.919  1.00  0.00           H  
ATOM   2951 2HG2 ILE A 182     -21.621  -8.809   5.294  1.00  0.00           H  
ATOM   2952 3HG2 ILE A 182     -20.913  -7.715   6.505  1.00  0.00           H  
ATOM   2953 1HD1 ILE A 182     -18.500  -4.958   4.395  1.00  0.00           H  
ATOM   2954 2HD1 ILE A 182     -19.245  -6.036   3.189  1.00  0.00           H  
ATOM   2955 3HD1 ILE A 182     -20.178  -5.507   4.609  1.00  0.00           H  
ATOM   2956  N   GLN A 183     -17.531 -10.561   4.000  1.00  0.00           N  
ATOM   2957  CA  GLN A 183     -16.275 -11.010   3.420  1.00  0.00           C  
ATOM   2958  C   GLN A 183     -16.249 -10.668   1.926  1.00  0.00           C  
ATOM   2959  O   GLN A 183     -17.144 -11.167   1.212  1.00  0.00           O  
ATOM   2960  CB  GLN A 183     -16.087 -12.515   3.631  1.00  0.00           C  
ATOM   2961  CG  GLN A 183     -15.953 -12.927   5.086  1.00  0.00           C  
ATOM   2962  CD  GLN A 183     -15.759 -14.423   5.248  1.00  0.00           C  
ATOM   2963  NE2 GLN A 183     -15.432 -14.849   6.463  1.00  0.00           N  
ATOM   2964  OE1 GLN A 183     -15.906 -15.190   4.292  1.00  0.00           O  
ATOM   2965  OXT GLN A 183     -15.393  -9.949   1.490  1.00  0.00           O1-
ATOM   2966  H   GLN A 183     -18.401 -10.889   3.604  1.00  0.00           H  
ATOM   2967  HA  GLN A 183     -15.458 -10.486   3.916  1.00  0.00           H  
ATOM   2968 1HB  GLN A 183     -16.936 -13.051   3.206  1.00  0.00           H  
ATOM   2969 2HB  GLN A 183     -15.193 -12.847   3.103  1.00  0.00           H  
ATOM   2970 1HG  GLN A 183     -15.088 -12.422   5.518  1.00  0.00           H  
ATOM   2971 2HG  GLN A 183     -16.858 -12.640   5.620  1.00  0.00           H  
ATOM   2972 1HE2 GLN A 183     -15.291 -15.826   6.630  1.00  0.00           H  
ATOM   2973 2HE2 GLN A 183     -15.324 -14.193   7.211  1.00  0.00           H  
TER   
ATOM   2974  N   VAL B   1     -31.752   2.289  20.898  1.00  0.00           N  
ATOM   2975  CA  VAL B   1     -33.161   2.521  20.576  1.00  0.00           C  
ATOM   2976  C   VAL B   1     -33.477   2.216  19.105  1.00  0.00           C  
ATOM   2977  O   VAL B   1     -32.845   1.355  18.493  1.00  0.00           O  
ATOM   2978  CB  VAL B   1     -33.536   3.983  20.882  1.00  0.00           C  
ATOM   2979  CG1 VAL B   1     -33.366   4.277  22.365  1.00  0.00           C  
ATOM   2980  CG2 VAL B   1     -32.682   4.923  20.045  1.00  0.00           C  
ATOM   2981 1H   VAL B   1     -31.591   2.499  21.862  1.00  0.00           H  
ATOM   2982 2H   VAL B   1     -31.523   1.331  20.723  1.00  0.00           H  
ATOM   2983 3H   VAL B   1     -31.178   2.877  20.328  1.00  0.00           H  
ATOM   2984  HA  VAL B   1     -33.771   1.862  21.196  1.00  0.00           H  
ATOM   2985  HB  VAL B   1     -34.588   4.136  20.642  1.00  0.00           H  
ATOM   2986 1HG1 VAL B   1     -33.636   5.315  22.564  1.00  0.00           H  
ATOM   2987 2HG1 VAL B   1     -34.014   3.618  22.943  1.00  0.00           H  
ATOM   2988 3HG1 VAL B   1     -32.328   4.111  22.652  1.00  0.00           H  
ATOM   2989 1HG2 VAL B   1     -32.953   5.955  20.266  1.00  0.00           H  
ATOM   2990 2HG2 VAL B   1     -31.629   4.765  20.280  1.00  0.00           H  
ATOM   2991 3HG2 VAL B   1     -32.851   4.722  18.986  1.00  0.00           H  
ATOM   2992  N   ALA B   2     -34.474   2.906  18.556  1.00  0.00           N  
ATOM   2993  CA  ALA B   2     -34.879   2.715  17.162  1.00  0.00           C  
ATOM   2994  C   ALA B   2     -35.489   3.951  16.519  1.00  0.00           C  
ATOM   2995  O   ALA B   2     -36.061   4.816  17.191  1.00  0.00           O  
ATOM   2996  CB  ALA B   2     -35.861   1.557  17.068  1.00  0.00           C  
ATOM   2997  H   ALA B   2     -34.965   3.582  19.122  1.00  0.00           H  
ATOM   2998  HA  ALA B   2     -33.988   2.479  16.580  1.00  0.00           H  
ATOM   2999 1HB  ALA B   2     -36.161   1.417  16.029  1.00  0.00           H  
ATOM   3000 2HB  ALA B   2     -35.387   0.646  17.434  1.00  0.00           H  
ATOM   3001 3HB  ALA B   2     -36.740   1.775  17.672  1.00  0.00           H  
ATOM   3002  N   TYR B   3     -35.382   3.977  15.191  1.00  0.00           N  
ATOM   3003  CA  TYR B   3     -35.996   4.986  14.344  1.00  0.00           C  
ATOM   3004  C   TYR B   3     -37.185   4.422  13.572  1.00  0.00           C  
ATOM   3005  O   TYR B   3     -37.204   3.244  13.225  1.00  0.00           O  
ATOM   3006  CB  TYR B   3     -34.962   5.566  13.375  1.00  0.00           C  
ATOM   3007  CG  TYR B   3     -34.171   6.721  13.947  1.00  0.00           C  
ATOM   3008  CD1 TYR B   3     -34.341   7.089  15.274  1.00  0.00           C  
ATOM   3009  CD2 TYR B   3     -33.276   7.413  13.145  1.00  0.00           C  
ATOM   3010  CE1 TYR B   3     -33.618   8.144  15.796  1.00  0.00           C  
ATOM   3011  CE2 TYR B   3     -32.554   8.469  13.667  1.00  0.00           C  
ATOM   3012  CZ  TYR B   3     -32.723   8.834  14.987  1.00  0.00           C  
ATOM   3013  OH  TYR B   3     -32.003   9.885  15.507  1.00  0.00           O  
ATOM   3014  H   TYR B   3     -34.837   3.242  14.765  1.00  0.00           H  
ATOM   3015  HA  TYR B   3     -36.371   5.789  14.978  1.00  0.00           H  
ATOM   3016 1HB  TYR B   3     -34.260   4.785  13.082  1.00  0.00           H  
ATOM   3017 2HB  TYR B   3     -35.464   5.911  12.472  1.00  0.00           H  
ATOM   3018  HD1 TYR B   3     -35.044   6.545  15.905  1.00  0.00           H  
ATOM   3019  HD2 TYR B   3     -33.144   7.125  12.102  1.00  0.00           H  
ATOM   3020  HE1 TYR B   3     -33.752   8.433  16.839  1.00  0.00           H  
ATOM   3021  HE2 TYR B   3     -31.851   9.013  13.036  1.00  0.00           H  
ATOM   3022  HH  TYR B   3     -32.031   9.848  16.466  1.00  0.00           H  
ATOM   3023  N   THR B   4     -38.176   5.264  13.313  1.00  0.00           N  
ATOM   3024  CA  THR B   4     -39.274   4.882  12.445  1.00  0.00           C  
ATOM   3025  C   THR B   4     -39.723   6.149  11.731  1.00  0.00           C  
ATOM   3026  O   THR B   4     -39.492   7.258  12.221  1.00  0.00           O  
ATOM   3027  CB  THR B   4     -40.441   4.247  13.222  1.00  0.00           C  
ATOM   3028  CG2 THR B   4     -41.097   5.274  14.133  1.00  0.00           C  
ATOM   3029  OG1 THR B   4     -41.415   3.742  12.300  1.00  0.00           O  
ATOM   3030  H   THR B   4     -38.172   6.187  13.724  1.00  0.00           H  
ATOM   3031  HA  THR B   4     -38.909   4.143  11.731  1.00  0.00           H  
ATOM   3032  HB  THR B   4     -40.069   3.419  13.826  1.00  0.00           H  
ATOM   3033  HG1 THR B   4     -42.085   4.412  12.144  1.00  0.00           H  
ATOM   3034 1HG2 THR B   4     -41.919   4.807  14.675  1.00  0.00           H  
ATOM   3035 2HG2 THR B   4     -40.362   5.651  14.844  1.00  0.00           H  
ATOM   3036 3HG2 THR B   4     -41.479   6.099  13.535  1.00  0.00           H  
ATOM   3037  N   ILE B   5     -40.323   5.992  10.551  1.00  0.00           N  
ATOM   3038  CA  ILE B   5     -40.748   7.168   9.771  1.00  0.00           C  
ATOM   3039  C   ILE B   5     -42.262   7.257   9.687  1.00  0.00           C  
ATOM   3040  O   ILE B   5     -42.907   6.357   9.132  1.00  0.00           O  
ATOM   3041  CB  ILE B   5     -40.165   7.130   8.347  1.00  0.00           C  
ATOM   3042  CG1 ILE B   5     -38.635   7.079   8.398  1.00  0.00           C  
ATOM   3043  CG2 ILE B   5     -40.634   8.337   7.548  1.00  0.00           C  
ATOM   3044  CD1 ILE B   5     -37.989   6.796   7.061  1.00  0.00           C  
ATOM   3045  H   ILE B   5     -40.491   5.068  10.180  1.00  0.00           H  
ATOM   3046  HA  ILE B   5     -40.380   8.064  10.268  1.00  0.00           H  
ATOM   3047  HB  ILE B   5     -40.494   6.222   7.843  1.00  0.00           H  
ATOM   3048 1HG1 ILE B   5     -38.252   8.029   8.768  1.00  0.00           H  
ATOM   3049 2HG1 ILE B   5     -38.320   6.305   9.098  1.00  0.00           H  
ATOM   3050 1HG2 ILE B   5     -40.212   8.295   6.544  1.00  0.00           H  
ATOM   3051 2HG2 ILE B   5     -41.721   8.330   7.485  1.00  0.00           H  
ATOM   3052 3HG2 ILE B   5     -40.304   9.251   8.042  1.00  0.00           H  
ATOM   3053 1HD1 ILE B   5     -36.905   6.775   7.177  1.00  0.00           H  
ATOM   3054 2HD1 ILE B   5     -38.333   5.831   6.687  1.00  0.00           H  
ATOM   3055 3HD1 ILE B   5     -38.262   7.577   6.352  1.00  0.00           H  
ATOM   3056  N   PRO B   6     -42.831   8.347  10.242  1.00  0.00           N  
ATOM   3057  CA  PRO B   6     -44.244   8.674  10.084  1.00  0.00           C  
ATOM   3058  C   PRO B   6     -44.602   8.727   8.619  1.00  0.00           C  
ATOM   3059  O   PRO B   6     -44.018   9.508   7.891  1.00  0.00           O  
ATOM   3060  CB  PRO B   6     -44.369  10.049  10.748  1.00  0.00           C  
ATOM   3061  CG  PRO B   6     -43.242  10.088  11.723  1.00  0.00           C  
ATOM   3062  CD  PRO B   6     -42.112   9.387  11.017  1.00  0.00           C  
ATOM   3063  HA  PRO B   6     -44.850   7.927  10.618  1.00  0.00           H  
ATOM   3064 1HB  PRO B   6     -44.304  10.841   9.988  1.00  0.00           H  
ATOM   3065 2HB  PRO B   6     -45.353  10.145  11.230  1.00  0.00           H  
ATOM   3066 1HG  PRO B   6     -42.999  11.130  11.980  1.00  0.00           H  
ATOM   3067 2HG  PRO B   6     -43.531   9.589  12.659  1.00  0.00           H  
ATOM   3068 1HD  PRO B   6     -41.586  10.102  10.366  1.00  0.00           H  
ATOM   3069 2HD  PRO B   6     -41.423   8.960  11.760  1.00  0.00           H  
ATOM   3070  N   LYS B   7     -45.542   7.895   8.188  1.00  0.00           N  
ATOM   3071  CA  LYS B   7     -45.807   7.638   6.768  1.00  0.00           C  
ATOM   3072  C   LYS B   7     -46.917   8.582   6.290  1.00  0.00           C  
ATOM   3073  O   LYS B   7     -47.652   9.107   7.086  1.00  0.00           O  
ATOM   3074  CB  LYS B   7     -46.203   6.179   6.535  1.00  0.00           C  
ATOM   3075  CG  LYS B   7     -45.107   5.171   6.858  1.00  0.00           C  
ATOM   3076  CD  LYS B   7     -45.544   3.753   6.524  1.00  0.00           C  
ATOM   3077  CE  LYS B   7     -44.440   2.749   6.819  1.00  0.00           C  
ATOM   3078  NZ  LYS B   7     -44.846   1.359   6.474  1.00  0.00           N1+
ATOM   3079  H   LYS B   7     -46.096   7.420   8.885  1.00  0.00           H  
ATOM   3080  HA  LYS B   7     -44.897   7.841   6.203  1.00  0.00           H  
ATOM   3081 1HB  LYS B   7     -47.072   5.935   7.147  1.00  0.00           H  
ATOM   3082 2HB  LYS B   7     -46.487   6.040   5.492  1.00  0.00           H  
ATOM   3083 1HG  LYS B   7     -44.211   5.412   6.285  1.00  0.00           H  
ATOM   3084 2HG  LYS B   7     -44.864   5.227   7.919  1.00  0.00           H  
ATOM   3085 1HD  LYS B   7     -46.426   3.495   7.112  1.00  0.00           H  
ATOM   3086 2HD  LYS B   7     -45.804   3.693   5.467  1.00  0.00           H  
ATOM   3087 1HE  LYS B   7     -43.551   3.007   6.246  1.00  0.00           H  
ATOM   3088 2HE  LYS B   7     -44.187   2.787   7.878  1.00  0.00           H  
ATOM   3089 1HZ  LYS B   7     -44.088   0.725   6.685  1.00  0.00           H  
ATOM   3090 2HZ  LYS B   7     -45.660   1.101   7.014  1.00  0.00           H  
ATOM   3091 3HZ  LYS B   7     -45.065   1.306   5.490  1.00  0.00           H  
ATOM   3092  N   LYS B   8     -47.024   8.807   4.989  1.00  0.00           N  
ATOM   3093  CA  LYS B   8     -48.167   9.547   4.463  1.00  0.00           C  
ATOM   3094  C   LYS B   8     -49.457   9.078   5.132  1.00  0.00           C  
ATOM   3095  O   LYS B   8     -49.699   7.871   5.178  1.00  0.00           O  
ATOM   3096  CB  LYS B   8     -48.266   9.383   2.945  1.00  0.00           C  
ATOM   3097  CG  LYS B   8     -49.416  10.148   2.303  1.00  0.00           C  
ATOM   3098  CD  LYS B   8     -49.435   9.953   0.795  1.00  0.00           C  
ATOM   3099  CE  LYS B   8     -50.618  10.668   0.158  1.00  0.00           C  
ATOM   3100  NZ  LYS B   8     -50.620  10.530  -1.323  1.00  0.00           N1+
ATOM   3101  OXT LYS B   8     -50.214   9.881   5.603  1.00  0.00           O1-
ATOM   3102  H   LYS B   8     -46.318   8.470   4.349  1.00  0.00           H  
ATOM   3103  HA  LYS B   8     -48.028  10.605   4.689  1.00  0.00           H  
ATOM   3104 1HB  LYS B   8     -47.339   9.722   2.482  1.00  0.00           H  
ATOM   3105 2HB  LYS B   8     -48.388   8.328   2.700  1.00  0.00           H  
ATOM   3106 1HG  LYS B   8     -50.362   9.798   2.719  1.00  0.00           H  
ATOM   3107 2HG  LYS B   8     -49.313  11.210   2.523  1.00  0.00           H  
ATOM   3108 1HD  LYS B   8     -48.511  10.343   0.365  1.00  0.00           H  
ATOM   3109 2HD  LYS B   8     -49.500   8.889   0.566  1.00  0.00           H  
ATOM   3110 1HE  LYS B   8     -51.546  10.256   0.551  1.00  0.00           H  
ATOM   3111 2HE  LYS B   8     -50.581  11.728   0.411  1.00  0.00           H  
ATOM   3112 1HZ  LYS B   8     -51.418  11.017  -1.706  1.00  0.00           H  
ATOM   3113 2HZ  LYS B   8     -49.771  10.926  -1.701  1.00  0.00           H  
ATOM   3114 3HZ  LYS B   8     -50.674   9.552  -1.570  1.00  0.00           H  
TER   
END
