# Supplementary material for: Structural basis for UFM1 transfer from UBA5 to UFC1
Source: Nat Commun. 2021 Sep 29;12:5708. doi: 10.1038/s41467-021-25994-6 (PMC8481289; doi:10.1038/s41467-021-25994-6)
Supplement: Supplementary file 6 — Supplementary Data 3 [file 41467_2021_25994_MOESM6_ESM.txt]

ATOM      1  N   GLY A  36     -63.866  24.742 110.162  1.00 91.89           N  
ATOM      2  CA  GLY A  36     -62.438  24.459 109.821  1.00109.82           C  
ATOM      3  C   GLY A  36     -61.795  25.582 109.008  1.00130.40           C  
ATOM      4  O   GLY A  36     -62.458  26.308 108.282  1.00167.40           O  
ATOM      5  N   ARG A  37     -60.471  25.704 109.126  1.00144.51           N  
ATOM      6  CA  ARG A  37     -59.696  26.706 108.421  1.00116.33           C  
ATOM      7  C   ARG A  37     -58.834  26.016 107.363  1.00109.58           C  
ATOM      8  O   ARG A  37     -58.447  24.847 107.534  1.00151.29           O  
ATOM      9  CB  ARG A  37     -58.704  27.326 109.405  1.00117.73           C  
ATOM     10  CG  ARG A  37     -59.049  28.691 109.967  1.00 85.69           C  
ATOM     11  CD  ARG A  37     -58.441  28.694 111.357  1.00100.77           C  
ATOM     12  NE  ARG A  37     -57.008  28.412 111.414  1.00 84.28           N  
ATOM     13  CZ  ARG A  37     -56.344  28.041 112.503  1.00102.47           C  
ATOM     14  NH1 ARG A  37     -55.041  27.822 112.450  1.00110.15           N1+
ATOM     15  NH2 ARG A  37     -56.986  27.880 113.645  1.00183.11           N  
ATOM     16  N   VAL A  38     -58.469  26.768 106.312  1.00122.03           N  
ATOM     17  CA  VAL A  38     -57.332  26.381 105.481  1.00146.68           C  
ATOM     18  C   VAL A  38     -56.129  27.265 105.818  1.00145.83           C  
ATOM     19  O   VAL A  38     -56.260  28.482 105.962  1.00 94.03           O  
ATOM     20  CB  VAL A  38     -57.657  26.351 103.973  1.00128.90           C  
ATOM     21  CG1 VAL A  38     -58.489  25.134 103.595  1.00125.37           C  
ATOM     22  CG2 VAL A  38     -58.325  27.635 103.495  1.00109.69           C  
ATOM     23  N   ARG A  39     -54.954  26.634 106.010  1.00153.08           N  
ATOM     24  CA  ARG A  39     -53.708  27.372 106.186  1.00118.97           C  
ATOM     25  C   ARG A  39     -53.381  28.121 104.894  1.00132.56           C  
ATOM     26  O   ARG A  39     -53.693  27.641 103.801  1.00226.03           O  
ATOM     27  CB  ARG A  39     -52.552  26.458 106.614  1.00126.24           C  
ATOM     28  CG  ARG A  39     -52.449  26.195 108.111  1.00118.40           C  
ATOM     29  CD  ARG A  39     -52.902  24.832 108.644  1.00128.10           C  
ATOM     30  NE  ARG A  39     -52.447  23.653 107.907  1.00181.32           N  
ATOM     31  CZ  ARG A  39     -53.228  22.850 107.184  1.00198.77           C  
ATOM     32  NH1 ARG A  39     -54.546  22.941 107.266  1.00212.19           N1+
ATOM     33  NH2 ARG A  39     -52.686  21.954 106.378  1.00190.94           N  
ATOM     34  N   ILE A  40     -52.782  29.314 105.040  1.00114.72           N  
ATOM     35  CA  ILE A  40     -52.370  30.150 103.917  1.00129.63           C  
ATOM     36  C   ILE A  40     -50.887  30.466 104.100  1.00103.59           C  
ATOM     37  O   ILE A  40     -50.500  31.085 105.089  1.00102.69           O  
ATOM     38  CB  ILE A  40     -53.242  31.425 103.787  1.00126.13           C  
ATOM     39  CG1 ILE A  40     -54.740  31.134 103.599  1.00100.83           C  
ATOM     40  CG2 ILE A  40     -52.671  32.359 102.727  1.00 94.40           C  
ATOM     41  CD1 ILE A  40     -55.115  30.488 102.277  1.00102.30           C  
ATOM     42  N   GLU A  41     -50.060  30.011 103.147  1.00122.54           N  
ATOM     43  CA AGLU A  41     -48.610  30.103 103.256  0.50107.06           C  
ATOM     44  CA BGLU A  41     -48.615  30.110 103.258  0.50106.78           C  
ATOM     45  C   GLU A  41     -48.153  31.523 102.903  1.00113.52           C  
ATOM     46  O   GLU A  41     -48.893  32.301 102.285  1.00102.51           O  
ATOM     47  CB AGLU A  41     -47.960  29.012 102.395  0.50111.30           C  
ATOM     48  CB BGLU A  41     -47.931  29.067 102.376  0.50112.27           C  
ATOM     49  CG AGLU A  41     -46.647  28.443 102.923  0.50 97.96           C  
ATOM     50  CG BGLU A  41     -46.920  28.255 103.138  0.50 91.00           C  
ATOM     51  CD AGLU A  41     -45.410  29.004 102.233  0.50 84.51           C  
ATOM     52  CD BGLU A  41     -47.583  26.937 103.484  0.50 87.46           C  
ATOM     53  OE1AGLU A  41     -45.161  28.631 101.071  0.50 72.99           O  
ATOM     54  OE2AGLU A  41     -44.711  29.827 102.850  0.50 80.21           O1-
ATOM     55  OE1BGLU A  41     -46.867  25.922 103.584  0.50 85.91           O  
ATOM     56  OE2BGLU A  41     -48.823  26.923 103.611  0.50 75.87           O1-
ATOM     57  N   LYS A  42     -46.916  31.857 103.299  1.00 91.93           N  
ATOM     58  CA  LYS A  42     -46.400  33.202 103.075  1.00 94.57           C  
ATOM     59  C   LYS A  42     -45.528  33.428 101.834  1.00104.39           C  
ATOM     60  O   LYS A  42     -44.334  33.154 101.790  1.00105.85           O  
ATOM     61  CB  LYS A  42     -45.896  33.851 104.357  1.00 92.78           C  
ATOM     62  CG  LYS A  42     -46.528  35.206 104.597  1.00112.55           C  
ATOM     63  CD  LYS A  42     -47.950  35.121 105.149  1.00111.50           C  
ATOM     64  CE  LYS A  42     -48.509  36.486 105.473  1.00108.72           C  
ATOM     65  NZ  LYS A  42     -48.632  37.326 104.257  1.00111.97           N1+
ATOM     66  N   MET A  43     -46.160  34.091 100.867  1.00 78.66           N  
ATOM     67  CA  MET A  43     -45.529  34.520  99.634  1.00 70.62           C  
ATOM     68  C   MET A  43     -44.534  35.631  99.958  1.00 57.10           C  
ATOM     69  O   MET A  43     -44.914  36.640 100.544  1.00 78.30           O  
ATOM     70  CB  MET A  43     -46.624  35.068  98.715  1.00 54.55           C  
ATOM     71  CG  MET A  43     -46.245  35.131  97.270  1.00 68.46           C  
ATOM     72  SD  MET A  43     -47.713  35.512  96.278  1.00 64.87           S  
ATOM     73  CE  MET A  43     -48.425  33.880  96.063  1.00 52.23           C  
ATOM     74  N   SER A  44     -43.275  35.474  99.509  1.00 53.26           N  
ATOM     75  CA ASER A  44     -42.205  36.412  99.833  0.60 53.63           C  
ATOM     76  CA BSER A  44     -42.211  36.416  99.834  0.40 54.29           C  
ATOM     77  C   SER A  44     -41.917  37.443  98.735  1.00 59.43           C  
ATOM     78  O   SER A  44     -41.885  37.132  97.555  1.00 62.42           O  
ATOM     79  CB ASER A  44     -40.964  35.682 100.229  0.60 53.71           C  
ATOM     80  CB BSER A  44     -40.971  35.702 100.261  0.40 54.64           C  
ATOM     81  OG ASER A  44     -39.817  36.516 100.072  0.60 49.51           O  
ATOM     82  OG BSER A  44     -40.643  34.655  99.368  0.40 53.16           O  
ATOM     83  N   SER A  45     -41.647  38.680  99.176  1.00 53.69           N  
ATOM     84  CA  SER A  45     -41.307  39.828  98.351  1.00 53.00           C  
ATOM     85  C   SER A  45     -39.825  39.826  97.998  1.00 52.78           C  
ATOM     86  O   SER A  45     -39.381  40.675  97.223  1.00 57.06           O  
ATOM     87  CB  SER A  45     -41.616  41.119  99.073  1.00 49.33           C  
ATOM     88  OG  SER A  45     -42.860  41.041  99.739  1.00 82.84           O  
ATOM     89  N   GLU A  46     -39.054  38.903  98.582  1.00 54.00           N  
ATOM     90  CA  GLU A  46     -37.603  38.976  98.486  1.00 56.36           C  
ATOM     91  C   GLU A  46     -37.152  38.893  97.027  1.00 49.83           C  
ATOM     92  O   GLU A  46     -37.432  37.919  96.346  1.00 57.51           O  
ATOM     93  CB  GLU A  46     -36.948  37.867  99.307  1.00 48.71           C  
ATOM     94  CG  GLU A  46     -35.506  38.207  99.640  1.00 76.29           C  
ATOM     95  CD  GLU A  46     -34.655  37.055 100.137  1.00 86.22           C  
ATOM     96  OE1 GLU A  46     -33.430  37.255 100.242  1.00 89.47           O  
ATOM     97  OE2 GLU A  46     -35.214  35.961 100.392  1.00 87.81           O1-
ATOM     98  N   VAL A  47     -36.411  39.902  96.575  1.00 47.18           N  
ATOM     99  CA  VAL A  47     -35.937  39.947  95.205  1.00 45.34           C  
ATOM    100  C   VAL A  47     -34.648  39.135  95.094  1.00 46.83           C  
ATOM    101  O   VAL A  47     -33.564  39.693  95.131  1.00 57.77           O  
ATOM    102  CB  VAL A  47     -35.800  41.394  94.682  1.00 45.96           C  
ATOM    103  CG1 VAL A  47     -35.349  41.429  93.227  1.00 45.10           C  
ATOM    104  CG2 VAL A  47     -37.104  42.169  94.856  1.00 44.80           C  
ATOM    105  N   VAL A  48     -34.791  37.812  94.953  1.00 48.79           N  
ATOM    106  CA  VAL A  48     -33.673  36.895  94.731  1.00 55.73           C  
ATOM    107  C   VAL A  48     -34.038  35.947  93.589  1.00 51.78           C  
ATOM    108  O   VAL A  48     -35.212  35.676  93.376  1.00 54.40           O  
ATOM    109  CB  VAL A  48     -33.290  36.103  96.007  1.00 47.88           C  
ATOM    110  CG1 VAL A  48     -32.534  36.955  97.004  1.00 63.31           C  
ATOM    111  CG2 VAL A  48     -34.494  35.442  96.680  1.00 47.86           C  
ATOM    112  N   ASP A  49     -33.023  35.392  92.927  1.00 46.52           N  
ATOM    113  CA  ASP A  49     -33.151  34.481  91.796  1.00 46.53           C  
ATOM    114  C   ASP A  49     -33.971  33.228  92.114  1.00 46.26           C  
ATOM    115  O   ASP A  49     -34.436  32.545  91.207  1.00 48.60           O  
ATOM    116  CB  ASP A  49     -31.770  34.051  91.293  1.00 51.19           C  
ATOM    117  CG  ASP A  49     -31.121  35.122  90.442  1.00 73.53           C  
ATOM    118  OD1 ASP A  49     -31.809  36.121  90.160  1.00 74.24           O  
ATOM    119  OD2 ASP A  49     -29.941  34.953  90.080  1.00128.46           O1-
ATOM    120  N   SER A  50     -34.110  32.898  93.397  1.00 44.51           N  
ATOM    121  CA  SER A  50     -34.677  31.613  93.755  1.00 51.28           C  
ATOM    122  C   SER A  50     -36.148  31.769  94.127  1.00 48.09           C  
ATOM    123  O   SER A  50     -36.811  30.766  94.393  1.00 58.48           O  
ATOM    124  CB  SER A  50     -33.890  30.978  94.872  1.00 48.38           C  
ATOM    125  OG  SER A  50     -33.937  31.817  96.012  1.00 52.05           O  
ATOM    126  N   ASN A  51     -36.643  33.020  94.123  1.00 41.89           N  
ATOM    127  CA  ASN A  51     -38.000  33.345  94.555  1.00 40.69           C  
ATOM    128  C   ASN A  51     -38.932  33.504  93.351  1.00 42.73           C  
ATOM    129  O   ASN A  51     -38.903  34.530  92.672  1.00 42.30           O  
ATOM    130  CB  ASN A  51     -38.017  34.591  95.444  1.00 37.23           C  
ATOM    131  CG  ASN A  51     -39.418  34.971  95.874  1.00 41.14           C  
ATOM    132  ND2 ASN A  51     -39.583  36.159  96.426  1.00 41.35           N  
ATOM    133  OD1 ASN A  51     -40.348  34.195  95.693  1.00 47.50           O  
ATOM    134  N   PRO A  52     -39.804  32.511  93.058  1.00 43.72           N  
ATOM    135  CA  PRO A  52     -40.685  32.571  91.888  1.00 43.51           C  
ATOM    136  C   PRO A  52     -41.790  33.621  92.000  1.00 44.23           C  
ATOM    137  O   PRO A  52     -42.449  33.936  91.014  1.00 42.34           O  
ATOM    138  CB  PRO A  52     -41.264  31.152  91.760  1.00 38.23           C  
ATOM    139  CG  PRO A  52     -41.166  30.593  93.152  1.00 39.46           C  
ATOM    140  CD  PRO A  52     -39.971  31.263  93.811  1.00 39.15           C  
ATOM    141  N   TYR A  53     -41.954  34.198  93.197  1.00 45.14           N  
ATOM    142  CA  TYR A  53     -42.975  35.214  93.389  1.00 39.92           C  
ATOM    143  C   TYR A  53     -42.395  36.626  93.443  1.00 44.29           C  
ATOM    144  O   TYR A  53     -43.147  37.586  93.601  1.00 43.18           O  
ATOM    145  CB  TYR A  53     -43.799  34.931  94.636  1.00 45.67           C  
ATOM    146  CG  TYR A  53     -44.526  33.614  94.603  1.00 46.01           C  
ATOM    147  CD1 TYR A  53     -45.594  33.417  93.747  1.00 44.61           C  
ATOM    148  CD2 TYR A  53     -44.148  32.568  95.428  1.00 44.34           C  
ATOM    149  CE1 TYR A  53     -46.262  32.204  93.698  1.00 56.33           C  
ATOM    150  CE2 TYR A  53     -44.799  31.349  95.386  1.00 53.29           C  
ATOM    151  CZ  TYR A  53     -45.870  31.171  94.528  1.00 47.19           C  
ATOM    152  OH  TYR A  53     -46.528  29.978  94.498  1.00 47.36           O  
ATOM    153  N   SER A  54     -41.073  36.760  93.268  1.00 39.50           N  
ATOM    154  CA  SER A  54     -40.439  38.068  93.370  1.00 48.18           C  
ATOM    155  C   SER A  54     -41.015  39.069  92.357  1.00 48.62           C  
ATOM    156  O   SER A  54     -41.337  40.197  92.713  1.00 42.05           O  
ATOM    157  CB  SER A  54     -38.936  37.976  93.284  1.00 41.14           C  
ATOM    158  OG  SER A  54     -38.503  37.289  92.122  1.00 46.56           O  
ATOM    159  N   ARG A  55     -41.159  38.666  91.087  1.00 37.69           N  
ATOM    160  CA  ARG A  55     -41.642  39.583  90.065  1.00 37.07           C  
ATOM    161  C   ARG A  55     -43.155  39.816  90.158  1.00 44.04           C  
ATOM    162  O   ARG A  55     -43.653  40.746  89.532  1.00 38.50           O  
ATOM    163  CB  ARG A  55     -41.239  39.113  88.670  1.00 34.22           C  
ATOM    164  CG  ARG A  55     -39.798  39.446  88.309  1.00 35.30           C  
ATOM    165  CD  ARG A  55     -38.811  38.795  89.256  1.00 38.44           C  
ATOM    166  NE  ARG A  55     -37.500  39.034  88.698  1.00 42.32           N  
ATOM    167  CZ  ARG A  55     -36.345  38.931  89.344  1.00 48.70           C  
ATOM    168  NH1 ARG A  55     -36.294  38.547  90.614  1.00 36.42           N1+
ATOM    169  NH2 ARG A  55     -35.240  39.238  88.693  1.00 40.51           N  
ATOM    170  N   LEU A  56     -43.865  38.981  90.933  1.00 43.39           N  
ATOM    171  CA  LEU A  56     -45.295  39.137  91.146  1.00 37.39           C  
ATOM    172  C   LEU A  56     -45.523  40.092  92.317  1.00 42.08           C  
ATOM    173  O   LEU A  56     -46.310  41.029  92.222  1.00 42.02           O  
ATOM    174  CB  LEU A  56     -45.950  37.770  91.408  1.00 31.74           C  
ATOM    175  CG  LEU A  56     -46.031  36.832  90.197  1.00 39.02           C  
ATOM    176  CD1 LEU A  56     -46.415  35.423  90.588  1.00 33.99           C  
ATOM    177  CD2 LEU A  56     -47.006  37.339  89.154  1.00 31.51           C  
ATOM    178  N   MET A  57     -44.822  39.851  93.423  1.00 46.20           N  
ATOM    179  CA  MET A  57     -44.921  40.684  94.614  1.00 46.39           C  
ATOM    180  C   MET A  57     -44.428  42.111  94.336  1.00 43.17           C  
ATOM    181  O   MET A  57     -44.848  43.061  95.004  1.00 49.32           O  
ATOM    182  CB  MET A  57     -44.159  40.039  95.782  1.00 50.50           C  
ATOM    183  CG  MET A  57     -44.820  38.758  96.263  1.00 47.13           C  
ATOM    184  SD  MET A  57     -46.435  39.065  97.033  1.00 54.24           S  
ATOM    185  CE  MET A  57     -45.902  39.385  98.711  1.00 52.14           C  
ATOM    186  N   ALA A  58     -43.596  42.277  93.299  1.00 41.43           N  
ATOM    187  CA  ALA A  58     -43.169  43.614  92.905  1.00 41.04           C  
ATOM    188  C   ALA A  58     -44.357  44.487  92.477  1.00 44.37           C  
ATOM    189  O   ALA A  58     -44.198  45.690  92.274  1.00 50.76           O  
ATOM    190  CB  ALA A  58     -42.102  43.535  91.844  1.00 41.06           C  
ATOM    191  N   LEU A  59     -45.552  43.896  92.346  1.00 48.76           N  
ATOM    192  CA  LEU A  59     -46.725  44.668  91.957  1.00 50.98           C  
ATOM    193  C   LEU A  59     -47.152  45.596  93.087  1.00 49.64           C  
ATOM    194  O   LEU A  59     -47.832  46.577  92.806  1.00 50.31           O  
ATOM    195  CB  LEU A  59     -47.883  43.751  91.540  1.00 49.33           C  
ATOM    196  CG  LEU A  59     -47.746  43.134  90.146  1.00 48.91           C  
ATOM    197  CD1 LEU A  59     -48.636  41.926  90.001  1.00 51.94           C  
ATOM    198  CD2 LEU A  59     -48.026  44.132  89.026  1.00 46.70           C  
ATOM    199  N   LYS A  60     -46.771  45.281  94.338  1.00 57.82           N  
ATOM    200  CA  LYS A  60     -47.016  46.193  95.454  1.00 52.58           C  
ATOM    201  C   LYS A  60     -46.157  47.447  95.293  1.00 61.24           C  
ATOM    202  O   LYS A  60     -46.673  48.543  95.136  1.00 64.40           O  
ATOM    203  CB  LYS A  60     -46.720  45.572  96.823  1.00 61.37           C  
ATOM    204  CG  LYS A  60     -46.820  44.054  96.933  1.00114.42           C  
ATOM    205  CD  LYS A  60     -48.171  43.404  97.088  1.00 91.29           C  
ATOM    206  CE  LYS A  60     -48.085  42.275  98.099  1.00103.12           C  
ATOM    207  NZ  LYS A  60     -48.110  42.796  99.489  1.00 85.63           N1+
ATOM    208  N   ARG A  61     -44.838  47.267  95.327  1.00 58.19           N  
ATOM    209  CA  ARG A  61     -43.875  48.331  95.115  1.00 51.52           C  
ATOM    210  C   ARG A  61     -44.278  49.206  93.924  1.00 67.74           C  
ATOM    211  O   ARG A  61     -44.167  50.425  93.975  1.00 71.16           O  
ATOM    212  CB  ARG A  61     -42.481  47.714  94.936  1.00 64.58           C  
ATOM    213  CG  ARG A  61     -41.365  48.722  94.714  1.00 62.86           C  
ATOM    214  CD  ARG A  61     -40.107  48.015  94.273  1.00 73.44           C  
ATOM    215  NE  ARG A  61     -39.545  48.767  93.168  1.00 85.42           N  
ATOM    216  CZ  ARG A  61     -39.496  48.335  91.915  1.00 75.90           C  
ATOM    217  NH1 ARG A  61     -38.839  49.031  91.005  1.00 95.72           N1+
ATOM    218  NH2 ARG A  61     -40.066  47.193  91.578  1.00 87.65           N  
ATOM    219  N   MET A  62     -44.724  48.595  92.826  1.00 66.04           N  
ATOM    220  CA  MET A  62     -45.067  49.375  91.651  1.00 49.19           C  
ATOM    221  C   MET A  62     -46.470  49.977  91.789  1.00 60.08           C  
ATOM    222  O   MET A  62     -46.970  50.590  90.860  1.00 69.86           O  
ATOM    223  CB  MET A  62     -44.997  48.523  90.382  1.00 60.13           C  
ATOM    224  CG  MET A  62     -43.625  47.969  90.079  1.00 49.10           C  
ATOM    225  SD  MET A  62     -42.388  49.208  89.559  1.00 65.21           S  
ATOM    226  CE  MET A  62     -43.274  50.280  88.430  1.00 54.78           C  
ATOM    227  N   GLY A  63     -47.107  49.796  92.949  1.00 57.43           N  
ATOM    228  CA  GLY A  63     -48.420  50.344  93.262  1.00 56.95           C  
ATOM    229  C   GLY A  63     -49.573  49.880  92.369  1.00 64.16           C  
ATOM    230  O   GLY A  63     -50.539  50.616  92.196  1.00 67.22           O  
ATOM    231  N   ILE A  64     -49.499  48.668  91.806  1.00 65.64           N  
ATOM    232  CA  ILE A  64     -50.587  48.182  90.968  1.00 51.81           C  
ATOM    233  C   ILE A  64     -51.573  47.386  91.820  1.00 46.63           C  
ATOM    234  O   ILE A  64     -52.787  47.566  91.716  1.00 59.10           O  
ATOM    235  CB  ILE A  64     -50.086  47.375  89.752  1.00 50.96           C  
ATOM    236  CG1 ILE A  64     -49.151  48.198  88.865  1.00 46.68           C  
ATOM    237  CG2 ILE A  64     -51.270  46.863  88.956  1.00 46.79           C  
ATOM    238  CD1 ILE A  64     -49.813  49.399  88.213  1.00 50.99           C  
ATOM    239  N   VAL A  65     -51.042  46.456  92.612  1.00 48.94           N  
ATOM    240  CA  VAL A  65     -51.849  45.601  93.460  1.00 51.54           C  
ATOM    241  C   VAL A  65     -51.231  45.654  94.844  1.00 60.10           C  
ATOM    242  O   VAL A  65     -50.114  45.179  95.040  1.00 75.18           O  
ATOM    243  CB  VAL A  65     -51.846  44.145  92.954  1.00 54.64           C  
ATOM    244  CG1 VAL A  65     -52.835  43.283  93.720  1.00 57.18           C  
ATOM    245  CG2 VAL A  65     -52.125  44.051  91.463  1.00 56.72           C  
ATOM    246  N   SER A  66     -51.991  46.181  95.806  1.00 68.61           N  
ATOM    247  CA  SER A  66     -51.489  46.356  97.159  1.00 83.20           C  
ATOM    248  C   SER A  66     -51.379  45.017  97.889  1.00 67.98           C  
ATOM    249  O   SER A  66     -50.435  44.829  98.652  1.00 84.71           O  
ATOM    250  CB  SER A  66     -52.319  47.347  97.922  1.00 79.30           C  
ATOM    251  OG  SER A  66     -53.689  46.986  97.858  1.00 88.27           O  
ATOM    252  N   ASP A  67     -52.318  44.090  97.635  1.00 68.17           N  
ATOM    253  CA  ASP A  67     -52.367  42.816  98.349  1.00 74.78           C  
ATOM    254  C   ASP A  67     -52.291  41.618  97.390  1.00 67.75           C  
ATOM    255  O   ASP A  67     -53.226  40.811  97.286  1.00 69.76           O  
ATOM    256  CB  ASP A  67     -53.606  42.747  99.251  1.00 87.58           C  
ATOM    257  CG  ASP A  67     -54.903  43.140  98.558  1.00122.21           C  
ATOM    258  OD1 ASP A  67     -54.909  43.260  97.299  1.00100.15           O  
ATOM    259  OD2 ASP A  67     -55.906  43.312  99.278  1.00123.68           O1-
ATOM    260  N   TYR A  68     -51.145  41.467  96.720  1.00 69.25           N  
ATOM    261  CA  TYR A  68     -51.011  40.411  95.729  1.00 56.42           C  
ATOM    262  C   TYR A  68     -51.218  39.015  96.325  1.00 59.91           C  
ATOM    263  O   TYR A  68     -51.897  38.193  95.709  1.00 53.28           O  
ATOM    264  CB  TYR A  68     -49.743  40.542  94.875  1.00 57.93           C  
ATOM    265  CG  TYR A  68     -49.721  39.499  93.793  1.00 45.26           C  
ATOM    266  CD1 TYR A  68     -50.350  39.716  92.577  1.00 52.16           C  
ATOM    267  CD2 TYR A  68     -49.185  38.242  94.030  1.00 48.59           C  
ATOM    268  CE1 TYR A  68     -50.395  38.731  91.597  1.00 44.94           C  
ATOM    269  CE2 TYR A  68     -49.236  37.242  93.070  1.00 53.27           C  
ATOM    270  CZ  TYR A  68     -49.835  37.490  91.849  1.00 48.92           C  
ATOM    271  OH  TYR A  68     -49.868  36.512  90.904  1.00 46.90           O  
ATOM    272  N   GLU A  69     -50.625  38.753  97.504  1.00 45.52           N  
ATOM    273  CA  GLU A  69     -50.619  37.441  98.141  1.00 51.60           C  
ATOM    274  C   GLU A  69     -52.021  36.863  98.321  1.00 47.01           C  
ATOM    275  O   GLU A  69     -52.162  35.654  98.447  1.00 47.27           O  
ATOM    276  CB  GLU A  69     -49.716  37.339  99.372  1.00 54.97           C  
ATOM    277  CG  GLU A  69     -49.878  38.385 100.469  1.00 64.99           C  
ATOM    278  CD  GLU A  69     -50.146  39.865 100.202  1.00 98.54           C  
ATOM    279  OE1 GLU A  69     -49.354  40.547  99.501  1.00 88.54           O  
ATOM    280  OE2 GLU A  69     -51.203  40.321 100.684  1.00 96.98           O1-
ATOM    281  N   LYS A  70     -53.042  37.725  98.293  1.00 48.21           N  
ATOM    282  CA  LYS A  70     -54.435  37.298  98.382  1.00 52.85           C  
ATOM    283  C   LYS A  70     -54.824  36.284  97.297  1.00 50.33           C  
ATOM    284  O   LYS A  70     -55.803  35.566  97.471  1.00 50.88           O  
ATOM    285  CB  LYS A  70     -55.366  38.510  98.339  1.00 56.23           C  
ATOM    286  CG  LYS A  70     -55.895  38.956  99.691  1.00 80.33           C  
ATOM    287  CD  LYS A  70     -56.973  40.004  99.540  1.00104.16           C  
ATOM    288  CE  LYS A  70     -58.138  39.607  98.653  1.00 98.42           C  
ATOM    289  NZ  LYS A  70     -58.483  40.721  97.739  1.00 99.62           N1+
ATOM    290  N   ILE A  71     -54.066  36.224  96.188  1.00 47.54           N  
ATOM    291  CA  ILE A  71     -54.289  35.283  95.091  1.00 43.29           C  
ATOM    292  C   ILE A  71     -54.312  33.833  95.602  1.00 44.48           C  
ATOM    293  O   ILE A  71     -55.023  32.993  95.053  1.00 48.77           O  
ATOM    294  CB  ILE A  71     -53.260  35.517  93.955  1.00 47.26           C  
ATOM    295  CG1 ILE A  71     -53.719  34.967  92.604  1.00 41.88           C  
ATOM    296  CG2 ILE A  71     -51.872  35.019  94.324  1.00 41.04           C  
ATOM    297  CD1 ILE A  71     -55.003  35.608  92.113  1.00 51.24           C  
ATOM    298  N   ARG A  72     -53.535  33.554  96.662  1.00 44.97           N  
ATOM    299  CA  ARG A  72     -53.391  32.231  97.260  1.00 48.57           C  
ATOM    300  C   ARG A  72     -54.682  31.795  97.947  1.00 51.79           C  
ATOM    301  O   ARG A  72     -54.837  30.625  98.260  1.00 46.88           O  
ATOM    302  CB  ARG A  72     -52.324  32.223  98.356  1.00 50.70           C  
ATOM    303  CG  ARG A  72     -50.907  32.042  97.848  1.00 65.76           C  
ATOM    304  CD  ARG A  72     -50.172  30.936  98.556  1.00 70.12           C  
ATOM    305  NE  ARG A  72     -48.765  31.166  98.262  1.00 90.61           N  
ATOM    306  CZ  ARG A  72     -47.757  30.561  98.863  1.00 85.20           C  
ATOM    307  NH1 ARG A  72     -46.525  31.022  98.739  1.00 89.99           N1+
ATOM    308  NH2 ARG A  72     -47.989  29.490  99.592  1.00126.43           N  
ATOM    309  N   THR A  73     -55.585  32.740  98.211  1.00 45.82           N  
ATOM    310  CA  THR A  73     -56.803  32.438  98.944  1.00 49.69           C  
ATOM    311  C   THR A  73     -57.948  32.057  98.009  1.00 51.37           C  
ATOM    312  O   THR A  73     -59.027  31.740  98.484  1.00 54.93           O  
ATOM    313  CB  THR A  73     -57.227  33.605  99.848  1.00 50.73           C  
ATOM    314  CG2 THR A  73     -56.090  34.160 100.677  1.00 47.47           C  
ATOM    315  OG1 THR A  73     -57.811  34.631  99.047  1.00 52.65           O  
ATOM    316  N   PHE A  74     -57.727  32.056  96.694  1.00 51.02           N  
ATOM    317  CA  PHE A  74     -58.844  31.831  95.782  1.00 44.04           C  
ATOM    318  C   PHE A  74     -58.756  30.479  95.074  1.00 41.62           C  
ATOM    319  O   PHE A  74     -57.670  29.949  94.870  1.00 45.99           O  
ATOM    320  CB  PHE A  74     -58.917  32.955  94.752  1.00 45.36           C  
ATOM    321  CG  PHE A  74     -59.127  34.330  95.329  1.00 47.15           C  
ATOM    322  CD1 PHE A  74     -60.322  34.664  95.944  1.00 43.69           C  
ATOM    323  CD2 PHE A  74     -58.139  35.299  95.228  1.00 43.58           C  
ATOM    324  CE1 PHE A  74     -60.518  35.944  96.450  1.00 47.47           C  
ATOM    325  CE2 PHE A  74     -58.339  36.576  95.730  1.00 48.87           C  
ATOM    326  CZ  PHE A  74     -59.529  36.899  96.343  1.00 47.09           C  
ATOM    327  N   ALA A  75     -59.920  29.932  94.702  1.00 36.37           N  
ATOM    328  CA  ALA A  75     -60.037  28.717  93.909  1.00 36.96           C  
ATOM    329  C   ALA A  75     -60.822  29.036  92.637  1.00 35.75           C  
ATOM    330  O   ALA A  75     -61.809  29.769  92.691  1.00 38.38           O  
ATOM    331  CB  ALA A  75     -60.731  27.635  94.697  1.00 35.57           C  
ATOM    332  N   VAL A  76     -60.360  28.515  91.491  1.00 40.77           N  
ATOM    333  CA  VAL A  76     -61.001  28.769  90.205  1.00 34.76           C  
ATOM    334  C   VAL A  76     -61.254  27.427  89.523  1.00 35.06           C  
ATOM    335  O   VAL A  76     -60.372  26.563  89.517  1.00 37.30           O  
ATOM    336  CB  VAL A  76     -60.148  29.702  89.319  1.00 40.16           C  
ATOM    337  CG1 VAL A  76     -60.702  29.838  87.890  1.00 35.26           C  
ATOM    338  CG2 VAL A  76     -59.969  31.075  89.956  1.00 39.65           C  
ATOM    339  N   ALA A  77     -62.471  27.255  88.979  1.00 31.04           N  
ATOM    340  CA  ALA A  77     -62.796  26.073  88.198  1.00 31.01           C  
ATOM    341  C   ALA A  77     -62.686  26.411  86.715  1.00 42.19           C  
ATOM    342  O   ALA A  77     -63.160  27.466  86.301  1.00 40.71           O  
ATOM    343  CB  ALA A  77     -64.183  25.578  88.513  1.00 31.28           C  
ATOM    344  N   ILE A  78     -62.060  25.516  85.941  1.00 34.72           N  
ATOM    345  CA  ILE A  78     -61.910  25.703  84.507  1.00 34.46           C  
ATOM    346  C   ILE A  78     -62.553  24.515  83.822  1.00 38.37           C  
ATOM    347  O   ILE A  78     -62.166  23.380  84.066  1.00 37.75           O  
ATOM    348  CB  ILE A  78     -60.435  25.853  84.078  1.00 38.16           C  
ATOM    349  CG1 ILE A  78     -59.771  27.047  84.767  1.00 33.79           C  
ATOM    350  CG2 ILE A  78     -60.348  25.954  82.560  1.00 34.81           C  
ATOM    351  CD1 ILE A  78     -58.251  27.023  84.807  1.00 34.97           C  
ATOM    352  N   VAL A  79     -63.540  24.808  82.980  1.00 30.95           N  
ATOM    353  CA  VAL A  79     -64.156  23.782  82.172  1.00 36.47           C  
ATOM    354  C   VAL A  79     -63.623  23.932  80.761  1.00 29.73           C  
ATOM    355  O   VAL A  79     -63.852  24.944  80.105  1.00 35.17           O  
ATOM    356  CB  VAL A  79     -65.694  23.868  82.199  1.00 39.20           C  
ATOM    357  CG1 VAL A  79     -66.312  22.704  81.440  1.00 29.18           C  
ATOM    358  CG2 VAL A  79     -66.228  23.980  83.632  1.00 29.49           C  
ATOM    359  N   GLY A  80     -62.955  22.886  80.302  1.00 32.26           N  
ATOM    360  CA  GLY A  80     -62.331  22.847  78.994  1.00 29.46           C  
ATOM    361  C   GLY A  80     -60.858  23.240  79.141  1.00 35.44           C  
ATOM    362  O   GLY A  80     -60.539  24.391  79.435  1.00 34.51           O  
ATOM    363  N   VAL A  81     -59.972  22.253  79.025  1.00 32.50           N  
ATOM    364  CA  VAL A  81     -58.543  22.486  79.156  1.00 29.50           C  
ATOM    365  C   VAL A  81     -57.901  22.227  77.789  1.00 34.84           C  
ATOM    366  O   VAL A  81     -56.976  21.435  77.639  1.00 31.90           O  
ATOM    367  CB  VAL A  81     -57.979  21.609  80.286  1.00 38.49           C  
ATOM    368  CG1 VAL A  81     -56.516  21.890  80.536  1.00 37.92           C  
ATOM    369  CG2 VAL A  81     -58.777  21.799  81.566  1.00 46.91           C  
ATOM    370  N   GLY A  82     -58.455  22.901  76.779  1.00 31.65           N  
ATOM    371  CA  GLY A  82     -57.987  22.851  75.406  1.00 29.58           C  
ATOM    372  C   GLY A  82     -57.129  24.085  75.124  1.00 37.52           C  
ATOM    373  O   GLY A  82     -56.391  24.558  75.997  1.00 32.53           O  
ATOM    374  N   GLY A  83     -57.277  24.622  73.911  1.00 34.67           N  
ATOM    375  CA  GLY A  83     -56.519  25.767  73.427  1.00 37.85           C  
ATOM    376  C   GLY A  83     -56.463  26.922  74.428  1.00 36.40           C  
ATOM    377  O   GLY A  83     -55.390  27.314  74.859  1.00 38.59           O  
ATOM    378  N   VAL A  84     -57.628  27.429  74.824  1.00 32.42           N  
ATOM    379  CA  VAL A  84     -57.682  28.544  75.746  1.00 29.67           C  
ATOM    380  C   VAL A  84     -57.488  28.074  77.181  1.00 33.06           C  
ATOM    381  O   VAL A  84     -56.768  28.717  77.935  1.00 31.28           O  
ATOM    382  CB  VAL A  84     -58.985  29.345  75.591  1.00 32.70           C  
ATOM    383  CG1 VAL A  84     -59.125  30.389  76.701  1.00 29.74           C  
ATOM    384  CG2 VAL A  84     -59.045  29.996  74.226  1.00 31.81           C  
ATOM    385  N   GLY A  85     -58.144  26.966  77.547  1.00 28.24           N  
ATOM    386  CA  GLY A  85     -58.217  26.557  78.935  1.00 29.22           C  
ATOM    387  C   GLY A  85     -56.877  26.105  79.510  1.00 28.43           C  
ATOM    388  O   GLY A  85     -56.591  26.325  80.699  1.00 34.08           O  
ATOM    389  N   SER A  86     -56.070  25.442  78.672  1.00 25.36           N  
ATOM    390  CA  SER A  86     -54.756  24.985  79.130  1.00 29.94           C  
ATOM    391  C   SER A  86     -53.842  26.175  79.491  1.00 28.35           C  
ATOM    392  O   SER A  86     -53.226  26.200  80.568  1.00 34.08           O  
ATOM    393  CB  SER A  86     -54.126  24.041  78.127  1.00 23.77           C  
ATOM    394  OG  SER A  86     -53.920  24.686  76.878  1.00 36.07           O  
ATOM    395  N   VAL A  87     -53.786  27.181  78.600  1.00 31.12           N  
ATOM    396  CA  VAL A  87     -52.979  28.377  78.829  1.00 30.31           C  
ATOM    397  C   VAL A  87     -53.511  29.156  80.031  1.00 32.27           C  
ATOM    398  O   VAL A  87     -52.738  29.634  80.868  1.00 31.61           O  
ATOM    399  CB  VAL A  87     -52.891  29.251  77.577  1.00 34.10           C  
ATOM    400  CG1 VAL A  87     -51.984  30.465  77.782  1.00 33.56           C  
ATOM    401  CG2 VAL A  87     -52.427  28.425  76.393  1.00 35.77           C  
ATOM    402  N   THR A  88     -54.837  29.233  80.134  1.00 27.72           N  
ATOM    403  CA  THR A  88     -55.501  29.861  81.272  1.00 31.40           C  
ATOM    404  C   THR A  88     -55.052  29.221  82.594  1.00 28.58           C  
ATOM    405  O   THR A  88     -54.708  29.905  83.556  1.00 35.49           O  
ATOM    406  CB  THR A  88     -57.016  29.761  81.085  1.00 31.97           C  
ATOM    407  CG2 THR A  88     -57.790  30.220  82.296  1.00 26.39           C  
ATOM    408  OG1 THR A  88     -57.367  30.521  79.930  1.00 30.35           O  
ATOM    409  N   ALA A  89     -55.055  27.891  82.639  1.00 29.98           N  
ATOM    410  CA  ALA A  89     -54.652  27.140  83.824  1.00 31.36           C  
ATOM    411  C   ALA A  89     -53.182  27.405  84.145  1.00 32.23           C  
ATOM    412  O   ALA A  89     -52.827  27.634  85.305  1.00 31.72           O  
ATOM    413  CB  ALA A  89     -54.928  25.663  83.639  1.00 31.80           C  
ATOM    414  N   GLU A  90     -52.331  27.414  83.116  1.00 35.23           N  
ATOM    415  CA  GLU A  90     -50.916  27.712  83.331  1.00 36.59           C  
ATOM    416  C   GLU A  90     -50.715  29.120  83.893  1.00 33.16           C  
ATOM    417  O   GLU A  90     -49.952  29.298  84.843  1.00 34.33           O  
ATOM    418  CB  GLU A  90     -50.077  27.543  82.073  1.00 32.80           C  
ATOM    419  CG  GLU A  90     -48.597  27.599  82.401  1.00 37.25           C  
ATOM    420  CD  GLU A  90     -47.632  27.521  81.227  1.00 49.49           C  
ATOM    421  OE1 GLU A  90     -48.084  27.137  80.142  1.00 48.10           O  
ATOM    422  OE2 GLU A  90     -46.435  27.871  81.399  1.00 47.70           O1-
ATOM    423  N   MET A  91     -51.400  30.114  83.311  1.00 32.39           N  
ATOM    424  CA  MET A  91     -51.207  31.487  83.748  1.00 31.70           C  
ATOM    425  C   MET A  91     -51.634  31.623  85.207  1.00 34.80           C  
ATOM    426  O   MET A  91     -50.948  32.281  85.977  1.00 35.47           O  
ATOM    427  CB  MET A  91     -51.986  32.483  82.892  1.00 31.16           C  
ATOM    428  CG  MET A  91     -51.414  32.686  81.507  1.00 30.77           C  
ATOM    429  SD  MET A  91     -52.599  33.611  80.471  1.00 34.58           S  
ATOM    430  CE  MET A  91     -51.575  33.890  79.018  1.00 30.49           C  
ATOM    431  N   LEU A  92     -52.739  30.982  85.590  1.00 30.05           N  
ATOM    432  CA  LEU A  92     -53.227  31.059  86.964  1.00 30.22           C  
ATOM    433  C   LEU A  92     -52.291  30.318  87.914  1.00 31.28           C  
ATOM    434  O   LEU A  92     -52.082  30.746  89.052  1.00 32.84           O  
ATOM    435  CB  LEU A  92     -54.656  30.517  87.040  1.00 31.38           C  
ATOM    436  CG  LEU A  92     -55.741  31.497  86.577  1.00 34.58           C  
ATOM    437  CD1 LEU A  92     -57.053  30.779  86.363  1.00 34.25           C  
ATOM    438  CD2 LEU A  92     -55.932  32.637  87.579  1.00 38.75           C  
ATOM    439  N   THR A  93     -51.710  29.212  87.432  1.00 30.33           N  
ATOM    440  CA  THR A  93     -50.765  28.412  88.208  1.00 30.55           C  
ATOM    441  C   THR A  93     -49.513  29.242  88.474  1.00 34.08           C  
ATOM    442  O   THR A  93     -49.039  29.315  89.595  1.00 35.27           O  
ATOM    443  CB  THR A  93     -50.426  27.108  87.480  1.00 30.90           C  
ATOM    444  CG2 THR A  93     -49.356  26.285  88.161  1.00 26.93           C  
ATOM    445  OG1 THR A  93     -51.632  26.365  87.394  1.00 32.28           O  
ATOM    446  N   ARG A  94     -49.020  29.916  87.438  1.00 32.63           N  
ATOM    447  CA  ARG A  94     -47.821  30.726  87.590  1.00 35.51           C  
ATOM    448  C   ARG A  94     -48.058  31.932  88.492  1.00 37.01           C  
ATOM    449  O   ARG A  94     -47.131  32.420  89.117  1.00 43.49           O  
ATOM    450  CB  ARG A  94     -47.257  31.058  86.211  1.00 27.93           C  
ATOM    451  CG  ARG A  94     -46.515  29.854  85.660  1.00 27.71           C  
ATOM    452  CD  ARG A  94     -45.954  30.121  84.312  1.00 34.42           C  
ATOM    453  NE  ARG A  94     -45.481  28.897  83.684  1.00 29.95           N  
ATOM    454  CZ  ARG A  94     -44.240  28.427  83.737  1.00 30.39           C  
ATOM    455  NH1 ARG A  94     -43.839  27.556  82.826  1.00 31.65           N1+
ATOM    456  NH2 ARG A  94     -43.401  28.819  84.676  1.00 33.00           N  
ATOM    457  N   CYS A  95     -49.303  32.410  88.559  1.00 32.89           N  
ATOM    458  CA  CYS A  95     -49.630  33.545  89.409  1.00 35.26           C  
ATOM    459  C   CYS A  95     -49.691  33.131  90.879  1.00 44.70           C  
ATOM    460  O   CYS A  95     -49.608  33.992  91.747  1.00 45.58           O  
ATOM    461  CB  CYS A  95     -50.970  34.144  89.010  1.00 32.83           C  
ATOM    462  SG  CYS A  95     -50.834  35.141  87.507  1.00 44.22           S  
ATOM    463  N   GLY A  96     -49.864  31.827  91.147  1.00 37.46           N  
ATOM    464  CA  GLY A  96     -49.949  31.312  92.508  1.00 44.18           C  
ATOM    465  C   GLY A  96     -51.378  31.272  93.070  1.00 44.71           C  
ATOM    466  O   GLY A  96     -51.562  31.419  94.269  1.00 45.42           O  
ATOM    467  N   ILE A  97     -52.383  31.067  92.206  1.00 40.45           N  
ATOM    468  CA  ILE A  97     -53.759  30.828  92.610  1.00 37.44           C  
ATOM    469  C   ILE A  97     -53.768  29.722  93.666  1.00 48.47           C  
ATOM    470  O   ILE A  97     -52.951  28.802  93.622  1.00 39.15           O  
ATOM    471  CB  ILE A  97     -54.622  30.449  91.384  1.00 38.49           C  
ATOM    472  CG1 ILE A  97     -56.124  30.609  91.639  1.00 31.81           C  
ATOM    473  CG2 ILE A  97     -54.293  29.050  90.873  1.00 37.53           C  
ATOM    474  CD1 ILE A  97     -56.579  32.035  91.666  1.00 41.84           C  
ATOM    475  N   GLY A  98     -54.684  29.822  94.636  1.00 41.28           N  
ATOM    476  CA  GLY A  98     -54.790  28.823  95.687  1.00 37.35           C  
ATOM    477  C   GLY A  98     -55.132  27.426  95.148  1.00 40.60           C  
ATOM    478  O   GLY A  98     -54.477  26.443  95.497  1.00 42.35           O  
ATOM    479  N   LYS A  99     -56.154  27.330  94.294  1.00 40.99           N  
ATOM    480  CA  LYS A  99     -56.567  26.028  93.794  1.00 35.45           C  
ATOM    481  C   LYS A  99     -57.163  26.158  92.392  1.00 39.09           C  
ATOM    482  O   LYS A  99     -57.877  27.116  92.118  1.00 33.64           O  
ATOM    483  CB  LYS A  99     -57.613  25.433  94.737  1.00 36.00           C  
ATOM    484  CG  LYS A  99     -58.165  24.067  94.339  1.00 41.66           C  
ATOM    485  CD  LYS A  99     -59.185  23.528  95.326  1.00 45.37           C  
ATOM    486  CE  LYS A  99     -59.692  22.164  94.904  1.00 51.49           C  
ATOM    487  NZ  LYS A  99     -60.853  21.747  95.717  1.00 47.40           N1+
ATOM    488  N   LEU A 100     -56.897  25.153  91.542  1.00 36.39           N  
ATOM    489  CA  LEU A 100     -57.596  24.991  90.270  1.00 38.44           C  
ATOM    490  C   LEU A 100     -58.396  23.684  90.265  1.00 38.33           C  
ATOM    491  O   LEU A 100     -57.893  22.656  90.706  1.00 41.03           O  
ATOM    492  CB  LEU A 100     -56.598  24.995  89.099  1.00 31.71           C  
ATOM    493  CG  LEU A 100     -55.882  26.307  88.765  1.00 33.33           C  
ATOM    494  CD1 LEU A 100     -54.985  26.121  87.553  1.00 35.25           C  
ATOM    495  CD2 LEU A 100     -56.888  27.415  88.502  1.00 36.08           C  
ATOM    496  N   LEU A 101     -59.629  23.740  89.746  1.00 37.66           N  
ATOM    497  CA  LEU A 101     -60.436  22.571  89.427  1.00 37.03           C  
ATOM    498  C   LEU A 101     -60.542  22.478  87.916  1.00 40.60           C  
ATOM    499  O   LEU A 101     -61.016  23.412  87.285  1.00 43.69           O  
ATOM    500  CB  LEU A 101     -61.856  22.752  89.949  1.00 42.51           C  
ATOM    501  CG  LEU A 101     -62.063  22.622  91.450  1.00 54.69           C  
ATOM    502  CD1 LEU A 101     -61.658  23.906  92.149  1.00 48.42           C  
ATOM    503  CD2 LEU A 101     -63.522  22.322  91.715  1.00 51.64           C  
ATOM    504  N   LEU A 102     -60.135  21.347  87.347  1.00 35.04           N  
ATOM    505  CA  LEU A 102     -60.120  21.213  85.900  1.00 33.81           C  
ATOM    506  C   LEU A 102     -61.155  20.179  85.479  1.00 36.23           C  
ATOM    507  O   LEU A 102     -61.215  19.092  86.051  1.00 37.05           O  
ATOM    508  CB  LEU A 102     -58.714  20.795  85.447  1.00 34.92           C  
ATOM    509  CG  LEU A 102     -57.547  21.654  85.964  1.00 35.87           C  
ATOM    510  CD1 LEU A 102     -56.230  21.164  85.389  1.00 35.61           C  
ATOM    511  CD2 LEU A 102     -57.741  23.112  85.587  1.00 31.15           C  
ATOM    512  N   PHE A 103     -61.935  20.512  84.449  1.00 35.66           N  
ATOM    513  CA  PHE A 103     -62.906  19.587  83.898  1.00 31.31           C  
ATOM    514  C   PHE A 103     -62.664  19.481  82.400  1.00 32.79           C  
ATOM    515  O   PHE A 103     -62.759  20.462  81.690  1.00 38.25           O  
ATOM    516  CB  PHE A 103     -64.329  20.113  84.127  1.00 32.42           C  
ATOM    517  CG  PHE A 103     -64.734  20.209  85.577  1.00 32.62           C  
ATOM    518  CD1 PHE A 103     -64.375  21.310  86.346  1.00 34.42           C  
ATOM    519  CD2 PHE A 103     -65.464  19.189  86.180  1.00 38.41           C  
ATOM    520  CE1 PHE A 103     -64.748  21.397  87.684  1.00 38.84           C  
ATOM    521  CE2 PHE A 103     -65.824  19.266  87.517  1.00 32.41           C  
ATOM    522  CZ  PHE A 103     -65.475  20.375  88.256  1.00 34.95           C  
ATOM    523  N   ASP A 104     -62.438  18.269  81.914  1.00 33.03           N  
ATOM    524  CA  ASP A 104     -62.343  17.984  80.486  1.00 31.21           C  
ATOM    525  C   ASP A 104     -62.450  16.465  80.391  1.00 34.43           C  
ATOM    526  O   ASP A 104     -62.037  15.751  81.312  1.00 40.91           O  
ATOM    527  CB  ASP A 104     -61.024  18.526  79.883  1.00 24.18           C  
ATOM    528  CG  ASP A 104     -61.046  18.747  78.381  1.00 40.61           C  
ATOM    529  OD1 ASP A 104     -61.438  17.821  77.678  1.00 33.15           O  
ATOM    530  OD2 ASP A 104     -60.705  19.864  77.935  1.00 39.58           O1-
ATOM    531  N   TYR A 105     -62.997  15.974  79.284  1.00 35.03           N  
ATOM    532  CA  TYR A 105     -63.137  14.534  79.126  1.00 48.98           C  
ATOM    533  C   TYR A 105     -62.277  14.068  77.964  1.00 41.06           C  
ATOM    534  O   TYR A 105     -62.218  12.875  77.735  1.00 37.33           O  
ATOM    535  CB  TYR A 105     -64.602  14.144  78.885  1.00 48.35           C  
ATOM    536  CG  TYR A 105     -65.161  14.689  77.594  1.00 47.15           C  
ATOM    537  CD1 TYR A 105     -64.979  14.017  76.395  1.00 54.34           C  
ATOM    538  CD2 TYR A 105     -65.816  15.908  77.561  1.00 42.13           C  
ATOM    539  CE1 TYR A 105     -65.433  14.536  75.195  1.00 53.21           C  
ATOM    540  CE2 TYR A 105     -66.319  16.419  76.376  1.00 50.18           C  
ATOM    541  CZ  TYR A 105     -66.122  15.731  75.188  1.00 57.39           C  
ATOM    542  OH  TYR A 105     -66.570  16.228  74.001  1.00 63.30           O  
ATOM    543  N   ASP A 106     -61.604  15.003  77.270  1.00 34.13           N  
ATOM    544  CA  ASP A 106     -60.873  14.710  76.040  1.00 30.49           C  
ATOM    545  C   ASP A 106     -59.426  14.272  76.323  1.00 35.84           C  
ATOM    546  O   ASP A 106     -58.899  14.468  77.434  1.00 29.76           O  
ATOM    547  CB  ASP A 106     -60.889  15.934  75.119  1.00 31.11           C  
ATOM    548  CG  ASP A 106     -60.582  15.597  73.669  1.00 35.87           C  
ATOM    549  OD1 ASP A 106     -60.636  14.421  73.325  1.00 30.13           O  
ATOM    550  OD2 ASP A 106     -60.274  16.505  72.916  1.00 30.61           O1-
ATOM    551  N   LYS A 107     -58.779  13.730  75.277  1.00 29.19           N  
ATOM    552  CA  LYS A 107     -57.372  13.339  75.322  1.00 34.17           C  
ATOM    553  C   LYS A 107     -56.513  14.242  74.443  1.00 38.59           C  
ATOM    554  O   LYS A 107     -56.989  14.775  73.448  1.00 34.94           O  
ATOM    555  CB  LYS A 107     -57.179  11.921  74.777  1.00 34.36           C  
ATOM    556  CG  LYS A 107     -57.695  10.803  75.660  1.00 48.39           C  
ATOM    557  CD  LYS A 107     -57.599   9.468  74.965  1.00 53.47           C  
ATOM    558  CE  LYS A 107     -57.812   8.316  75.924  1.00 80.16           C  
ATOM    559  NZ  LYS A 107     -58.052   7.045  75.206  1.00 91.74           N1+
ATOM    560  N   VAL A 108     -55.225  14.370  74.792  1.00 32.85           N  
ATOM    561  CA  VAL A 108     -54.301  15.165  74.000  1.00 34.31           C  
ATOM    562  C   VAL A 108     -54.081  14.439  72.672  1.00 36.51           C  
ATOM    563  O   VAL A 108     -53.872  13.244  72.678  1.00 33.21           O  
ATOM    564  CB  VAL A 108     -52.950  15.320  74.729  1.00 33.99           C  
ATOM    565  CG1 VAL A 108     -51.944  16.067  73.859  1.00 32.05           C  
ATOM    566  CG2 VAL A 108     -53.110  15.979  76.093  1.00 32.23           C  
ATOM    567  N   GLU A 109     -54.114  15.154  71.547  1.00 32.53           N  
ATOM    568  CA  GLU A 109     -53.831  14.581  70.237  1.00 32.82           C  
ATOM    569  C   GLU A 109     -52.760  15.433  69.564  1.00 43.58           C  
ATOM    570  O   GLU A 109     -52.577  16.573  69.955  1.00 35.70           O  
ATOM    571  CB  GLU A 109     -55.083  14.558  69.343  1.00 38.49           C  
ATOM    572  CG  GLU A 109     -56.224  13.680  69.871  1.00 60.02           C  
ATOM    573  CD  GLU A 109     -55.888  12.201  70.088  1.00101.57           C  
ATOM    574  OE1 GLU A 109     -55.061  11.652  69.319  1.00 97.95           O  
ATOM    575  OE2 GLU A 109     -56.441  11.591  71.035  1.00 73.67           O1-
ATOM    576  N   LEU A 110     -52.076  14.889  68.547  1.00 38.61           N  
ATOM    577  CA  LEU A 110     -51.056  15.654  67.848  1.00 36.14           C  
ATOM    578  C   LEU A 110     -51.693  16.822  67.092  1.00 40.67           C  
ATOM    579  O   LEU A 110     -51.030  17.830  66.821  1.00 39.91           O  
ATOM    580  CB  LEU A 110     -50.233  14.763  66.911  1.00 40.15           C  
ATOM    581  CG  LEU A 110     -49.302  13.747  67.581  1.00 47.49           C  
ATOM    582  CD1 LEU A 110     -48.558  12.952  66.513  1.00 44.58           C  
ATOM    583  CD2 LEU A 110     -48.315  14.413  68.543  1.00 47.61           C  
ATOM    584  N   ALA A 111     -52.982  16.687  66.754  1.00 30.25           N  
ATOM    585  CA  ALA A 111     -53.703  17.730  66.035  1.00 34.23           C  
ATOM    586  C   ALA A 111     -53.854  18.972  66.926  1.00 34.51           C  
ATOM    587  O   ALA A 111     -54.138  20.049  66.425  1.00 39.52           O  
ATOM    588  CB  ALA A 111     -55.041  17.182  65.597  1.00 31.21           C  
ATOM    589  N   ASN A 112     -53.661  18.803  68.247  1.00 31.02           N  
ATOM    590  CA  ASN A 112     -53.666  19.898  69.201  1.00 31.30           C  
ATOM    591  C   ASN A 112     -52.314  20.603  69.314  1.00 36.98           C  
ATOM    592  O   ASN A 112     -52.211  21.571  70.067  1.00 32.26           O  
ATOM    593  CB  ASN A 112     -54.049  19.392  70.581  1.00 25.76           C  
ATOM    594  CG  ASN A 112     -55.428  18.769  70.580  1.00 40.15           C  
ATOM    595  ND2 ASN A 112     -56.402  19.477  70.029  1.00 42.79           N  
ATOM    596  OD1 ASN A 112     -55.613  17.647  71.044  1.00 45.40           O  
ATOM    597  N   MET A 113     -51.286  20.125  68.595  1.00 29.06           N  
ATOM    598  CA  MET A 113     -49.919  20.616  68.774  1.00 33.32           C  
ATOM    599  C   MET A 113     -49.701  22.000  68.157  1.00 34.18           C  
ATOM    600  O   MET A 113     -48.653  22.614  68.382  1.00 39.50           O  
ATOM    601  CB  MET A 113     -48.852  19.634  68.263  1.00 31.50           C  
ATOM    602  CG  MET A 113     -48.692  18.398  69.126  1.00 33.63           C  
ATOM    603  SD  MET A 113     -48.433  18.748  70.913  1.00 38.85           S  
ATOM    604  CE  MET A 113     -49.975  18.187  71.615  1.00 37.50           C  
ATOM    605  N   ASN A 114     -50.706  22.504  67.422  1.00 36.06           N  
ATOM    606  CA  ASN A 114     -50.639  23.850  66.870  1.00 37.80           C  
ATOM    607  C   ASN A 114     -50.945  24.874  67.960  1.00 33.44           C  
ATOM    608  O   ASN A 114     -50.778  26.075  67.757  1.00 43.00           O  
ATOM    609  CB  ASN A 114     -51.618  24.035  65.716  1.00 34.42           C  
ATOM    610  CG  ASN A 114     -53.044  23.934  66.203  1.00 40.05           C  
ATOM    611  ND2 ASN A 114     -53.870  24.873  65.792  1.00 32.75           N  
ATOM    612  OD1 ASN A 114     -53.385  23.035  66.969  1.00 35.15           O  
ATOM    613  N   ARG A 115     -51.414  24.388  69.111  1.00 28.66           N  
ATOM    614  CA  ARG A 115     -51.731  25.262  70.226  1.00 32.28           C  
ATOM    615  C   ARG A 115     -50.715  25.072  71.347  1.00 38.84           C  
ATOM    616  O   ARG A 115     -49.966  24.094  71.368  1.00 43.79           O  
ATOM    617  CB  ARG A 115     -53.131  24.931  70.722  1.00 27.92           C  
ATOM    618  CG  ARG A 115     -54.210  25.538  69.838  1.00 42.44           C  
ATOM    619  CD  ARG A 115     -55.508  24.762  69.952  1.00 53.15           C  
ATOM    620  NE  ARG A 115     -55.474  23.652  69.022  1.00 46.83           N  
ATOM    621  CZ  ARG A 115     -56.499  22.866  68.758  1.00 52.84           C  
ATOM    622  NH1 ARG A 115     -56.343  21.872  67.893  1.00 50.71           N1+
ATOM    623  NH2 ARG A 115     -57.667  23.087  69.353  1.00 51.62           N  
ATOM    624  N   LEU A 116     -50.728  26.000  72.296  1.00 38.58           N  
ATOM    625  CA  LEU A 116     -49.728  26.039  73.346  1.00 40.19           C  
ATOM    626  C   LEU A 116     -49.993  24.959  74.391  1.00 42.17           C  
ATOM    627  O   LEU A 116     -50.977  24.227  74.342  1.00 53.07           O  
ATOM    628  CB  LEU A 116     -49.773  27.428  73.989  1.00 35.34           C  
ATOM    629  CG  LEU A 116     -49.506  28.594  73.037  1.00 41.35           C  
ATOM    630  CD1 LEU A 116     -49.858  29.918  73.696  1.00 41.63           C  
ATOM    631  CD2 LEU A 116     -48.047  28.589  72.634  1.00 33.05           C  
ATOM    632  N   PHE A 117     -49.062  24.872  75.334  1.00 39.62           N  
ATOM    633  CA  PHE A 117     -49.178  24.041  76.519  1.00 39.53           C  
ATOM    634  C   PHE A 117     -48.783  22.591  76.272  1.00 38.13           C  
ATOM    635  O   PHE A 117     -47.702  22.212  76.676  1.00 38.94           O  
ATOM    636  CB  PHE A 117     -50.509  24.167  77.254  1.00 35.84           C  
ATOM    637  CG  PHE A 117     -50.410  23.553  78.621  1.00 37.32           C  
ATOM    638  CD1 PHE A 117     -49.744  24.212  79.643  1.00 35.95           C  
ATOM    639  CD2 PHE A 117     -50.900  22.276  78.851  1.00 39.10           C  
ATOM    640  CE1 PHE A 117     -49.649  23.640  80.905  1.00 43.74           C  
ATOM    641  CE2 PHE A 117     -50.825  21.715  80.117  1.00 38.79           C  
ATOM    642  CZ  PHE A 117     -50.193  22.396  81.139  1.00 40.61           C  
ATOM    643  N   PHE A 118     -49.658  21.770  75.679  1.00 37.38           N  
ATOM    644  CA  PHE A 118     -49.378  20.337  75.609  1.00 36.40           C  
ATOM    645  C   PHE A 118     -48.236  20.038  74.640  1.00 37.57           C  
ATOM    646  O   PHE A 118     -48.092  20.698  73.612  1.00 35.28           O  
ATOM    647  CB  PHE A 118     -50.611  19.529  75.194  1.00 32.10           C  
ATOM    648  CG  PHE A 118     -51.744  19.633  76.175  1.00 32.91           C  
ATOM    649  CD1 PHE A 118     -51.645  19.054  77.431  1.00 30.80           C  
ATOM    650  CD2 PHE A 118     -52.894  20.340  75.849  1.00 32.19           C  
ATOM    651  CE1 PHE A 118     -52.695  19.160  78.337  1.00 41.22           C  
ATOM    652  CE2 PHE A 118     -53.935  20.450  76.759  1.00 30.81           C  
ATOM    653  CZ  PHE A 118     -53.838  19.855  77.996  1.00 31.42           C  
ATOM    654  N   GLN A 119     -47.462  18.992  74.963  1.00 35.49           N  
ATOM    655  CA  GLN A 119     -46.322  18.614  74.146  1.00 34.32           C  
ATOM    656  C   GLN A 119     -46.572  17.271  73.475  1.00 35.99           C  
ATOM    657  O   GLN A 119     -47.406  16.493  73.933  1.00 36.21           O  
ATOM    658  CB  GLN A 119     -45.056  18.674  74.980  1.00 35.09           C  
ATOM    659  CG  GLN A 119     -44.701  20.110  75.301  1.00 37.45           C  
ATOM    660  CD  GLN A 119     -43.380  20.295  75.992  1.00 53.84           C  
ATOM    661  NE2 GLN A 119     -42.387  19.534  75.577  1.00 44.30           N  
ATOM    662  OE1 GLN A 119     -43.237  21.151  76.857  1.00 56.90           O  
ATOM    663  N   PRO A 120     -45.903  16.967  72.345  1.00 32.21           N  
ATOM    664  CA  PRO A 120     -46.186  15.728  71.613  1.00 35.20           C  
ATOM    665  C   PRO A 120     -46.112  14.438  72.436  1.00 41.52           C  
ATOM    666  O   PRO A 120     -46.890  13.509  72.227  1.00 44.05           O  
ATOM    667  CB  PRO A 120     -45.173  15.764  70.458  1.00 38.72           C  
ATOM    668  CG  PRO A 120     -44.895  17.256  70.254  1.00 35.37           C  
ATOM    669  CD  PRO A 120     -44.916  17.824  71.663  1.00 34.06           C  
ATOM    670  N   HIS A 121     -45.212  14.380  73.417  1.00 35.23           N  
ATOM    671  CA  HIS A 121     -45.076  13.181  74.232  1.00 36.01           C  
ATOM    672  C   HIS A 121     -46.306  12.938  75.097  1.00 40.67           C  
ATOM    673  O   HIS A 121     -46.448  11.854  75.637  1.00 45.07           O  
ATOM    674  CB  HIS A 121     -43.764  13.172  75.039  1.00 30.95           C  
ATOM    675  CG  HIS A 121     -43.709  14.161  76.146  1.00 37.94           C  
ATOM    676  CD2 HIS A 121     -44.081  14.066  77.440  1.00 37.86           C  
ATOM    677  ND1 HIS A 121     -43.225  15.450  75.966  1.00 40.58           N  
ATOM    678  CE1 HIS A 121     -43.290  16.099  77.126  1.00 39.95           C  
ATOM    679  NE2 HIS A 121     -43.796  15.270  78.045  1.00 40.81           N  
ATOM    680  N   GLN A 122     -47.192  13.932  75.221  1.00 40.41           N  
ATOM    681  CA  GLN A 122     -48.366  13.812  76.071  1.00 33.73           C  
ATOM    682  C   GLN A 122     -49.562  13.284  75.279  1.00 35.71           C  
ATOM    683  O   GLN A 122     -50.614  13.038  75.856  1.00 38.83           O  
ATOM    684  CB  GLN A 122     -48.687  15.146  76.746  1.00 34.44           C  
ATOM    685  CG  GLN A 122     -47.700  15.495  77.850  1.00 28.65           C  
ATOM    686  CD  GLN A 122     -47.901  16.913  78.335  1.00 44.64           C  
ATOM    687  NE2 GLN A 122     -47.952  17.084  79.651  1.00 30.62           N  
ATOM    688  OE1 GLN A 122     -47.998  17.849  77.539  1.00 41.93           O  
ATOM    689  N   ALA A 123     -49.397  13.115  73.971  1.00 28.89           N  
ATOM    690  CA  ALA A 123     -50.474  12.629  73.115  1.00 37.86           C  
ATOM    691  C   ALA A 123     -51.013  11.310  73.659  1.00 42.33           C  
ATOM    692  O   ALA A 123     -50.250  10.419  73.998  1.00 49.40           O  
ATOM    693  CB  ALA A 123     -49.953  12.414  71.705  1.00 29.49           C  
ATOM    694  N   GLY A 124     -52.336  11.192  73.758  1.00 35.10           N  
ATOM    695  CA  GLY A 124     -52.962   9.977  74.244  1.00 32.96           C  
ATOM    696  C   GLY A 124     -53.327  10.073  75.718  1.00 33.49           C  
ATOM    697  O   GLY A 124     -54.180   9.325  76.157  1.00 41.97           O  
ATOM    698  N   LEU A 125     -52.695  10.990  76.472  1.00 31.83           N  
ATOM    699  CA  LEU A 125     -53.079  11.209  77.864  1.00 30.96           C  
ATOM    700  C   LEU A 125     -54.381  12.011  77.933  1.00 38.49           C  
ATOM    701  O   LEU A 125     -54.713  12.742  77.016  1.00 39.67           O  
ATOM    702  CB  LEU A 125     -51.976  11.984  78.587  1.00 34.45           C  
ATOM    703  CG  LEU A 125     -50.641  11.268  78.761  1.00 39.86           C  
ATOM    704  CD1 LEU A 125     -49.717  12.098  79.617  1.00 36.88           C  
ATOM    705  CD2 LEU A 125     -50.831   9.883  79.359  1.00 34.99           C  
ATOM    706  N   SER A 126     -55.102  11.912  79.050  1.00 39.46           N  
ATOM    707  CA  SER A 126     -56.227  12.803  79.248  1.00 41.78           C  
ATOM    708  C   SER A 126     -55.692  14.218  79.490  1.00 33.86           C  
ATOM    709  O   SER A 126     -54.692  14.401  80.186  1.00 30.93           O  
ATOM    710  CB  SER A 126     -57.130  12.316  80.359  1.00 40.91           C  
ATOM    711  OG  SER A 126     -56.827  12.918  81.617  1.00 48.49           O  
ATOM    712  N   LYS A 127     -56.384  15.211  78.920  1.00 30.07           N  
ATOM    713  CA  LYS A 127     -55.999  16.603  79.042  1.00 30.13           C  
ATOM    714  C   LYS A 127     -55.835  16.980  80.517  1.00 35.53           C  
ATOM    715  O   LYS A 127     -54.866  17.658  80.847  1.00 30.95           O  
ATOM    716  CB  LYS A 127     -56.962  17.508  78.275  1.00 28.25           C  
ATOM    717  CG  LYS A 127     -56.819  17.401  76.760  1.00 29.66           C  
ATOM    718  CD  LYS A 127     -57.600  18.464  76.035  1.00 29.59           C  
ATOM    719  CE  LYS A 127     -57.513  18.263  74.538  1.00 29.83           C  
ATOM    720  NZ  LYS A 127     -58.380  19.235  73.843  1.00 32.92           N1+
ATOM    721  N   VAL A 128     -56.727  16.501  81.400  1.00 26.56           N  
ATOM    722  CA  VAL A 128     -56.677  16.946  82.792  1.00 34.89           C  
ATOM    723  C   VAL A 128     -55.512  16.301  83.551  1.00 30.20           C  
ATOM    724  O   VAL A 128     -54.996  16.891  84.495  1.00 42.66           O  
ATOM    725  CB  VAL A 128     -58.010  16.795  83.555  1.00 38.60           C  
ATOM    726  CG1 VAL A 128     -59.094  17.731  82.998  1.00 35.10           C  
ATOM    727  CG2 VAL A 128     -58.476  15.344  83.643  1.00 31.90           C  
ATOM    728  N   GLN A 129     -55.142  15.072  83.162  1.00 34.30           N  
ATOM    729  CA  GLN A 129     -54.066  14.370  83.843  1.00 33.91           C  
ATOM    730  C   GLN A 129     -52.730  14.937  83.370  1.00 36.83           C  
ATOM    731  O   GLN A 129     -51.877  15.228  84.203  1.00 35.74           O  
ATOM    732  CB  GLN A 129     -54.211  12.850  83.793  1.00 32.91           C  
ATOM    733  CG  GLN A 129     -53.919  12.262  82.433  1.00 65.54           C  
ATOM    734  CD  GLN A 129     -53.704  10.771  82.415  1.00 70.94           C  
ATOM    735  NE2 GLN A 129     -52.669  10.329  83.118  1.00 67.55           N  
ATOM    736  OE1 GLN A 129     -54.413  10.028  81.728  1.00 62.70           O  
ATOM    737  N   ALA A 130     -52.599  15.139  82.051  1.00 31.81           N  
ATOM    738  CA  ALA A 130     -51.454  15.819  81.451  1.00 35.30           C  
ATOM    739  C   ALA A 130     -51.263  17.202  82.077  1.00 39.78           C  
ATOM    740  O   ALA A 130     -50.153  17.551  82.478  1.00 42.62           O  
ATOM    741  CB  ALA A 130     -51.608  15.895  79.948  1.00 29.77           C  
ATOM    742  N   ALA A 131     -52.360  17.967  82.189  1.00 32.72           N  
ATOM    743  CA  ALA A 131     -52.290  19.326  82.694  1.00 31.81           C  
ATOM    744  C   ALA A 131     -51.877  19.316  84.160  1.00 39.56           C  
ATOM    745  O   ALA A 131     -50.979  20.047  84.548  1.00 44.07           O  
ATOM    746  CB  ALA A 131     -53.594  20.055  82.501  1.00 33.42           C  
ATOM    747  N   GLU A 132     -52.514  18.461  84.957  1.00 36.17           N  
ATOM    748  CA  GLU A 132     -52.215  18.416  86.378  1.00 33.72           C  
ATOM    749  C   GLU A 132     -50.736  18.103  86.613  1.00 35.45           C  
ATOM    750  O   GLU A 132     -50.107  18.721  87.472  1.00 36.59           O  
ATOM    751  CB  GLU A 132     -53.050  17.345  87.078  1.00 36.75           C  
ATOM    752  CG  GLU A 132     -52.840  17.366  88.580  1.00 50.60           C  
ATOM    753  CD  GLU A 132     -53.557  16.278  89.356  1.00 53.29           C  
ATOM    754  OE1 GLU A 132     -54.210  15.433  88.729  1.00 53.70           O  
ATOM    755  OE2 GLU A 132     -53.438  16.294  90.596  1.00 61.85           O1-
ATOM    756  N   HIS A 133     -50.193  17.148  85.842  1.00 31.91           N  
ATOM    757  CA  HIS A 133     -48.797  16.769  86.013  1.00 29.83           C  
ATOM    758  C   HIS A 133     -47.874  17.953  85.721  1.00 35.12           C  
ATOM    759  O   HIS A 133     -47.038  18.283  86.565  1.00 37.04           O  
ATOM    760  CB  HIS A 133     -48.409  15.514  85.212  1.00 33.07           C  
ATOM    761  CG  HIS A 133     -46.948  15.200  85.307  1.00 48.49           C  
ATOM    762  CD2 HIS A 133     -45.942  15.361  84.419  1.00 38.34           C  
ATOM    763  ND1 HIS A 133     -46.363  14.692  86.466  1.00 40.73           N  
ATOM    764  CE1 HIS A 133     -45.074  14.531  86.270  1.00 51.08           C  
ATOM    765  NE2 HIS A 133     -44.795  14.935  85.022  1.00 46.54           N  
ATOM    766  N   THR A 134     -48.048  18.595  84.550  1.00 28.63           N  
ATOM    767  CA  THR A 134     -47.217  19.726  84.154  1.00 29.77           C  
ATOM    768  C   THR A 134     -47.370  20.873  85.154  1.00 42.55           C  
ATOM    769  O   THR A 134     -46.396  21.480  85.587  1.00 35.27           O  
ATOM    770  CB  THR A 134     -47.607  20.200  82.754  1.00 36.52           C  
ATOM    771  CG2 THR A 134     -46.762  21.336  82.219  1.00 38.91           C  
ATOM    772  OG1 THR A 134     -47.515  19.062  81.911  1.00 38.04           O  
ATOM    773  N   LEU A 135     -48.607  21.158  85.545  1.00 31.12           N  
ATOM    774  CA  LEU A 135     -48.865  22.325  86.359  1.00 29.10           C  
ATOM    775  C   LEU A 135     -48.286  22.140  87.763  1.00 38.28           C  
ATOM    776  O   LEU A 135     -47.764  23.103  88.324  1.00 35.79           O  
ATOM    777  CB  LEU A 135     -50.366  22.634  86.352  1.00 28.84           C  
ATOM    778  CG  LEU A 135     -50.944  23.020  84.985  1.00 36.28           C  
ATOM    779  CD1 LEU A 135     -52.457  23.099  85.021  1.00 33.92           C  
ATOM    780  CD2 LEU A 135     -50.379  24.335  84.490  1.00 29.27           C  
ATOM    781  N   ARG A 136     -48.361  20.923  88.332  1.00 35.48           N  
ATOM    782  CA AARG A 136     -47.801  20.671  89.659  0.50 36.49           C  
ATOM    783  CA BARG A 136     -47.801  20.693  89.655  0.50 36.19           C  
ATOM    784  C   ARG A 136     -46.282  20.842  89.634  1.00 32.07           C  
ATOM    785  O   ARG A 136     -45.708  21.312  90.603  1.00 36.36           O  
ATOM    786  CB AARG A 136     -48.071  19.238  90.131  0.50 36.12           C  
ATOM    787  CB BARG A 136     -48.160  19.322  90.225  0.50 35.27           C  
ATOM    788  CG AARG A 136     -49.455  18.980  90.696  0.50 32.19           C  
ATOM    789  CG BARG A 136     -48.011  19.329  91.744  0.50 32.26           C  
ATOM    790  CD AARG A 136     -49.502  17.539  91.182  0.50 42.01           C  
ATOM    791  CD BARG A 136     -48.502  18.142  92.541  0.50 38.41           C  
ATOM    792  NE AARG A 136     -50.849  17.237  91.610  0.50 54.12           N  
ATOM    793  NE BARG A 136     -49.912  18.229  92.888  0.50 49.52           N  
ATOM    794  CZ AARG A 136     -51.392  17.790  92.684  0.50 60.91           C  
ATOM    795  CZ BARG A 136     -50.900  17.583  92.270  0.50 59.29           C  
ATOM    796  NH1AARG A 136     -52.665  17.577  92.954  0.50 47.53           N1+
ATOM    797  NH2AARG A 136     -50.666  18.572  93.467  0.50 52.13           N  
ATOM    798  NH1BARG A 136     -52.156  17.812  92.633  0.50 52.15           N1+
ATOM    799  NH2BARG A 136     -50.632  16.723  91.298  0.50 39.84           N  
ATOM    800  N   ASN A 137     -45.641  20.428  88.528  1.00 31.20           N  
ATOM    801  CA AASN A 137     -44.216  20.658  88.351  0.60 37.19           C  
ATOM    802  CA BASN A 137     -44.216  20.656  88.350  0.40 39.81           C  
ATOM    803  C   ASN A 137     -43.934  22.156  88.313  1.00 43.38           C  
ATOM    804  O   ASN A 137     -42.965  22.609  88.900  1.00 38.68           O  
ATOM    805  CB AASN A 137     -43.651  19.940  87.121  0.60 38.12           C  
ATOM    806  CB BASN A 137     -43.654  19.939  87.120  0.40 48.65           C  
ATOM    807  CG AASN A 137     -43.359  18.478  87.374  0.60 47.31           C  
ATOM    808  CG BASN A 137     -43.357  18.480  87.378  0.40 66.05           C  
ATOM    809  ND2AASN A 137     -43.457  17.672  86.334  0.60 38.96           N  
ATOM    810  OD1AASN A 137     -43.052  18.076  88.493  0.60 41.93           O  
ATOM    811  ND2BASN A 137     -43.459  17.674  86.339  0.40 69.73           N  
ATOM    812  OD1BASN A 137     -43.034  18.086  88.498  0.40 93.01           O  
ATOM    813  N   ILE A 138     -44.792  22.914  87.618  1.00 39.51           N  
ATOM    814  CA  ILE A 138     -44.564  24.341  87.444  1.00 36.87           C  
ATOM    815  C   ILE A 138     -44.671  25.058  88.788  1.00 40.91           C  
ATOM    816  O   ILE A 138     -43.821  25.883  89.121  1.00 44.34           O  
ATOM    817  CB  ILE A 138     -45.484  24.915  86.355  1.00 38.30           C  
ATOM    818  CG1 ILE A 138     -44.956  24.512  84.978  1.00 40.86           C  
ATOM    819  CG2 ILE A 138     -45.642  26.429  86.482  1.00 37.13           C  
ATOM    820  CD1 ILE A 138     -45.956  24.709  83.868  1.00 38.42           C  
ATOM    821  N   ASN A 139     -45.712  24.744  89.561  1.00 36.35           N  
ATOM    822  CA  ASN A 139     -45.900  25.414  90.839  1.00 39.54           C  
ATOM    823  C   ASN A 139     -46.536  24.458  91.850  1.00 41.55           C  
ATOM    824  O   ASN A 139     -47.755  24.343  91.936  1.00 41.66           O  
ATOM    825  CB  ASN A 139     -46.673  26.723  90.701  1.00 34.13           C  
ATOM    826  CG  ASN A 139     -46.686  27.532  91.980  1.00 41.09           C  
ATOM    827  ND2 ASN A 139     -47.145  28.769  91.883  1.00 41.28           N  
ATOM    828  OD1 ASN A 139     -46.280  27.048  93.047  1.00 36.64           O  
ATOM    829  N   PRO A 140     -45.719  23.768  92.673  1.00 45.94           N  
ATOM    830  CA  PRO A 140     -46.238  22.860  93.693  1.00 44.84           C  
ATOM    831  C   PRO A 140     -47.031  23.527  94.820  1.00 41.30           C  
ATOM    832  O   PRO A 140     -47.612  22.820  95.630  1.00 45.90           O  
ATOM    833  CB  PRO A 140     -44.974  22.157  94.227  1.00 43.84           C  
ATOM    834  CG  PRO A 140     -43.863  23.143  93.962  1.00 44.27           C  
ATOM    835  CD  PRO A 140     -44.242  23.796  92.645  1.00 50.41           C  
ATOM    836  N   ASP A 141     -47.126  24.867  94.833  1.00 38.03           N  
ATOM    837  CA  ASP A 141     -47.921  25.541  95.854  1.00 39.46           C  
ATOM    838  C   ASP A 141     -49.418  25.488  95.544  1.00 42.26           C  
ATOM    839  O   ASP A 141     -50.232  25.753  96.414  1.00 53.47           O  
ATOM    840  CB  ASP A 141     -47.540  27.009  96.021  1.00 37.13           C  
ATOM    841  CG  ASP A 141     -46.105  27.226  96.461  1.00 51.08           C  
ATOM    842  OD1 ASP A 141     -45.611  26.422  97.248  1.00 49.10           O  
ATOM    843  OD2 ASP A 141     -45.496  28.202  96.002  1.00 54.19           O1-
ATOM    844  N   VAL A 142     -49.787  25.184  94.299  1.00 40.62           N  
ATOM    845  CA  VAL A 142     -51.174  25.273  93.862  1.00 36.13           C  
ATOM    846  C   VAL A 142     -51.853  23.923  94.105  1.00 36.33           C  
ATOM    847  O   VAL A 142     -51.318  22.883  93.735  1.00 42.19           O  
ATOM    848  CB  VAL A 142     -51.221  25.650  92.361  1.00 39.41           C  
ATOM    849  CG1 VAL A 142     -52.619  25.596  91.768  1.00 33.97           C  
ATOM    850  CG2 VAL A 142     -50.562  26.987  92.087  1.00 40.19           C  
ATOM    851  N   LEU A 143     -53.056  23.927  94.683  1.00 37.32           N  
ATOM    852  CA  LEU A 143     -53.809  22.679  94.793  1.00 41.58           C  
ATOM    853  C   LEU A 143     -54.547  22.387  93.481  1.00 39.59           C  
ATOM    854  O   LEU A 143     -55.070  23.299  92.850  1.00 41.79           O  
ATOM    855  CB  LEU A 143     -54.801  22.796  95.958  1.00 36.56           C  
ATOM    856  CG  LEU A 143     -54.173  23.050  97.332  1.00 49.77           C  
ATOM    857  CD1 LEU A 143     -55.218  23.455  98.357  1.00 54.87           C  
ATOM    858  CD2 LEU A 143     -53.372  21.846  97.819  1.00 55.62           C  
ATOM    859  N   PHE A 144     -54.628  21.111  93.088  1.00 37.33           N  
ATOM    860  CA  PHE A 144     -55.408  20.744  91.912  1.00 43.77           C  
ATOM    861  C   PHE A 144     -56.454  19.694  92.254  1.00 49.68           C  
ATOM    862  O   PHE A 144     -56.173  18.795  93.029  1.00 46.97           O  
ATOM    863  CB  PHE A 144     -54.516  20.176  90.805  1.00 36.24           C  
ATOM    864  CG  PHE A 144     -53.488  21.171  90.339  1.00 44.44           C  
ATOM    865  CD1 PHE A 144     -52.256  21.259  90.969  1.00 37.02           C  
ATOM    866  CD2 PHE A 144     -53.779  22.057  89.314  1.00 39.81           C  
ATOM    867  CE1 PHE A 144     -51.323  22.194  90.554  1.00 44.09           C  
ATOM    868  CE2 PHE A 144     -52.856  23.018  88.920  1.00 47.74           C  
ATOM    869  CZ  PHE A 144     -51.639  23.084  89.549  1.00 39.28           C  
ATOM    870  N   GLU A 145     -57.629  19.804  91.634  1.00 40.42           N  
ATOM    871  CA  GLU A 145     -58.632  18.756  91.627  1.00 40.84           C  
ATOM    872  C   GLU A 145     -59.099  18.634  90.183  1.00 35.41           C  
ATOM    873  O   GLU A 145     -59.511  19.619  89.586  1.00 42.06           O  
ATOM    874  CB  GLU A 145     -59.766  19.151  92.578  1.00 40.10           C  
ATOM    875  CG  GLU A 145     -60.935  18.171  92.604  1.00 43.29           C  
ATOM    876  CD  GLU A 145     -62.170  18.683  93.335  1.00 48.41           C  
ATOM    877  OE1 GLU A 145     -62.014  19.410  94.327  1.00 47.21           O  
ATOM    878  OE2 GLU A 145     -63.283  18.382  92.897  1.00 50.81           O1-
ATOM    879  N   VAL A 146     -58.948  17.458  89.585  1.00 35.76           N  
ATOM    880  CA  VAL A 146     -59.258  17.340  88.166  1.00 37.22           C  
ATOM    881  C   VAL A 146     -60.350  16.295  87.990  1.00 43.59           C  
ATOM    882  O   VAL A 146     -60.469  15.390  88.804  1.00 43.83           O  
ATOM    883  CB  VAL A 146     -58.015  17.018  87.313  1.00 44.92           C  
ATOM    884  CG1 VAL A 146     -56.892  18.026  87.551  1.00 42.87           C  
ATOM    885  CG2 VAL A 146     -57.515  15.602  87.535  1.00 35.53           C  
ATOM    886  N   HIS A 147     -61.142  16.433  86.924  1.00 39.41           N  
ATOM    887  CA  HIS A 147     -62.235  15.518  86.636  1.00 31.22           C  
ATOM    888  C   HIS A 147     -62.240  15.246  85.142  1.00 38.58           C  
ATOM    889  O   HIS A 147     -62.356  16.160  84.325  1.00 35.84           O  
ATOM    890  CB  HIS A 147     -63.578  16.077  87.143  1.00 35.53           C  
ATOM    891  CG  HIS A 147     -63.582  16.306  88.619  1.00 35.44           C  
ATOM    892  CD2 HIS A 147     -63.434  17.433  89.352  1.00 42.53           C  
ATOM    893  ND1 HIS A 147     -63.680  15.268  89.530  1.00 38.69           N  
ATOM    894  CE1 HIS A 147     -63.623  15.754  90.753  1.00 38.51           C  
ATOM    895  NE2 HIS A 147     -63.482  17.079  90.674  1.00 42.13           N  
ATOM    896  N   ASN A 148     -62.071  13.968  84.824  1.00 32.14           N  
ATOM    897  CA  ASN A 148     -61.977  13.515  83.461  1.00 35.01           C  
ATOM    898  C   ASN A 148     -63.361  13.060  83.018  1.00 41.01           C  
ATOM    899  O   ASN A 148     -63.588  11.871  82.856  1.00 41.31           O  
ATOM    900  CB  ASN A 148     -60.931  12.410  83.349  1.00 32.89           C  
ATOM    901  CG  ASN A 148     -60.745  11.929  81.924  1.00 35.61           C  
ATOM    902  ND2 ASN A 148     -60.184  10.756  81.753  1.00 45.44           N  
ATOM    903  OD1 ASN A 148     -61.098  12.613  80.975  1.00 50.00           O  
ATOM    904  N   TYR A 149     -64.298  14.004  82.865  1.00 38.04           N  
ATOM    905  CA  TYR A 149     -65.640  13.643  82.433  1.00 42.90           C  
ATOM    906  C   TYR A 149     -66.330  14.785  81.694  1.00 48.81           C  
ATOM    907  O   TYR A 149     -65.893  15.932  81.725  1.00 39.37           O  
ATOM    908  CB  TYR A 149     -66.482  13.144  83.608  1.00 34.01           C  
ATOM    909  CG  TYR A 149     -66.813  14.110  84.719  1.00 35.07           C  
ATOM    910  CD1 TYR A 149     -67.553  15.264  84.496  1.00 33.63           C  
ATOM    911  CD2 TYR A 149     -66.473  13.815  86.029  1.00 39.79           C  
ATOM    912  CE1 TYR A 149     -67.907  16.108  85.536  1.00 39.85           C  
ATOM    913  CE2 TYR A 149     -66.835  14.641  87.091  1.00 35.30           C  
ATOM    914  CZ  TYR A 149     -67.551  15.798  86.841  1.00 36.49           C  
ATOM    915  OH  TYR A 149     -67.869  16.634  87.877  1.00 41.58           O  
ATOM    916  N   ASN A 150     -67.418  14.428  81.018  1.00 42.17           N  
ATOM    917  CA  ASN A 150     -68.261  15.339  80.268  1.00 41.52           C  
ATOM    918  C   ASN A 150     -69.298  15.925  81.219  1.00 37.40           C  
ATOM    919  O   ASN A 150     -70.125  15.189  81.738  1.00 41.03           O  
ATOM    920  CB  ASN A 150     -68.946  14.575  79.139  1.00 35.44           C  
ATOM    921  CG  ASN A 150     -69.845  15.440  78.285  1.00 43.82           C  
ATOM    922  ND2 ASN A 150     -69.989  15.013  77.053  1.00 35.43           N  
ATOM    923  OD1 ASN A 150     -70.396  16.468  78.720  1.00 36.01           O  
ATOM    924  N   ILE A 151     -69.262  17.242  81.431  1.00 30.97           N  
ATOM    925  CA  ILE A 151     -70.036  17.887  82.486  1.00 37.63           C  
ATOM    926  C   ILE A 151     -71.526  17.941  82.141  1.00 36.57           C  
ATOM    927  O   ILE A 151     -72.308  18.276  83.026  1.00 34.34           O  
ATOM    928  CB  ILE A 151     -69.528  19.315  82.787  1.00 40.54           C  
ATOM    929  CG1 ILE A 151     -69.750  20.258  81.598  1.00 35.42           C  
ATOM    930  CG2 ILE A 151     -68.089  19.312  83.279  1.00 37.93           C  
ATOM    931  CD1 ILE A 151     -69.951  21.703  82.007  1.00 31.39           C  
ATOM    932  N   THR A 152     -71.897  17.665  80.875  1.00 27.12           N  
ATOM    933  CA  THR A 152     -73.261  17.903  80.431  1.00 29.35           C  
ATOM    934  C   THR A 152     -74.187  16.712  80.709  1.00 40.41           C  
ATOM    935  O   THR A 152     -75.392  16.866  80.665  1.00 40.55           O  
ATOM    936  CB  THR A 152     -73.352  18.254  78.942  1.00 38.04           C  
ATOM    937  CG2 THR A 152     -72.527  19.452  78.521  1.00 33.02           C  
ATOM    938  OG1 THR A 152     -72.914  17.110  78.229  1.00 35.31           O  
ATOM    939  N   THR A 153     -73.647  15.518  80.955  1.00 41.14           N  
ATOM    940  CA  THR A 153     -74.476  14.312  81.052  1.00 40.09           C  
ATOM    941  C   THR A 153     -75.167  14.190  82.416  1.00 41.23           C  
ATOM    942  O   THR A 153     -74.708  14.746  83.419  1.00 42.15           O  
ATOM    943  CB  THR A 153     -73.646  13.052  80.778  1.00 49.53           C  
ATOM    944  CG2 THR A 153     -72.963  13.062  79.424  1.00 44.01           C  
ATOM    945  OG1 THR A 153     -72.745  12.948  81.885  1.00 44.27           O  
ATOM    946  N   VAL A 154     -76.244  13.387  82.444  1.00 38.82           N  
ATOM    947  CA  VAL A 154     -77.093  13.214  83.615  1.00 46.66           C  
ATOM    948  C   VAL A 154     -76.250  12.765  84.815  1.00 42.80           C  
ATOM    949  O   VAL A 154     -76.354  13.329  85.907  1.00 45.04           O  
ATOM    950  CB  VAL A 154     -78.286  12.267  83.335  1.00 50.54           C  
ATOM    951  CG1 VAL A 154     -79.104  11.984  84.587  1.00 47.62           C  
ATOM    952  CG2 VAL A 154     -79.211  12.793  82.244  1.00 57.22           C  
ATOM    953  N   GLU A 155     -75.398  11.759  84.576  1.00 40.72           N  
ATOM    954  CA AGLU A 155     -74.514  11.207  85.596  0.60 56.93           C  
ATOM    955  CA BGLU A 155     -74.516  11.208  85.594  0.40 53.73           C  
ATOM    956  C   GLU A 155     -73.574  12.265  86.170  1.00 48.76           C  
ATOM    957  O   GLU A 155     -73.329  12.291  87.369  1.00 42.02           O  
ATOM    958  CB AGLU A 155     -73.757   9.979  85.080  0.60 53.29           C  
ATOM    959  CB BGLU A 155     -73.797   9.941  85.125  0.40 53.96           C  
ATOM    960  CG AGLU A 155     -73.375  10.071  83.619  0.60 66.21           C  
ATOM    961  CG BGLU A 155     -73.041  10.042  83.813  0.40 64.98           C  
ATOM    962  CD AGLU A 155     -74.312   9.295  82.694  0.60 72.34           C  
ATOM    963  CD BGLU A 155     -71.774   9.190  83.803  0.40 75.21           C  
ATOM    964  OE1AGLU A 155     -74.634   8.148  83.049  0.60 76.29           O  
ATOM    965  OE2AGLU A 155     -74.737   9.826  81.631  0.60 49.71           O1-
ATOM    966  OE1BGLU A 155     -71.007   9.281  82.826  0.40 74.94           O  
ATOM    967  OE2BGLU A 155     -71.552   8.428  84.772  0.40 64.39           O1-
ATOM    968  N   ASN A 156     -73.051  13.165  85.328  1.00 49.31           N  
ATOM    969  CA  ASN A 156     -71.982  14.057  85.777  1.00 40.90           C  
ATOM    970  C   ASN A 156     -72.490  15.395  86.323  1.00 47.61           C  
ATOM    971  O   ASN A 156     -71.807  16.043  87.149  1.00 45.47           O  
ATOM    972  CB  ASN A 156     -70.941  14.242  84.678  1.00 40.52           C  
ATOM    973  CG  ASN A 156     -70.279  12.922  84.327  1.00 40.87           C  
ATOM    974  ND2 ASN A 156     -70.077  12.667  83.047  1.00 36.75           N  
ATOM    975  OD1 ASN A 156     -69.954  12.118  85.200  1.00 37.77           O  
ATOM    976  N   PHE A 157     -73.655  15.830  85.805  1.00 41.89           N  
ATOM    977  CA  PHE A 157     -74.034  17.226  85.978  1.00 36.15           C  
ATOM    978  C   PHE A 157     -74.077  17.597  87.468  1.00 40.59           C  
ATOM    979  O   PHE A 157     -73.634  18.671  87.885  1.00 42.18           O  
ATOM    980  CB  PHE A 157     -75.337  17.559  85.239  1.00 42.17           C  
ATOM    981  CG  PHE A 157     -75.811  18.968  85.510  1.00 51.18           C  
ATOM    982  CD1 PHE A 157     -75.168  20.071  84.951  1.00 51.10           C  
ATOM    983  CD2 PHE A 157     -76.844  19.207  86.404  1.00 49.23           C  
ATOM    984  CE1 PHE A 157     -75.558  21.370  85.267  1.00 65.83           C  
ATOM    985  CE2 PHE A 157     -77.240  20.502  86.715  1.00 50.67           C  
ATOM    986  CZ  PHE A 157     -76.605  21.580  86.139  1.00 50.14           C  
ATOM    987  N   GLN A 158     -74.612  16.693  88.282  1.00 39.67           N  
ATOM    988  CA  GLN A 158     -74.857  17.015  89.678  1.00 46.77           C  
ATOM    989  C   GLN A 158     -73.537  17.036  90.436  1.00 44.65           C  
ATOM    990  O   GLN A 158     -73.357  17.846  91.341  1.00 46.11           O  
ATOM    991  CB  GLN A 158     -75.875  16.047  90.301  1.00 48.42           C  
ATOM    992  CG  GLN A 158     -76.288  16.433  91.716  1.00 62.18           C  
ATOM    993  CD  GLN A 158     -76.804  17.853  91.792  1.00 77.84           C  
ATOM    994  NE2 GLN A 158     -76.206  18.632  92.677  1.00 67.53           N  
ATOM    995  OE1 GLN A 158     -77.735  18.251  91.081  1.00 64.42           O  
ATOM    996  N   HIS A 159     -72.613  16.144  90.061  1.00 35.43           N  
ATOM    997  CA  HIS A 159     -71.275  16.134  90.639  1.00 43.00           C  
ATOM    998  C   HIS A 159     -70.576  17.465  90.327  1.00 42.17           C  
ATOM    999  O   HIS A 159     -70.005  18.110  91.218  1.00 41.45           O  
ATOM   1000  CB  HIS A 159     -70.490  14.920  90.118  1.00 39.44           C  
ATOM   1001  CG  HIS A 159     -69.156  14.798  90.764  1.00 56.10           C  
ATOM   1002  CD2 HIS A 159     -68.811  14.376  91.997  1.00 49.57           C  
ATOM   1003  ND1 HIS A 159     -67.989  15.212  90.143  1.00 59.77           N  
ATOM   1004  CE1 HIS A 159     -66.980  15.028  90.963  1.00 64.16           C  
ATOM   1005  NE2 HIS A 159     -67.459  14.523  92.106  1.00 50.75           N  
ATOM   1006  N   PHE A 160     -70.673  17.876  89.049  1.00 36.61           N  
ATOM   1007  CA  PHE A 160     -70.138  19.159  88.606  1.00 42.29           C  
ATOM   1008  C   PHE A 160     -70.618  20.308  89.508  1.00 42.99           C  
ATOM   1009  O   PHE A 160     -69.817  21.091  90.019  1.00 43.83           O  
ATOM   1010  CB  PHE A 160     -70.477  19.368  87.126  1.00 42.27           C  
ATOM   1011  CG  PHE A 160     -70.178  20.754  86.613  1.00 44.54           C  
ATOM   1012  CD1 PHE A 160     -68.866  21.199  86.525  1.00 39.17           C  
ATOM   1013  CD2 PHE A 160     -71.203  21.616  86.236  1.00 38.34           C  
ATOM   1014  CE1 PHE A 160     -68.577  22.482  86.104  1.00 42.92           C  
ATOM   1015  CE2 PHE A 160     -70.911  22.901  85.808  1.00 48.54           C  
ATOM   1016  CZ  PHE A 160     -69.599  23.325  85.726  1.00 55.06           C  
ATOM   1017  N   MET A 161     -71.944  20.405  89.713  1.00 37.96           N  
ATOM   1018  CA  MET A 161     -72.516  21.459  90.536  1.00 42.38           C  
ATOM   1019  C   MET A 161     -72.044  21.352  91.987  1.00 47.13           C  
ATOM   1020  O   MET A 161     -71.837  22.371  92.645  1.00 46.27           O  
ATOM   1021  CB  MET A 161     -74.044  21.392  90.528  1.00 49.18           C  
ATOM   1022  CG  MET A 161     -74.637  21.941  89.294  1.00 57.44           C  
ATOM   1023  SD  MET A 161     -76.396  22.329  89.481  1.00 64.94           S  
ATOM   1024  CE  MET A 161     -76.369  23.408  90.909  1.00 49.55           C  
ATOM   1025  N   ASP A 162     -71.910  20.113  92.490  1.00 36.70           N  
ATOM   1026  CA  ASP A 162     -71.430  19.870  93.843  1.00 43.83           C  
ATOM   1027  C   ASP A 162     -70.018  20.426  93.990  1.00 43.05           C  
ATOM   1028  O   ASP A 162     -69.692  21.046  95.006  1.00 43.64           O  
ATOM   1029  CB  ASP A 162     -71.493  18.388  94.215  1.00 38.60           C  
ATOM   1030  CG  ASP A 162     -72.898  17.825  94.392  1.00 61.39           C  
ATOM   1031  OD1 ASP A 162     -73.848  18.590  94.710  1.00 66.84           O  
ATOM   1032  OD2 ASP A 162     -73.032  16.613  94.214  1.00 91.62           O1-
ATOM   1033  N   ARG A 163     -69.196  20.210  92.953  1.00 46.79           N  
ATOM   1034  CA  ARG A 163     -67.806  20.653  92.985  1.00 49.23           C  
ATOM   1035  C   ARG A 163     -67.710  22.178  92.893  1.00 39.71           C  
ATOM   1036  O   ARG A 163     -66.865  22.758  93.548  1.00 44.64           O  
ATOM   1037  CB  ARG A 163     -66.922  19.874  92.002  1.00 41.53           C  
ATOM   1038  CG  ARG A 163     -66.799  18.375  92.281  1.00 37.74           C  
ATOM   1039  CD  ARG A 163     -66.784  18.009  93.758  1.00 44.83           C  
ATOM   1040  NE  ARG A 163     -65.574  18.442  94.433  1.00 47.50           N  
ATOM   1041  CZ  ARG A 163     -65.473  18.823  95.695  1.00 52.45           C  
ATOM   1042  NH1 ARG A 163     -64.313  19.243  96.151  1.00 50.57           N1+
ATOM   1043  NH2 ARG A 163     -66.516  18.790  96.501  1.00 53.17           N  
ATOM   1044  N   ILE A 164     -68.604  22.828  92.126  1.00 45.22           N  
ATOM   1045  CA AILE A 164     -68.647  24.281  92.050  0.50 42.62           C  
ATOM   1046  CA BILE A 164     -68.646  24.282  92.049  0.50 42.64           C  
ATOM   1047  C   ILE A 164     -68.985  24.852  93.430  1.00 51.83           C  
ATOM   1048  O   ILE A 164     -68.397  25.846  93.853  1.00 50.40           O  
ATOM   1049  CB AILE A 164     -69.645  24.747  90.970  0.50 44.85           C  
ATOM   1050  CB BILE A 164     -69.667  24.753  90.993  0.50 44.90           C  
ATOM   1051  CG1AILE A 164     -69.215  24.274  89.582  0.50 52.83           C  
ATOM   1052  CG2AILE A 164     -69.836  26.253  91.010  0.50 58.28           C  
ATOM   1053  CG1BILE A 164     -69.352  24.276  89.584  0.50 53.56           C  
ATOM   1054  CG2BILE A 164     -69.836  26.261  91.018  0.50 58.62           C  
ATOM   1055  CD1AILE A 164     -67.720  24.363  89.334  0.50 34.72           C  
ATOM   1056  CD1BILE A 164     -70.379  24.765  88.598  0.50 34.89           C  
ATOM   1057  N   SER A 165     -69.945  24.214  94.116  1.00 41.64           N  
ATOM   1058  CA  SER A 165     -70.490  24.646  95.398  1.00 52.80           C  
ATOM   1059  C   SER A 165     -69.571  24.306  96.569  1.00 55.17           C  
ATOM   1060  O   SER A 165     -69.599  25.011  97.567  1.00 54.26           O  
ATOM   1061  CB  SER A 165     -71.848  24.036  95.655  1.00 45.89           C  
ATOM   1062  OG  SER A 165     -72.731  24.303  94.598  1.00 65.29           O  
ATOM   1063  N   ASN A 166     -68.793  23.218  96.474  1.00 48.67           N  
ATOM   1064  CA  ASN A 166     -68.063  22.715  97.631  1.00 55.26           C  
ATOM   1065  C   ASN A 166     -66.564  22.584  97.383  1.00 62.23           C  
ATOM   1066  O   ASN A 166     -65.825  22.257  98.311  1.00 51.73           O  
ATOM   1067  CB  ASN A 166     -68.583  21.343  98.050  1.00 59.23           C  
ATOM   1068  CG  ASN A 166     -70.010  21.450  98.524  1.00 52.52           C  
ATOM   1069  ND2 ASN A 166     -70.953  21.055  97.689  1.00 45.84           N  
ATOM   1070  OD1 ASN A 166     -70.252  21.958  99.608  1.00 63.20           O  
ATOM   1071  N   GLY A 167     -66.135  22.839  96.141  1.00 48.99           N  
ATOM   1072  CA  GLY A 167     -64.774  22.561  95.709  1.00 55.38           C  
ATOM   1073  C   GLY A 167     -63.822  23.742  95.881  1.00 49.52           C  
ATOM   1074  O   GLY A 167     -62.720  23.720  95.339  1.00 46.84           O  
ATOM   1075  N   GLY A 168     -64.238  24.741  96.671  1.00 43.09           N  
ATOM   1076  CA  GLY A 168     -63.431  25.920  96.921  1.00 44.96           C  
ATOM   1077  C   GLY A 168     -62.191  25.562  97.732  1.00 45.60           C  
ATOM   1078  O   GLY A 168     -61.955  24.393  98.041  1.00 52.87           O  
ATOM   1079  N   LEU A 169     -61.398  26.578  98.070  1.00 48.08           N  
ATOM   1080  CA  LEU A 169     -60.122  26.339  98.719  1.00 53.25           C  
ATOM   1081  C   LEU A 169     -60.355  25.576 100.026  1.00 60.37           C  
ATOM   1082  O   LEU A 169     -59.643  24.617 100.320  1.00 66.29           O  
ATOM   1083  CB  LEU A 169     -59.418  27.680  98.939  1.00 52.25           C  
ATOM   1084  CG  LEU A 169     -57.963  27.575  99.389  1.00 51.62           C  
ATOM   1085  CD1 LEU A 169     -57.126  26.843  98.350  1.00 57.34           C  
ATOM   1086  CD2 LEU A 169     -57.391  28.953  99.664  1.00 64.09           C  
ATOM   1087  N   GLU A 170     -61.364  25.999 100.799  1.00 59.36           N  
ATOM   1088  CA  GLU A 170     -61.861  25.227 101.928  1.00 62.22           C  
ATOM   1089  C   GLU A 170     -63.015  24.340 101.454  1.00 46.91           C  
ATOM   1090  O   GLU A 170     -63.989  24.834 100.884  1.00 61.74           O  
ATOM   1091  CB  GLU A 170     -62.350  26.201 102.996  1.00 64.64           C  
ATOM   1092  CG  GLU A 170     -62.797  25.545 104.287  1.00 97.70           C  
ATOM   1093  CD  GLU A 170     -63.656  26.484 105.116  1.00112.71           C  
ATOM   1094  OE1 GLU A 170     -63.197  27.617 105.394  1.00102.09           O  
ATOM   1095  OE2 GLU A 170     -64.795  26.095 105.445  1.00109.09           O1-
ATOM   1096  N   GLU A 171     -62.891  23.024 101.671  1.00 48.07           N  
ATOM   1097  CA  GLU A 171     -63.933  22.081 101.287  1.00 49.34           C  
ATOM   1098  C   GLU A 171     -65.259  22.511 101.912  1.00 56.83           C  
ATOM   1099  O   GLU A 171     -65.314  22.860 103.087  1.00 69.90           O  
ATOM   1100  CB  GLU A 171     -63.545  20.654 101.675  1.00 50.43           C  
ATOM   1101  CG  GLU A 171     -64.570  19.604 101.259  1.00 61.11           C  
ATOM   1102  CD  GLU A 171     -64.807  19.456  99.766  1.00 68.84           C  
ATOM   1103  OE1 GLU A 171     -63.852  19.644  98.994  1.00 89.97           O  
ATOM   1104  OE2 GLU A 171     -65.955  19.169  99.374  1.00 68.47           O1-
ATOM   1105  N   GLY A 172     -66.318  22.527 101.094  1.00 54.12           N  
ATOM   1106  CA  GLY A 172     -67.639  22.928 101.542  1.00 43.86           C  
ATOM   1107  C   GLY A 172     -67.961  24.379 101.199  1.00 50.88           C  
ATOM   1108  O   GLY A 172     -69.110  24.790 101.306  1.00 62.25           O  
ATOM   1109  N   LYS A 173     -66.944  25.152 100.807  1.00 57.63           N  
ATOM   1110  CA  LYS A 173     -67.155  26.510 100.323  1.00 59.66           C  
ATOM   1111  C   LYS A 173     -67.124  26.485  98.798  1.00 44.21           C  
ATOM   1112  O   LYS A 173     -66.465  25.630  98.210  1.00 56.96           O  
ATOM   1113  CB  LYS A 173     -66.072  27.451 100.865  1.00 58.21           C  
ATOM   1114  CG  LYS A 173     -66.044  27.603 102.385  1.00 71.24           C  
ATOM   1115  CD  LYS A 173     -67.243  28.361 102.994  1.00 79.72           C  
ATOM   1116  CE  LYS A 173     -67.807  27.684 104.231  1.00 86.57           C  
ATOM   1117  NZ  LYS A 173     -67.103  28.099 105.462  1.00115.66           N1+
ATOM   1118  N   PRO A 174     -67.826  27.407  98.099  1.00 51.80           N  
ATOM   1119  CA  PRO A 174     -67.809  27.420  96.634  1.00 54.68           C  
ATOM   1120  C   PRO A 174     -66.502  27.952  96.041  1.00 52.14           C  
ATOM   1121  O   PRO A 174     -65.704  28.590  96.718  1.00 57.42           O  
ATOM   1122  CB  PRO A 174     -69.005  28.315  96.274  1.00 47.20           C  
ATOM   1123  CG  PRO A 174     -69.137  29.261  97.450  1.00 49.68           C  
ATOM   1124  CD  PRO A 174     -68.662  28.480  98.661  1.00 48.30           C  
ATOM   1125  N   VAL A 175     -66.280  27.657  94.762  1.00 49.48           N  
ATOM   1126  CA  VAL A 175     -65.172  28.245  94.033  1.00 48.23           C  
ATOM   1127  C   VAL A 175     -65.456  29.736  93.846  1.00 46.90           C  
ATOM   1128  O   VAL A 175     -66.607  30.162  93.801  1.00 48.04           O  
ATOM   1129  CB  VAL A 175     -64.967  27.529  92.686  1.00 49.62           C  
ATOM   1130  CG1 VAL A 175     -64.639  26.066  92.910  1.00 41.98           C  
ATOM   1131  CG2 VAL A 175     -66.176  27.675  91.776  1.00 40.59           C  
ATOM   1132  N   ASP A 176     -64.394  30.526  93.740  1.00 42.85           N  
ATOM   1133  CA  ASP A 176     -64.529  31.960  93.581  1.00 39.80           C  
ATOM   1134  C   ASP A 176     -64.990  32.312  92.172  1.00 45.40           C  
ATOM   1135  O   ASP A 176     -65.679  33.311  92.005  1.00 45.84           O  
ATOM   1136  CB  ASP A 176     -63.241  32.669  93.976  1.00 43.01           C  
ATOM   1137  CG  ASP A 176     -62.895  32.333  95.408  1.00 53.22           C  
ATOM   1138  OD1 ASP A 176     -63.459  32.997  96.298  1.00 66.69           O  
ATOM   1139  OD2 ASP A 176     -62.145  31.361  95.622  1.00 66.05           O1-
ATOM   1140  N   LEU A 177     -64.662  31.484  91.173  1.00 43.06           N  
ATOM   1141  CA  LEU A 177     -64.991  31.826  89.800  1.00 36.84           C  
ATOM   1142  C   LEU A 177     -65.020  30.536  88.990  1.00 36.73           C  
ATOM   1143  O   LEU A 177     -64.244  29.614  89.241  1.00 42.34           O  
ATOM   1144  CB  LEU A 177     -63.864  32.753  89.314  1.00 41.22           C  
ATOM   1145  CG  LEU A 177     -64.181  33.856  88.313  1.00 46.92           C  
ATOM   1146  CD1 LEU A 177     -65.325  34.764  88.793  1.00 45.70           C  
ATOM   1147  CD2 LEU A 177     -62.913  34.663  88.047  1.00 47.17           C  
ATOM   1148  N   VAL A 178     -65.918  30.474  88.009  1.00 37.84           N  
ATOM   1149  CA  VAL A 178     -65.857  29.399  87.041  1.00 34.24           C  
ATOM   1150  C   VAL A 178     -65.428  30.029  85.723  1.00 40.31           C  
ATOM   1151  O   VAL A 178     -65.878  31.120  85.399  1.00 38.15           O  
ATOM   1152  CB  VAL A 178     -67.208  28.668  86.893  1.00 37.72           C  
ATOM   1153  CG1 VAL A 178     -67.185  27.639  85.765  1.00 30.36           C  
ATOM   1154  CG2 VAL A 178     -67.682  28.039  88.190  1.00 30.93           C  
ATOM   1155  N   LEU A 179     -64.538  29.354  84.993  1.00 34.19           N  
ATOM   1156  CA  LEU A 179     -64.140  29.825  83.680  1.00 37.86           C  
ATOM   1157  C   LEU A 179     -64.560  28.784  82.661  1.00 35.43           C  
ATOM   1158  O   LEU A 179     -64.211  27.614  82.773  1.00 37.63           O  
ATOM   1159  CB  LEU A 179     -62.625  30.040  83.607  1.00 29.03           C  
ATOM   1160  CG  LEU A 179     -62.027  30.960  84.664  1.00 33.17           C  
ATOM   1161  CD1 LEU A 179     -60.515  31.064  84.468  1.00 31.31           C  
ATOM   1162  CD2 LEU A 179     -62.688  32.341  84.621  1.00 33.27           C  
ATOM   1163  N   SER A 180     -65.300  29.248  81.662  1.00 31.66           N  
ATOM   1164  CA  SER A 180     -65.763  28.381  80.610  1.00 32.09           C  
ATOM   1165  C   SER A 180     -64.815  28.556  79.436  1.00 34.98           C  
ATOM   1166  O   SER A 180     -64.771  29.627  78.854  1.00 38.00           O  
ATOM   1167  CB  SER A 180     -67.189  28.720  80.239  1.00 32.41           C  
ATOM   1168  OG  SER A 180     -67.543  28.146  78.987  1.00 33.06           O  
ATOM   1169  N   CYS A 181     -64.049  27.506  79.132  1.00 36.14           N  
ATOM   1170  CA  CYS A 181     -63.165  27.487  77.976  1.00 38.19           C  
ATOM   1171  C   CYS A 181     -63.530  26.305  77.068  1.00 40.60           C  
ATOM   1172  O   CYS A 181     -62.667  25.584  76.567  1.00 38.98           O  
ATOM   1173  CB  CYS A 181     -61.701  27.453  78.423  1.00 34.32           C  
ATOM   1174  SG  CYS A 181     -61.259  28.726  79.648  1.00 35.53           S  
ATOM   1175  N   VAL A 182     -64.828  26.100  76.845  1.00 36.43           N  
ATOM   1176  CA  VAL A 182     -65.294  24.978  76.040  1.00 32.76           C  
ATOM   1177  C   VAL A 182     -65.497  25.436  74.599  1.00 37.49           C  
ATOM   1178  O   VAL A 182     -65.368  26.619  74.313  1.00 38.97           O  
ATOM   1179  CB  VAL A 182     -66.568  24.353  76.622  1.00 31.10           C  
ATOM   1180  CG1 VAL A 182     -66.309  23.791  78.011  1.00 34.25           C  
ATOM   1181  CG2 VAL A 182     -67.708  25.359  76.644  1.00 29.87           C  
ATOM   1182  N   ASP A 183     -65.827  24.496  73.703  1.00 31.30           N  
ATOM   1183  CA  ASP A 183     -65.876  24.797  72.273  1.00 35.97           C  
ATOM   1184  C   ASP A 183     -67.261  24.493  71.671  1.00 36.20           C  
ATOM   1185  O   ASP A 183     -67.372  24.330  70.461  1.00 39.65           O  
ATOM   1186  CB  ASP A 183     -64.807  23.992  71.516  1.00 29.24           C  
ATOM   1187  CG  ASP A 183     -64.932  22.479  71.725  1.00 34.63           C  
ATOM   1188  OD1 ASP A 183     -65.783  22.042  72.522  1.00 30.97           O  
ATOM   1189  OD2 ASP A 183     -64.179  21.739  71.100  1.00 38.05           O1-
ATOM   1190  N   ASN A 184     -68.309  24.410  72.500  1.00 34.93           N  
ATOM   1191  CA  ASN A 184     -69.666  24.105  72.050  1.00 38.04           C  
ATOM   1192  C   ASN A 184     -70.691  24.775  72.974  1.00 35.64           C  
ATOM   1193  O   ASN A 184     -70.447  24.924  74.179  1.00 32.20           O  
ATOM   1194  CB  ASN A 184     -69.914  22.587  71.944  1.00 28.56           C  
ATOM   1195  CG  ASN A 184     -69.781  21.876  73.280  1.00 41.00           C  
ATOM   1196  ND2 ASN A 184     -68.572  21.473  73.638  1.00 30.85           N  
ATOM   1197  OD1 ASN A 184     -70.753  21.741  74.021  1.00 37.12           O  
ATOM   1198  N   PHE A 185     -71.873  25.077  72.414  1.00 37.23           N  
ATOM   1199  CA  PHE A 185     -72.952  25.748  73.128  1.00 35.25           C  
ATOM   1200  C   PHE A 185     -73.598  24.872  74.200  1.00 35.55           C  
ATOM   1201  O   PHE A 185     -74.032  25.377  75.236  1.00 39.19           O  
ATOM   1202  CB  PHE A 185     -73.986  26.342  72.161  1.00 40.93           C  
ATOM   1203  CG  PHE A 185     -73.405  27.427  71.292  1.00 40.73           C  
ATOM   1204  CD1 PHE A 185     -72.714  28.497  71.853  1.00 46.38           C  
ATOM   1205  CD2 PHE A 185     -73.521  27.370  69.911  1.00 50.38           C  
ATOM   1206  CE1 PHE A 185     -72.163  29.492  71.059  1.00 51.83           C  
ATOM   1207  CE2 PHE A 185     -72.969  28.361  69.108  1.00 47.05           C  
ATOM   1208  CZ  PHE A 185     -72.285  29.416  69.682  1.00 45.96           C  
ATOM   1209  N   GLU A 186     -73.652  23.554  73.963  1.00 33.25           N  
ATOM   1210  CA  GLU A 186     -74.273  22.695  74.950  1.00 31.88           C  
ATOM   1211  C   GLU A 186     -73.537  22.802  76.289  1.00 41.83           C  
ATOM   1212  O   GLU A 186     -74.159  22.934  77.344  1.00 29.91           O  
ATOM   1213  CB  GLU A 186     -74.318  21.261  74.441  1.00 35.33           C  
ATOM   1214  CG  GLU A 186     -74.904  20.297  75.455  1.00 46.16           C  
ATOM   1215  CD  GLU A 186     -75.012  18.861  74.979  1.00 57.44           C  
ATOM   1216  OE1 GLU A 186     -74.279  18.495  74.040  1.00 70.91           O  
ATOM   1217  OE2 GLU A 186     -75.798  18.106  75.582  1.00 93.31           O1-
ATOM   1218  N   ALA A 187     -72.196  22.758  76.238  1.00 35.34           N  
ATOM   1219  CA  ALA A 187     -71.418  22.855  77.468  1.00 33.85           C  
ATOM   1220  C   ALA A 187     -71.569  24.246  78.103  1.00 37.87           C  
ATOM   1221  O   ALA A 187     -71.681  24.364  79.331  1.00 38.36           O  
ATOM   1222  CB  ALA A 187     -69.982  22.425  77.225  1.00 33.90           C  
ATOM   1223  N   ARG A 188     -71.585  25.302  77.268  1.00 34.89           N  
ATOM   1224  CA  ARG A 188     -71.812  26.662  77.756  1.00 41.44           C  
ATOM   1225  C   ARG A 188     -73.174  26.772  78.453  1.00 38.64           C  
ATOM   1226  O   ARG A 188     -73.263  27.296  79.570  1.00 38.65           O  
ATOM   1227  CB  ARG A 188     -71.649  27.707  76.650  1.00 39.77           C  
ATOM   1228  CG  ARG A 188     -70.208  28.045  76.302  1.00 64.84           C  
ATOM   1229  CD  ARG A 188     -70.025  28.894  75.043  1.00 53.38           C  
ATOM   1230  NE  ARG A 188     -68.661  28.924  74.495  1.00 41.66           N  
ATOM   1231  CZ  ARG A 188     -68.332  28.551  73.256  1.00 62.86           C  
ATOM   1232  NH1 ARG A 188     -67.082  28.672  72.851  1.00 56.61           N1+
ATOM   1233  NH2 ARG A 188     -69.251  28.084  72.418  1.00 48.49           N  
ATOM   1234  N   MET A 189     -74.231  26.240  77.818  1.00 42.04           N  
ATOM   1235  CA AMET A 189     -75.566  26.270  78.406  0.50 43.00           C  
ATOM   1236  CA BMET A 189     -75.563  26.273  78.406  0.50 43.28           C  
ATOM   1237  C   MET A 189     -75.597  25.510  79.731  1.00 42.77           C  
ATOM   1238  O   MET A 189     -76.265  25.939  80.681  1.00 39.46           O  
ATOM   1239  CB AMET A 189     -76.664  25.735  77.482  0.50 38.72           C  
ATOM   1240  CB BMET A 189     -76.651  25.769  77.454  0.50 39.74           C  
ATOM   1241  CG AMET A 189     -78.075  26.008  78.022  0.50 47.12           C  
ATOM   1242  CG BMET A 189     -77.006  26.798  76.356  0.50 50.64           C  
ATOM   1243  SD AMET A 189     -78.538  27.783  78.148  0.50 56.71           S  
ATOM   1244  SD BMET A 189     -77.695  28.386  76.991  0.50 49.14           S  
ATOM   1245  CE AMET A 189     -80.184  27.720  77.431  0.50 61.47           C  
ATOM   1246  CE BMET A 189     -78.020  29.268  75.466  0.50 61.68           C  
ATOM   1247  N   THR A 190     -74.834  24.408  79.811  1.00 34.54           N  
ATOM   1248  CA  THR A 190     -74.780  23.638  81.043  1.00 27.72           C  
ATOM   1249  C   THR A 190     -74.188  24.476  82.166  1.00 46.02           C  
ATOM   1250  O   THR A 190     -74.742  24.476  83.270  1.00 36.24           O  
ATOM   1251  CB  THR A 190     -73.988  22.337  80.885  1.00 45.19           C  
ATOM   1252  CG2 THR A 190     -73.870  21.551  82.170  1.00 28.80           C  
ATOM   1253  OG1 THR A 190     -74.631  21.545  79.898  1.00 33.00           O  
ATOM   1254  N   ILE A 191     -73.054  25.158  81.887  1.00 34.34           N  
ATOM   1255  CA  ILE A 191     -72.420  25.973  82.920  1.00 33.86           C  
ATOM   1256  C   ILE A 191     -73.374  27.109  83.303  1.00 33.22           C  
ATOM   1257  O   ILE A 191     -73.523  27.464  84.481  1.00 36.65           O  
ATOM   1258  CB  ILE A 191     -71.038  26.514  82.464  1.00 36.15           C  
ATOM   1259  CG1 ILE A 191     -70.040  25.391  82.156  1.00 37.81           C  
ATOM   1260  CG2 ILE A 191     -70.481  27.479  83.496  1.00 37.10           C  
ATOM   1261  CD1 ILE A 191     -68.883  25.801  81.259  1.00 35.61           C  
ATOM   1262  N   ASN A 192     -74.002  27.692  82.271  1.00 28.51           N  
ATOM   1263  CA  ASN A 192     -74.974  28.757  82.461  1.00 36.49           C  
ATOM   1264  C   ASN A 192     -76.074  28.338  83.449  1.00 40.08           C  
ATOM   1265  O   ASN A 192     -76.342  29.060  84.417  1.00 40.21           O  
ATOM   1266  CB  ASN A 192     -75.574  29.171  81.125  1.00 36.53           C  
ATOM   1267  CG  ASN A 192     -76.342  30.465  81.216  1.00 54.27           C  
ATOM   1268  ND2 ASN A 192     -77.655  30.389  81.084  1.00 33.94           N  
ATOM   1269  OD1 ASN A 192     -75.750  31.525  81.389  1.00 36.64           O  
ATOM   1270  N   THR A 193     -76.678  27.162  83.203  1.00 37.81           N  
ATOM   1271  CA  THR A 193     -77.791  26.651  84.011  1.00 35.51           C  
ATOM   1272  C   THR A 193     -77.337  26.489  85.461  1.00 41.44           C  
ATOM   1273  O   THR A 193     -77.993  26.942  86.398  1.00 42.25           O  
ATOM   1274  CB  THR A 193     -78.280  25.295  83.490  1.00 38.81           C  
ATOM   1275  CG2 THR A 193     -79.413  24.710  84.307  1.00 43.52           C  
ATOM   1276  OG1 THR A 193     -78.665  25.480  82.130  1.00 44.54           O  
ATOM   1277  N   ALA A 194     -76.162  25.871  85.620  1.00 34.11           N  
ATOM   1278  CA  ALA A 194     -75.609  25.596  86.930  1.00 39.25           C  
ATOM   1279  C   ALA A 194     -75.372  26.884  87.711  1.00 50.42           C  
ATOM   1280  O   ALA A 194     -75.714  26.942  88.893  1.00 43.35           O  
ATOM   1281  CB  ALA A 194     -74.355  24.788  86.782  1.00 41.73           C  
ATOM   1282  N   CYS A 195     -74.800  27.899  87.037  1.00 43.70           N  
ATOM   1283  CA  CYS A 195     -74.388  29.122  87.711  1.00 43.92           C  
ATOM   1284  C   CYS A 195     -75.587  30.018  88.034  1.00 44.14           C  
ATOM   1285  O   CYS A 195     -75.585  30.727  89.045  1.00 41.11           O  
ATOM   1286  CB  CYS A 195     -73.332  29.871  86.898  1.00 44.35           C  
ATOM   1287  SG  CYS A 195     -71.708  29.057  86.945  1.00 41.89           S  
ATOM   1288  N   ASN A 196     -76.578  30.038  87.143  1.00 36.31           N  
ATOM   1289  CA  ASN A 196     -77.819  30.748  87.411  1.00 47.62           C  
ATOM   1290  C   ASN A 196     -78.457  30.170  88.673  1.00 54.14           C  
ATOM   1291  O   ASN A 196     -78.882  30.917  89.547  1.00 46.78           O  
ATOM   1292  CB  ASN A 196     -78.783  30.724  86.216  1.00 40.10           C  
ATOM   1293  CG  ASN A 196     -78.449  31.789  85.196  1.00 36.62           C  
ATOM   1294  ND2 ASN A 196     -78.849  31.573  83.952  1.00 41.21           N  
ATOM   1295  OD1 ASN A 196     -77.833  32.801  85.527  1.00 38.69           O  
ATOM   1296  N   GLU A 197     -78.486  28.837  88.777  1.00 46.19           N  
ATOM   1297  CA  GLU A 197     -79.059  28.184  89.944  1.00 40.81           C  
ATOM   1298  C   GLU A 197     -78.275  28.519  91.213  1.00 52.89           C  
ATOM   1299  O   GLU A 197     -78.879  28.786  92.247  1.00 52.54           O  
ATOM   1300  CB  GLU A 197     -79.177  26.681  89.752  1.00 49.06           C  
ATOM   1301  CG  GLU A 197     -79.854  26.010  90.933  1.00 53.56           C  
ATOM   1302  CD  GLU A 197     -80.247  24.564  90.718  1.00 70.11           C  
ATOM   1303  OE1 GLU A 197     -80.192  23.781  91.692  1.00 86.49           O  
ATOM   1304  OE2 GLU A 197     -80.593  24.225  89.572  1.00 58.51           O1-
ATOM   1305  N   LEU A 198     -76.941  28.511  91.151  1.00 47.90           N  
ATOM   1306  CA  LEU A 198     -76.163  28.665  92.368  1.00 43.27           C  
ATOM   1307  C   LEU A 198     -75.914  30.138  92.684  1.00 46.63           C  
ATOM   1308  O   LEU A 198     -75.407  30.451  93.755  1.00 49.31           O  
ATOM   1309  CB  LEU A 198     -74.823  27.942  92.218  1.00 43.23           C  
ATOM   1310  CG  LEU A 198     -74.878  26.426  92.088  1.00 60.79           C  
ATOM   1311  CD1 LEU A 198     -73.537  25.890  91.583  1.00 44.37           C  
ATOM   1312  CD2 LEU A 198     -75.258  25.793  93.425  1.00 44.50           C  
ATOM   1313  N   GLY A 199     -76.220  31.033  91.744  1.00 44.96           N  
ATOM   1314  CA  GLY A 199     -75.811  32.424  91.879  1.00 41.08           C  
ATOM   1315  C   GLY A 199     -74.293  32.569  91.788  1.00 46.29           C  
ATOM   1316  O   GLY A 199     -73.717  33.409  92.463  1.00 48.45           O  
ATOM   1317  N   GLN A 200     -73.656  31.748  90.945  1.00 46.40           N  
ATOM   1318  CA  GLN A 200     -72.200  31.689  90.848  1.00 49.38           C  
ATOM   1319  C   GLN A 200     -71.717  32.611  89.721  1.00 44.84           C  
ATOM   1320  O   GLN A 200     -72.143  32.486  88.569  1.00 42.00           O  
ATOM   1321  CB  GLN A 200     -71.765  30.234  90.616  1.00 41.18           C  
ATOM   1322  CG  GLN A 200     -70.281  30.048  90.333  1.00 42.25           C  
ATOM   1323  CD  GLN A 200     -69.385  30.499  91.463  1.00 50.83           C  
ATOM   1324  NE2 GLN A 200     -68.425  31.363  91.164  1.00 45.81           N  
ATOM   1325  OE1 GLN A 200     -69.545  30.072  92.597  1.00 52.99           O  
ATOM   1326  N   THR A 201     -70.801  33.528  90.062  1.00 40.60           N  
ATOM   1327  CA  THR A 201     -70.164  34.364  89.049  1.00 38.58           C  
ATOM   1328  C   THR A 201     -69.213  33.522  88.190  1.00 43.89           C  
ATOM   1329  O   THR A 201     -68.485  32.667  88.695  1.00 36.38           O  
ATOM   1330  CB  THR A 201     -69.376  35.515  89.687  1.00 46.58           C  
ATOM   1331  CG2 THR A 201     -68.659  36.367  88.661  1.00 40.92           C  
ATOM   1332  OG1 THR A 201     -70.281  36.338  90.422  1.00 59.30           O  
ATOM   1333  N   TRP A 202     -69.214  33.775  86.877  1.00 36.70           N  
ATOM   1334  CA  TRP A 202     -68.338  33.047  85.976  1.00 34.64           C  
ATOM   1335  C   TRP A 202     -67.917  33.922  84.808  1.00 42.07           C  
ATOM   1336  O   TRP A 202     -68.549  34.930  84.539  1.00 39.46           O  
ATOM   1337  CB  TRP A 202     -68.936  31.717  85.502  1.00 33.00           C  
ATOM   1338  CG  TRP A 202     -70.229  31.785  84.742  1.00 37.91           C  
ATOM   1339  CD1 TRP A 202     -71.449  32.187  85.213  1.00 37.46           C  
ATOM   1340  CD2 TRP A 202     -70.454  31.349  83.389  1.00 32.91           C  
ATOM   1341  CE2 TRP A 202     -71.828  31.543  83.109  1.00 33.09           C  
ATOM   1342  CE3 TRP A 202     -69.641  30.807  82.387  1.00 36.17           C  
ATOM   1343  NE1 TRP A 202     -72.401  32.056  84.236  1.00 32.52           N  
ATOM   1344  CZ2 TRP A 202     -72.398  31.234  81.876  1.00 34.19           C  
ATOM   1345  CZ3 TRP A 202     -70.206  30.484  81.169  1.00 32.98           C  
ATOM   1346  CH2 TRP A 202     -71.565  30.706  80.919  1.00 36.54           C  
ATOM   1347  N   MET A 203     -66.844  33.512  84.122  1.00 32.06           N  
ATOM   1348  CA  MET A 203     -66.424  34.178  82.905  1.00 36.21           C  
ATOM   1349  C   MET A 203     -66.383  33.140  81.797  1.00 33.03           C  
ATOM   1350  O   MET A 203     -66.026  31.995  82.029  1.00 39.06           O  
ATOM   1351  CB  MET A 203     -65.042  34.821  83.055  1.00 33.62           C  
ATOM   1352  CG  MET A 203     -64.992  35.919  84.095  1.00 35.55           C  
ATOM   1353  SD  MET A 203     -63.358  36.717  84.116  1.00 42.27           S  
ATOM   1354  CE  MET A 203     -63.438  37.716  85.607  1.00 37.53           C  
ATOM   1355  N   GLU A 204     -66.750  33.566  80.598  1.00 32.38           N  
ATOM   1356  CA  GLU A 204     -66.846  32.687  79.448  1.00 31.67           C  
ATOM   1357  C   GLU A 204     -65.875  33.209  78.394  1.00 40.23           C  
ATOM   1358  O   GLU A 204     -65.717  34.412  78.232  1.00 40.33           O  
ATOM   1359  CB  GLU A 204     -68.297  32.686  78.952  1.00 31.91           C  
ATOM   1360  CG  GLU A 204     -68.572  31.747  77.795  1.00 41.54           C  
ATOM   1361  CD  GLU A 204     -68.494  32.391  76.423  1.00 40.00           C  
ATOM   1362  OE1 GLU A 204     -68.426  33.630  76.381  1.00 73.55           O  
ATOM   1363  OE2 GLU A 204     -68.508  31.669  75.401  1.00 49.63           O1-
ATOM   1364  N   SER A 205     -65.221  32.299  77.675  1.00 29.94           N  
ATOM   1365  CA  SER A 205     -64.322  32.669  76.597  1.00 32.69           C  
ATOM   1366  C   SER A 205     -64.699  31.869  75.352  1.00 34.67           C  
ATOM   1367  O   SER A 205     -65.214  30.764  75.445  1.00 33.31           O  
ATOM   1368  CB  SER A 205     -62.885  32.401  76.977  1.00 33.03           C  
ATOM   1369  OG  SER A 205     -62.659  31.003  77.116  1.00 41.46           O  
ATOM   1370  N   GLY A 206     -64.405  32.424  74.191  1.00 31.28           N  
ATOM   1371  CA  GLY A 206     -64.611  31.693  72.961  1.00 29.21           C  
ATOM   1372  C   GLY A 206     -63.644  32.198  71.910  1.00 35.41           C  
ATOM   1373  O   GLY A 206     -63.149  33.318  72.001  1.00 32.11           O  
ATOM   1374  N   VAL A 207     -63.384  31.338  70.936  1.00 30.51           N  
ATOM   1375  CA AVAL A 207     -62.566  31.676  69.789  0.60 34.02           C  
ATOM   1376  CA BVAL A 207     -62.561  31.666  69.789  0.40 31.61           C  
ATOM   1377  C   VAL A 207     -63.330  31.206  68.554  1.00 37.33           C  
ATOM   1378  O   VAL A 207     -63.970  30.173  68.587  1.00 38.69           O  
ATOM   1379  CB AVAL A 207     -61.176  31.015  69.899  0.60 32.73           C  
ATOM   1380  CB BVAL A 207     -61.182  30.986  69.910  0.40 27.73           C  
ATOM   1381  CG1AVAL A 207     -60.352  31.270  68.659  0.60 44.32           C  
ATOM   1382  CG2AVAL A 207     -60.418  31.502  71.123  0.60 31.23           C  
ATOM   1383  CG1BVAL A 207     -61.228  29.470  69.732  0.40 28.04           C  
ATOM   1384  CG2BVAL A 207     -60.137  31.608  69.010  0.40 28.66           C  
ATOM   1385  N   SER A 208     -63.261  31.969  67.467  1.00 34.66           N  
ATOM   1386  CA  SER A 208     -64.037  31.663  66.270  1.00 37.62           C  
ATOM   1387  C   SER A 208     -63.450  30.477  65.503  1.00 36.41           C  
ATOM   1388  O   SER A 208     -62.274  30.149  65.640  1.00 40.02           O  
ATOM   1389  CB  SER A 208     -64.148  32.879  65.378  1.00 38.08           C  
ATOM   1390  OG  SER A 208     -62.856  33.319  64.965  1.00 43.05           O  
ATOM   1391  N   GLU A 209     -64.274  29.925  64.607  1.00 42.12           N  
ATOM   1392  CA AGLU A 209     -63.949  28.760  63.803  0.60 40.08           C  
ATOM   1393  CA BGLU A 209     -63.958  28.759  63.795  0.40 39.30           C  
ATOM   1394  C   GLU A 209     -62.869  29.105  62.777  1.00 36.40           C  
ATOM   1395  O   GLU A 209     -62.163  28.226  62.286  1.00 38.85           O  
ATOM   1396  CB AGLU A 209     -65.215  28.282  63.088  0.60 51.92           C  
ATOM   1397  CB BGLU A 209     -65.225  28.296  63.064  0.40 48.51           C  
ATOM   1398  CG AGLU A 209     -65.417  26.781  63.123  0.60 77.15           C  
ATOM   1399  CG BGLU A 209     -65.384  26.787  62.957  0.40 65.98           C  
ATOM   1400  CD AGLU A 209     -66.017  26.242  64.422  0.60 75.69           C  
ATOM   1401  CD BGLU A 209     -65.947  26.253  61.645  0.40 66.15           C  
ATOM   1402  OE1AGLU A 209     -66.828  25.285  64.369  0.60 57.27           O  
ATOM   1403  OE2AGLU A 209     -65.653  26.756  65.495  0.60 63.83           O1-
ATOM   1404  OE1BGLU A 209     -66.962  26.802  61.176  0.40 55.01           O  
ATOM   1405  OE2BGLU A 209     -65.374  25.279  61.098  0.40 60.22           O1-
ATOM   1406  N   ASN A 210     -62.749  30.388  62.435  1.00 31.20           N  
ATOM   1407  CA  ASN A 210     -61.764  30.823  61.457  1.00 33.16           C  
ATOM   1408  C   ASN A 210     -60.476  31.301  62.134  1.00 35.32           C  
ATOM   1409  O   ASN A 210     -59.611  31.858  61.465  1.00 34.12           O  
ATOM   1410  CB  ASN A 210     -62.330  31.920  60.558  1.00 33.15           C  
ATOM   1411  CG  ASN A 210     -62.579  33.235  61.273  1.00 48.80           C  
ATOM   1412  ND2 ASN A 210     -63.065  34.205  60.524  1.00 39.85           N  
ATOM   1413  OD1 ASN A 210     -62.366  33.385  62.476  1.00 41.17           O  
ATOM   1414  N   ALA A 211     -60.393  31.146  63.467  1.00 31.88           N  
ATOM   1415  CA  ALA A 211     -59.155  31.267  64.231  1.00 35.19           C  
ATOM   1416  C   ALA A 211     -58.781  32.714  64.535  1.00 43.50           C  
ATOM   1417  O   ALA A 211     -57.878  32.904  65.331  1.00 41.32           O  
ATOM   1418  CB  ALA A 211     -57.976  30.567  63.569  1.00 28.11           C  
ATOM   1419  N   VAL A 212     -59.434  33.702  63.897  1.00 37.20           N  
ATOM   1420  CA  VAL A 212     -58.923  35.072  63.923  1.00 37.40           C  
ATOM   1421  C   VAL A 212     -59.794  36.020  64.746  1.00 35.93           C  
ATOM   1422  O   VAL A 212     -59.621  37.224  64.645  1.00 38.64           O  
ATOM   1423  CB  VAL A 212     -58.634  35.648  62.523  1.00 37.24           C  
ATOM   1424  CG1 VAL A 212     -57.431  34.969  61.892  1.00 38.34           C  
ATOM   1425  CG2 VAL A 212     -59.851  35.580  61.603  1.00 33.42           C  
ATOM   1426  N   SER A 213     -60.700  35.500  65.581  1.00 35.03           N  
ATOM   1427  CA ASER A 213     -61.428  36.347  66.512  0.50 32.90           C  
ATOM   1428  CA BSER A 213     -61.432  36.348  66.509  0.50 33.79           C  
ATOM   1429  C   SER A 213     -61.734  35.566  67.782  1.00 34.57           C  
ATOM   1430  O   SER A 213     -61.729  34.338  67.777  1.00 34.40           O  
ATOM   1431  CB ASER A 213     -62.681  36.963  65.897  0.50 31.75           C  
ATOM   1432  CB BSER A 213     -62.710  36.950  65.920  0.50 33.52           C  
ATOM   1433  OG ASER A 213     -63.767  36.057  65.897  0.50 41.10           O  
ATOM   1434  OG BSER A 213     -62.801  36.842  64.511  0.50 50.74           O  
ATOM   1435  N   GLY A 214     -61.986  36.292  68.870  1.00 29.07           N  
ATOM   1436  CA  GLY A 214     -62.352  35.654  70.117  1.00 27.20           C  
ATOM   1437  C   GLY A 214     -62.948  36.682  71.060  1.00 31.93           C  
ATOM   1438  O   GLY A 214     -63.028  37.846  70.687  1.00 33.88           O  
ATOM   1439  N   HIS A 215     -63.351  36.257  72.261  1.00 27.66           N  
ATOM   1440  CA  HIS A 215     -63.955  37.180  73.208  1.00 31.52           C  
ATOM   1441  C   HIS A 215     -63.903  36.586  74.610  1.00 32.45           C  
ATOM   1442  O   HIS A 215     -63.706  35.395  74.769  1.00 35.93           O  
ATOM   1443  CB  HIS A 215     -65.421  37.458  72.828  1.00 33.31           C  
ATOM   1444  CG  HIS A 215     -66.309  36.308  73.164  1.00 36.58           C  
ATOM   1445  CD2 HIS A 215     -66.983  36.007  74.298  1.00 37.49           C  
ATOM   1446  ND1 HIS A 215     -66.523  35.265  72.287  1.00 33.66           N  
ATOM   1447  CE1 HIS A 215     -67.313  34.370  72.855  1.00 42.76           C  
ATOM   1448  NE2 HIS A 215     -67.612  34.801  74.086  1.00 37.91           N  
ATOM   1449  N   ILE A 216     -64.111  37.436  75.613  1.00 30.63           N  
ATOM   1450  CA  ILE A 216     -64.387  37.004  76.972  1.00 30.55           C  
ATOM   1451  C   ILE A 216     -65.615  37.772  77.454  1.00 38.21           C  
ATOM   1452  O   ILE A 216     -65.923  38.841  76.954  1.00 35.58           O  
ATOM   1453  CB  ILE A 216     -63.169  37.251  77.878  1.00 33.83           C  
ATOM   1454  CG1 ILE A 216     -62.812  38.740  77.933  1.00 29.05           C  
ATOM   1455  CG2 ILE A 216     -61.982  36.413  77.396  1.00 35.12           C  
ATOM   1456  CD1 ILE A 216     -61.916  39.151  79.091  1.00 26.35           C  
ATOM   1457  N   GLN A 217     -66.312  37.226  78.439  1.00 32.30           N  
ATOM   1458  CA  GLN A 217     -67.520  37.834  78.951  1.00 37.49           C  
ATOM   1459  C   GLN A 217     -67.617  37.511  80.438  1.00 34.73           C  
ATOM   1460  O   GLN A 217     -67.257  36.416  80.846  1.00 38.45           O  
ATOM   1461  CB  GLN A 217     -68.704  37.303  78.150  1.00 37.33           C  
ATOM   1462  CG  GLN A 217     -70.041  37.768  78.688  1.00 46.46           C  
ATOM   1463  CD  GLN A 217     -71.171  37.571  77.713  1.00 54.74           C  
ATOM   1464  NE2 GLN A 217     -72.366  37.927  78.164  1.00 47.13           N  
ATOM   1465  OE1 GLN A 217     -70.976  37.142  76.570  1.00 51.34           O  
ATOM   1466  N   LEU A 218     -68.051  38.474  81.247  1.00 37.49           N  
ATOM   1467  CA  LEU A 218     -68.272  38.221  82.665  1.00 39.94           C  
ATOM   1468  C   LEU A 218     -69.776  38.094  82.915  1.00 41.45           C  
ATOM   1469  O   LEU A 218     -70.553  38.964  82.529  1.00 40.78           O  
ATOM   1470  CB  LEU A 218     -67.656  39.363  83.480  1.00 42.61           C  
ATOM   1471  CG  LEU A 218     -68.005  39.427  84.970  1.00 48.90           C  
ATOM   1472  CD1 LEU A 218     -67.445  38.234  85.727  1.00 39.46           C  
ATOM   1473  CD2 LEU A 218     -67.458  40.711  85.581  1.00 41.64           C  
ATOM   1474  N   ILE A 219     -70.179  36.982  83.533  1.00 38.19           N  
ATOM   1475  CA  ILE A 219     -71.580  36.720  83.849  1.00 37.63           C  
ATOM   1476  C   ILE A 219     -71.751  36.725  85.367  1.00 42.77           C  
ATOM   1477  O   ILE A 219     -71.275  35.821  86.065  1.00 41.93           O  
ATOM   1478  CB  ILE A 219     -72.107  35.421  83.210  1.00 34.87           C  
ATOM   1479  CG1 ILE A 219     -71.986  35.447  81.687  1.00 37.88           C  
ATOM   1480  CG2 ILE A 219     -73.551  35.166  83.604  1.00 44.08           C  
ATOM   1481  CD1 ILE A 219     -70.758  34.743  81.171  1.00 43.42           C  
ATOM   1482  N   ILE A 220     -72.386  37.793  85.874  1.00 38.69           N  
ATOM   1483  CA  ILE A 220     -72.818  37.817  87.267  1.00 38.18           C  
ATOM   1484  C   ILE A 220     -74.332  37.604  87.261  1.00 44.23           C  
ATOM   1485  O   ILE A 220     -75.076  38.508  86.877  1.00 46.45           O  
ATOM   1486  CB  ILE A 220     -72.417  39.129  87.974  1.00 43.57           C  
ATOM   1487  CG1 ILE A 220     -70.910  39.412  87.876  1.00 45.62           C  
ATOM   1488  CG2 ILE A 220     -72.892  39.094  89.423  1.00 42.16           C  
ATOM   1489  CD1 ILE A 220     -70.518  40.822  88.276  1.00 45.19           C  
ATOM   1490  N   PRO A 221     -74.836  36.383  87.568  1.00 47.88           N  
ATOM   1491  CA  PRO A 221     -76.259  36.078  87.363  1.00 51.79           C  
ATOM   1492  C   PRO A 221     -77.117  37.111  88.078  1.00 43.75           C  
ATOM   1493  O   PRO A 221     -76.891  37.399  89.251  1.00 44.13           O  
ATOM   1494  CB  PRO A 221     -76.424  34.672  87.958  1.00 46.94           C  
ATOM   1495  CG  PRO A 221     -75.043  34.080  87.796  1.00 45.41           C  
ATOM   1496  CD  PRO A 221     -74.094  35.226  88.093  1.00 37.04           C  
ATOM   1497  N   GLY A 222     -78.041  37.715  87.324  1.00 43.70           N  
ATOM   1498  CA  GLY A 222     -78.941  38.735  87.842  1.00 48.79           C  
ATOM   1499  C   GLY A 222     -78.479  40.153  87.515  1.00 54.08           C  
ATOM   1500  O   GLY A 222     -79.306  41.035  87.292  1.00 60.28           O  
ATOM   1501  N   GLU A 223     -77.158  40.349  87.475  1.00 43.58           N  
ATOM   1502  CA  GLU A 223     -76.560  41.653  87.243  1.00 44.37           C  
ATOM   1503  C   GLU A 223     -76.195  41.848  85.765  1.00 48.50           C  
ATOM   1504  O   GLU A 223     -76.544  42.865  85.189  1.00 50.11           O  
ATOM   1505  CB  GLU A 223     -75.391  41.855  88.205  1.00 40.69           C  
ATOM   1506  CG  GLU A 223     -74.617  43.128  87.943  1.00 47.85           C  
ATOM   1507  CD  GLU A 223     -73.485  43.344  88.936  1.00 58.56           C  
ATOM   1508  OE1 GLU A 223     -73.477  42.680  89.994  1.00 57.05           O  
ATOM   1509  OE2 GLU A 223     -72.617  44.180  88.659  1.00 73.44           O1-
ATOM   1510  N   SER A 224     -75.517  40.889  85.125  1.00 47.79           N  
ATOM   1511  CA  SER A 224     -75.251  41.007  83.696  1.00 39.37           C  
ATOM   1512  C   SER A 224     -75.937  39.873  82.945  1.00 49.38           C  
ATOM   1513  O   SER A 224     -76.328  38.900  83.569  1.00 48.76           O  
ATOM   1514  CB  SER A 224     -73.750  41.016  83.413  1.00 51.83           C  
ATOM   1515  OG  SER A 224     -73.130  39.815  83.838  1.00 53.84           O  
ATOM   1516  N   ALA A 225     -76.045  39.993  81.617  1.00 39.70           N  
ATOM   1517  CA  ALA A 225     -76.673  38.973  80.785  1.00 37.64           C  
ATOM   1518  C   ALA A 225     -76.062  37.593  81.034  1.00 45.18           C  
ATOM   1519  O   ALA A 225     -74.842  37.438  81.125  1.00 40.34           O  
ATOM   1520  CB  ALA A 225     -76.550  39.339  79.326  1.00 36.02           C  
ATOM   1521  N   CYS A 226     -76.937  36.587  81.163  1.00 49.08           N  
ATOM   1522  CA  CYS A 226     -76.501  35.202  81.181  1.00 38.10           C  
ATOM   1523  C   CYS A 226     -76.484  34.743  79.718  1.00 44.34           C  
ATOM   1524  O   CYS A 226     -76.922  35.488  78.835  1.00 45.17           O  
ATOM   1525  CB  CYS A 226     -77.400  34.366  82.098  1.00 37.11           C  
ATOM   1526  SG  CYS A 226     -78.813  33.589  81.263  1.00 38.21           S  
ATOM   1527  N   PHE A 227     -75.969  33.528  79.465  1.00 38.97           N  
ATOM   1528  CA APHE A 227     -75.829  33.012  78.107  0.60 45.53           C  
ATOM   1529  CA BPHE A 227     -75.836  33.020  78.111  0.40 41.33           C  
ATOM   1530  C   PHE A 227     -77.209  32.805  77.485  1.00 48.56           C  
ATOM   1531  O   PHE A 227     -77.349  32.803  76.261  1.00 44.80           O  
ATOM   1532  CB APHE A 227     -74.975  31.730  78.066  0.60 52.79           C  
ATOM   1533  CB BPHE A 227     -74.972  31.757  78.067  0.40 43.11           C  
ATOM   1534  CG APHE A 227     -74.302  31.396  76.748  0.60 72.72           C  
ATOM   1535  CG BPHE A 227     -73.899  31.890  77.018  0.40 46.56           C  
ATOM   1536  CD1APHE A 227     -73.076  31.967  76.403  0.60119.64           C  
ATOM   1537  CD2APHE A 227     -74.849  30.461  75.870  0.60 60.67           C  
ATOM   1538  CD1BPHE A 227     -72.936  32.882  77.142  0.40 48.35           C  
ATOM   1539  CD2BPHE A 227     -73.825  31.037  75.923  0.40 63.98           C  
ATOM   1540  CE1APHE A 227     -72.434  31.651  75.208  0.60 83.34           C  
ATOM   1541  CE2APHE A 227     -74.222  30.155  74.669  0.60 56.22           C  
ATOM   1542  CE1BPHE A 227     -71.954  33.035  76.178  0.40 55.08           C  
ATOM   1543  CE2BPHE A 227     -72.823  31.177  74.968  0.40 49.58           C  
ATOM   1544  CZ APHE A 227     -73.028  30.764  74.328  0.60 57.38           C  
ATOM   1545  CZ BPHE A 227     -71.869  32.156  75.109  0.40 49.84           C  
ATOM   1546  N   ALA A 228     -78.229  32.612  78.340  1.00 33.26           N  
ATOM   1547  CA  ALA A 228     -79.583  32.381  77.856  1.00 48.13           C  
ATOM   1548  C   ALA A 228     -80.305  33.696  77.565  1.00 54.47           C  
ATOM   1549  O   ALA A 228     -81.210  33.698  76.738  1.00 44.37           O  
ATOM   1550  CB  ALA A 228     -80.371  31.511  78.812  1.00 39.84           C  
ATOM   1551  N   CYS A 229     -79.937  34.788  78.253  1.00 35.26           N  
ATOM   1552  CA  CYS A 229     -80.476  36.108  77.929  1.00 45.53           C  
ATOM   1553  C   CYS A 229     -80.430  36.452  76.430  1.00 50.75           C  
ATOM   1554  O   CYS A 229     -81.355  37.056  75.896  1.00 47.31           O  
ATOM   1555  CB  CYS A 229     -79.725  37.200  78.669  1.00 35.22           C  
ATOM   1556  SG  CYS A 229     -80.141  37.246  80.419  1.00 46.86           S  
ATOM   1557  N   ALA A 230     -79.336  36.114  75.750  1.00 47.13           N  
ATOM   1558  CA  ALA A 230     -79.198  36.448  74.346  1.00 40.57           C  
ATOM   1559  C   ALA A 230     -78.577  35.261  73.638  1.00 46.99           C  
ATOM   1560  O   ALA A 230     -77.391  35.273  73.332  1.00 48.61           O  
ATOM   1561  CB  ALA A 230     -78.313  37.659  74.195  1.00 47.37           C  
ATOM   1562  N   PRO A 231     -79.346  34.187  73.388  1.00 52.66           N  
ATOM   1563  CA  PRO A 231     -78.775  32.982  72.791  1.00 50.66           C  
ATOM   1564  C   PRO A 231     -78.369  33.198  71.335  1.00 46.91           C  
ATOM   1565  O   PRO A 231     -79.008  33.952  70.608  1.00 48.05           O  
ATOM   1566  CB  PRO A 231     -79.926  31.967  72.872  1.00 45.12           C  
ATOM   1567  CG  PRO A 231     -81.183  32.821  72.915  1.00 46.54           C  
ATOM   1568  CD  PRO A 231     -80.789  34.074  73.665  1.00 46.41           C  
ATOM   1569  N   PRO A 232     -77.290  32.532  70.863  1.00 47.95           N  
ATOM   1570  CA  PRO A 232     -76.924  32.557  69.450  1.00 42.98           C  
ATOM   1571  C   PRO A 232     -78.017  31.889  68.623  1.00 45.37           C  
ATOM   1572  O   PRO A 232     -78.832  31.136  69.164  1.00 39.58           O  
ATOM   1573  CB  PRO A 232     -75.649  31.695  69.382  1.00 43.76           C  
ATOM   1574  CG  PRO A 232     -75.713  30.834  70.626  1.00 44.29           C  
ATOM   1575  CD  PRO A 232     -76.385  31.696  71.668  1.00 45.00           C  
ATOM   1576  N   LEU A 233     -77.977  32.131  67.308  1.00 41.28           N  
ATOM   1577  CA  LEU A 233     -79.005  31.673  66.387  1.00 41.56           C  
ATOM   1578  C   LEU A 233     -79.302  30.180  66.566  1.00 53.62           C  
ATOM   1579  O   LEU A 233     -80.459  29.803  66.683  1.00 50.80           O  
ATOM   1580  CB  LEU A 233     -78.592  31.999  64.944  1.00 50.11           C  
ATOM   1581  CG  LEU A 233     -79.587  31.541  63.879  1.00 51.03           C  
ATOM   1582  CD1 LEU A 233     -80.961  32.079  64.216  1.00 53.84           C  
ATOM   1583  CD2 LEU A 233     -79.174  31.946  62.482  1.00 47.88           C  
ATOM   1584  N   VAL A 234     -78.265  29.326  66.579  1.00 50.42           N  
ATOM   1585  CA  VAL A 234     -78.441  27.876  66.619  1.00 49.39           C  
ATOM   1586  C   VAL A 234     -79.189  27.446  67.882  1.00 47.68           C  
ATOM   1587  O   VAL A 234     -80.079  26.607  67.797  1.00 48.17           O  
ATOM   1588  CB  VAL A 234     -77.119  27.099  66.438  1.00 56.29           C  
ATOM   1589  CG1 VAL A 234     -76.217  27.129  67.669  1.00 46.91           C  
ATOM   1590  CG2 VAL A 234     -77.338  25.666  65.974  1.00 58.43           C  
ATOM   1591  N   VAL A 235     -78.822  28.000  69.046  1.00 38.15           N  
ATOM   1592  CA  VAL A 235     -79.530  27.687  70.280  1.00 47.50           C  
ATOM   1593  C   VAL A 235     -80.997  28.136  70.194  1.00 53.45           C  
ATOM   1594  O   VAL A 235     -81.897  27.367  70.515  1.00 57.30           O  
ATOM   1595  CB  VAL A 235     -78.815  28.242  71.526  1.00 46.95           C  
ATOM   1596  CG1 VAL A 235     -79.662  28.097  72.772  1.00 39.84           C  
ATOM   1597  CG2 VAL A 235     -77.446  27.599  71.727  1.00 49.33           C  
ATOM   1598  N   ALA A 236     -81.234  29.371  69.739  1.00 56.33           N  
ATOM   1599  CA  ALA A 236     -82.566  29.957  69.618  1.00 50.94           C  
ATOM   1600  C   ALA A 236     -83.459  29.139  68.681  1.00 54.85           C  
ATOM   1601  O   ALA A 236     -84.615  28.905  69.001  1.00 55.32           O  
ATOM   1602  CB  ALA A 236     -82.460  31.385  69.147  1.00 47.00           C  
ATOM   1603  N   ALA A 237     -82.920  28.721  67.528  1.00 57.54           N  
ATOM   1604  CA  ALA A 237     -83.627  27.941  66.523  1.00 52.63           C  
ATOM   1605  C   ALA A 237     -83.709  26.443  66.876  1.00 54.89           C  
ATOM   1606  O   ALA A 237     -84.154  25.646  66.053  1.00 70.47           O  
ATOM   1607  CB  ALA A 237     -82.983  28.165  65.167  1.00 49.75           C  
ATOM   1608  N   ASN A 238     -83.256  26.051  68.078  1.00 62.75           N  
ATOM   1609  CA  ASN A 238     -83.266  24.673  68.568  1.00 65.20           C  
ATOM   1610  C   ASN A 238     -82.627  23.685  67.590  1.00 62.05           C  
ATOM   1611  O   ASN A 238     -83.084  22.554  67.472  1.00 73.48           O  
ATOM   1612  CB  ASN A 238     -84.676  24.174  68.895  1.00 70.11           C  
ATOM   1613  CG  ASN A 238     -85.241  24.767  70.163  1.00 82.84           C  
ATOM   1614  ND2 ASN A 238     -86.515  25.118  70.119  1.00 83.16           N  
ATOM   1615  OD1 ASN A 238     -84.537  24.898  71.162  1.00 75.14           O  
ATOM   1616  N   ILE A 239     -81.576  24.110  66.884  1.00 60.49           N  
ATOM   1617  CA  ILE A 239     -80.871  23.233  65.960  1.00 60.18           C  
ATOM   1618  C   ILE A 239     -79.770  22.529  66.753  1.00 56.78           C  
ATOM   1619  O   ILE A 239     -79.102  23.147  67.569  1.00 71.81           O  
ATOM   1620  CB  ILE A 239     -80.331  24.016  64.743  1.00 58.21           C  
ATOM   1621  CG1 ILE A 239     -81.454  24.522  63.831  1.00 66.71           C  
ATOM   1622  CG2 ILE A 239     -79.305  23.210  63.985  1.00 56.40           C  
ATOM   1623  CD1 ILE A 239     -82.474  23.473  63.454  1.00 71.94           C  
ATOM   1624  N   ASP A 240     -79.636  21.216  66.558  1.00 69.93           N  
ATOM   1625  CA  ASP A 240     -78.544  20.446  67.133  1.00 70.45           C  
ATOM   1626  C   ASP A 240     -77.236  20.917  66.496  1.00 68.68           C  
ATOM   1627  O   ASP A 240     -77.081  20.817  65.282  1.00 62.91           O  
ATOM   1628  CB  ASP A 240     -78.774  18.946  66.916  1.00 81.38           C  
ATOM   1629  CG  ASP A 240     -77.788  18.048  67.646  1.00 85.25           C  
ATOM   1630  OD1 ASP A 240     -76.764  18.552  68.139  1.00108.87           O  
ATOM   1631  OD2 ASP A 240     -78.048  16.836  67.714  1.00126.51           O1-
ATOM   1632  N   GLU A 241     -76.310  21.435  67.320  1.00 65.48           N  
ATOM   1633  CA  GLU A 241     -75.043  21.986  66.841  1.00 63.68           C  
ATOM   1634  C   GLU A 241     -74.207  20.913  66.137  1.00 61.56           C  
ATOM   1635  O   GLU A 241     -73.403  21.235  65.274  1.00 63.85           O  
ATOM   1636  CB  GLU A 241     -74.287  22.756  67.934  1.00 63.53           C  
ATOM   1637  CG  GLU A 241     -73.830  21.923  69.128  1.00 66.08           C  
ATOM   1638  CD  GLU A 241     -73.232  22.727  70.289  1.00 65.11           C  
ATOM   1639  OE1 GLU A 241     -73.400  22.318  71.479  1.00 55.76           O  
ATOM   1640  OE2 GLU A 241     -72.583  23.762  70.009  1.00 54.77           O1-
ATOM   1641  N   LYS A 242     -74.440  19.640  66.484  1.00 62.88           N  
ATOM   1642  CA  LYS A 242     -73.792  18.495  65.861  1.00 81.32           C  
ATOM   1643  C   LYS A 242     -74.022  18.480  64.352  1.00 70.86           C  
ATOM   1644  O   LYS A 242     -73.124  18.114  63.602  1.00 81.32           O  
ATOM   1645  CB  LYS A 242     -74.246  17.198  66.536  1.00 86.84           C  
ATOM   1646  CG  LYS A 242     -73.532  16.945  67.857  1.00121.05           C  
ATOM   1647  CD  LYS A 242     -74.158  15.930  68.766  1.00104.18           C  
ATOM   1648  CE  LYS A 242     -73.097  15.374  69.695  1.00111.33           C  
ATOM   1649  NZ  LYS A 242     -73.680  14.821  70.937  1.00111.07           N1+
ATOM   1650  N   THR A 243     -75.206  18.925  63.924  1.00 72.23           N  
ATOM   1651  CA ATHR A 243     -75.614  18.926  62.524  0.40 78.29           C  
ATOM   1652  CA BTHR A 243     -75.609  18.922  62.525  0.60 79.45           C  
ATOM   1653  C   THR A 243     -74.744  19.882  61.706  1.00 81.07           C  
ATOM   1654  O   THR A 243     -74.654  19.740  60.485  1.00 94.99           O  
ATOM   1655  CB ATHR A 243     -77.116  19.225  62.371  0.40 82.80           C  
ATOM   1656  CB BTHR A 243     -77.112  19.202  62.371  0.60 86.54           C  
ATOM   1657  CG2ATHR A 243     -77.547  19.435  60.933  0.40 67.63           C  
ATOM   1658  OG1ATHR A 243     -77.895  18.167  62.935  0.40 72.76           O  
ATOM   1659  CG2BTHR A 243     -77.979  18.292  63.218  0.60 66.68           C  
ATOM   1660  OG1BTHR A 243     -77.362  20.566  62.714  0.60 68.90           O  
ATOM   1661  N   LEU A 244     -74.108  20.856  62.377  1.00 79.35           N  
ATOM   1662  CA  LEU A 244     -73.238  21.812  61.696  1.00102.59           C  
ATOM   1663  C   LEU A 244     -71.881  21.189  61.360  1.00102.96           C  
ATOM   1664  O   LEU A 244     -71.150  21.718  60.518  1.00 89.67           O  
ATOM   1665  CB  LEU A 244     -73.034  23.069  62.553  1.00 97.47           C  
ATOM   1666  CG  LEU A 244     -74.276  23.786  63.088  1.00113.63           C  
ATOM   1667  CD1 LEU A 244     -73.852  24.906  64.033  1.00 98.63           C  
ATOM   1668  CD2 LEU A 244     -75.128  24.345  61.957  1.00 82.64           C  
ATOM   1669  N   LYS A 245     -71.539  20.068  62.016  1.00 86.31           N  
ATOM   1670  CA  LYS A 245     -70.212  19.483  61.865  1.00103.51           C  
ATOM   1671  C   LYS A 245     -70.168  18.464  60.722  1.00 84.57           C  
ATOM   1672  O   LYS A 245     -70.784  17.406  60.803  1.00111.97           O  
ATOM   1673  CB  LYS A 245     -69.635  19.005  63.203  1.00 98.25           C  
ATOM   1674  CG  LYS A 245     -70.190  17.731  63.829  1.00 88.52           C  
ATOM   1675  CD  LYS A 245     -69.732  17.574  65.256  1.00107.18           C  
ATOM   1676  CE  LYS A 245     -69.095  18.833  65.811  1.00107.93           C  
ATOM   1677  NZ  LYS A 245     -67.968  18.517  66.724  1.00112.03           N1+
ATOM   1678  N   ARG A 246     -69.427  18.822  59.658  1.00 90.05           N  
ATOM   1679  CA AARG A 246     -69.116  17.926  58.554  0.60 95.75           C  
ATOM   1680  CA BARG A 246     -69.121  17.928  58.549  0.40 95.92           C  
ATOM   1681  C   ARG A 246     -67.858  17.127  58.887  1.00 90.43           C  
ATOM   1682  O   ARG A 246     -66.855  17.697  59.315  1.00132.42           O  
ATOM   1683  CB AARG A 246     -68.943  18.685  57.229  0.60 87.71           C  
ATOM   1684  CB BARG A 246     -68.896  18.721  57.251  0.40 91.05           C  
ATOM   1685  CG AARG A 246     -68.358  20.090  57.288  0.60 83.75           C  
ATOM   1686  CG BARG A 246     -69.836  19.892  56.992  0.40 96.20           C  
ATOM   1687  CD AARG A 246     -69.329  21.235  57.492  0.60 86.37           C  
ATOM   1688  CD BARG A 246     -70.947  19.546  56.023  0.40 84.57           C  
ATOM   1689  NE AARG A 246     -68.986  22.354  56.620  0.60 82.59           N  
ATOM   1690  NE BARG A 246     -72.143  19.061  56.689  0.40 77.60           N  
ATOM   1691  CZ AARG A 246     -69.450  22.521  55.383  0.60 99.84           C  
ATOM   1692  CZ BARG A 246     -72.993  19.838  57.347  0.40 76.40           C  
ATOM   1693  NH1AARG A 246     -69.013  23.527  54.646  0.60 95.57           N1+
ATOM   1694  NH2AARG A 246     -70.349  21.689  54.881  0.60 91.79           N  
ATOM   1695  NH1BARG A 246     -74.079  19.317  57.889  0.40 73.89           N1+
ATOM   1696  NH2BARG A 246     -72.752  21.129  57.473  0.40 71.76           N  
ATOM   1697  N   GLU A 247     -67.904  15.799  58.675  1.00 96.09           N  
ATOM   1698  CA AGLU A 247     -66.771  14.926  58.966  0.60 92.89           C  
ATOM   1699  CA BGLU A 247     -66.767  14.940  58.974  0.40 88.01           C  
ATOM   1700  C   GLU A 247     -65.614  15.227  58.007  1.00 78.46           C  
ATOM   1701  O   GLU A 247     -65.819  15.542  56.827  1.00 81.78           O  
ATOM   1702  CB AGLU A 247     -67.206  13.452  58.979  0.60105.68           C  
ATOM   1703  CB BGLU A 247     -67.177  13.466  59.081  0.40 93.59           C  
ATOM   1704  CG AGLU A 247     -66.162  12.477  59.504  0.60110.63           C  
ATOM   1705  CG BGLU A 247     -67.732  13.081  60.447  0.40 95.29           C  
ATOM   1706  CD AGLU A 247     -66.466  11.916  60.882  0.60114.27           C  
ATOM   1707  CD BGLU A 247     -69.246  13.101  60.615  0.40 91.49           C  
ATOM   1708  OE1AGLU A 247     -66.726  12.713  61.804  0.60156.07           O  
ATOM   1709  OE2AGLU A 247     -66.456  10.680  61.025  0.60106.98           O1-
ATOM   1710  OE1BGLU A 247     -69.716  13.475  61.710  0.40 81.61           O  
ATOM   1711  OE2BGLU A 247     -69.950  12.752  59.648  0.40101.87           O1-
ATOM   1712  N   GLY A 248     -64.388  15.166  58.539  1.00 65.26           N  
ATOM   1713  CA  GLY A 248     -63.192  15.478  57.772  1.00 70.66           C  
ATOM   1714  C   GLY A 248     -62.934  16.976  57.594  1.00 65.34           C  
ATOM   1715  O   GLY A 248     -62.110  17.350  56.754  1.00 69.52           O  
ATOM   1716  N   VAL A 249     -63.648  17.825  58.355  1.00 67.08           N  
ATOM   1717  CA  VAL A 249     -63.298  19.239  58.476  1.00 78.02           C  
ATOM   1718  C   VAL A 249     -63.290  19.655  59.948  1.00 50.49           C  
ATOM   1719  O   VAL A 249     -64.131  19.230  60.728  1.00 56.40           O  
ATOM   1720  CB  VAL A 249     -64.137  20.195  57.599  1.00 84.60           C  
ATOM   1721  CG1 VAL A 249     -64.103  19.843  56.117  1.00 79.29           C  
ATOM   1722  CG2 VAL A 249     -65.553  20.392  58.107  1.00 71.61           C  
ATOM   1723  N   CYS A 250     -62.304  20.477  60.315  1.00 46.99           N  
ATOM   1724  CA  CYS A 250     -62.128  20.936  61.686  1.00 49.07           C  
ATOM   1725  C   CYS A 250     -62.165  22.462  61.679  1.00 46.59           C  
ATOM   1726  O   CYS A 250     -61.994  23.070  60.629  1.00 48.95           O  
ATOM   1727  CB  CYS A 250     -60.785  20.460  62.246  1.00 44.03           C  
ATOM   1728  SG  CYS A 250     -59.359  20.912  61.209  1.00 45.96           S  
ATOM   1729  N   ALA A 251     -62.392  23.063  62.852  1.00 43.34           N  
ATOM   1730  CA  ALA A 251     -62.192  24.493  63.047  1.00 41.16           C  
ATOM   1731  C   ALA A 251     -60.701  24.812  62.908  1.00 41.67           C  
ATOM   1732  O   ALA A 251     -59.855  24.018  63.320  1.00 42.83           O  
ATOM   1733  CB  ALA A 251     -62.681  24.879  64.428  1.00 37.42           C  
ATOM   1734  N   ALA A 252     -60.377  25.981  62.336  1.00 42.71           N  
ATOM   1735  CA  ALA A 252     -59.008  26.480  62.349  1.00 40.56           C  
ATOM   1736  C   ALA A 252     -58.675  27.017  63.743  1.00 45.81           C  
ATOM   1737  O   ALA A 252     -59.556  27.513  64.433  1.00 37.84           O  
ATOM   1738  CB  ALA A 252     -58.845  27.547  61.304  1.00 34.02           C  
ATOM   1739  N   SER A 253     -57.410  26.899  64.161  1.00 38.79           N  
ATOM   1740  CA  SER A 253     -56.959  27.514  65.400  1.00 39.69           C  
ATOM   1741  C   SER A 253     -55.502  27.958  65.291  1.00 39.53           C  
ATOM   1742  O   SER A 253     -54.737  27.381  64.530  1.00 33.94           O  
ATOM   1743  CB  SER A 253     -57.212  26.641  66.609  1.00 35.45           C  
ATOM   1744  OG  SER A 253     -56.834  25.300  66.369  1.00 37.45           O  
ATOM   1745  N   LEU A 254     -55.144  29.020  66.025  1.00 37.87           N  
ATOM   1746  CA  LEU A 254     -53.804  29.588  66.017  1.00 31.15           C  
ATOM   1747  C   LEU A 254     -53.313  29.738  67.455  1.00 35.86           C  
ATOM   1748  O   LEU A 254     -54.075  30.128  68.348  1.00 33.94           O  
ATOM   1749  CB  LEU A 254     -53.832  30.959  65.333  1.00 27.66           C  
ATOM   1750  CG  LEU A 254     -53.905  30.972  63.806  1.00 32.76           C  
ATOM   1751  CD1 LEU A 254     -54.359  32.336  63.315  1.00 33.07           C  
ATOM   1752  CD2 LEU A 254     -52.548  30.607  63.188  1.00 34.65           C  
ATOM   1753  N   PRO A 255     -52.013  29.474  67.718  1.00 31.86           N  
ATOM   1754  CA  PRO A 255     -51.468  29.626  69.064  1.00 31.30           C  
ATOM   1755  C   PRO A 255     -51.484  31.092  69.518  1.00 35.76           C  
ATOM   1756  O   PRO A 255     -51.550  31.379  70.713  1.00 36.25           O  
ATOM   1757  CB  PRO A 255     -50.045  29.077  68.935  1.00 31.00           C  
ATOM   1758  CG  PRO A 255     -49.698  29.286  67.472  1.00 28.37           C  
ATOM   1759  CD  PRO A 255     -51.002  29.056  66.730  1.00 29.98           C  
ATOM   1760  N   THR A 256     -51.450  32.017  68.548  1.00 33.22           N  
ATOM   1761  CA  THR A 256     -51.477  33.458  68.791  1.00 30.76           C  
ATOM   1762  C   THR A 256     -52.801  33.876  69.418  1.00 35.85           C  
ATOM   1763  O   THR A 256     -52.831  34.443  70.509  1.00 33.06           O  
ATOM   1764  CB  THR A 256     -51.296  34.209  67.469  1.00 38.82           C  
ATOM   1765  CG2 THR A 256     -49.884  34.064  66.941  1.00 31.96           C  
ATOM   1766  OG1 THR A 256     -52.204  33.636  66.527  1.00 39.95           O  
ATOM   1767  N   THR A 257     -53.902  33.552  68.734  1.00 34.18           N  
ATOM   1768  CA  THR A 257     -55.241  33.842  69.225  1.00 37.57           C  
ATOM   1769  C   THR A 257     -55.516  33.232  70.610  1.00 38.07           C  
ATOM   1770  O   THR A 257     -56.088  33.908  71.468  1.00 37.25           O  
ATOM   1771  CB  THR A 257     -56.289  33.455  68.183  1.00 41.16           C  
ATOM   1772  CG2 THR A 257     -57.670  33.938  68.567  1.00 39.39           C  
ATOM   1773  OG1 THR A 257     -55.871  34.032  66.945  1.00 37.46           O  
ATOM   1774  N   MET A 258     -55.081  31.976  70.827  1.00 41.42           N  
ATOM   1775  CA  MET A 258     -55.247  31.269  72.096  1.00 45.82           C  
ATOM   1776  C   MET A 258     -54.568  32.068  73.195  1.00 40.66           C  
ATOM   1777  O   MET A 258     -55.156  32.293  74.246  1.00 41.32           O  
ATOM   1778  CB  MET A 258     -54.606  29.869  72.102  1.00 50.58           C  
ATOM   1779  CG  MET A 258     -55.237  28.806  71.203  1.00 60.93           C  
ATOM   1780  SD  MET A 258     -57.013  28.890  71.064  1.00 55.09           S  
ATOM   1781  CE  MET A 258     -57.477  27.395  70.194  1.00 55.48           C  
ATOM   1782  N   GLY A 259     -53.322  32.488  72.916  1.00 40.50           N  
ATOM   1783  CA  GLY A 259     -52.504  33.251  73.841  1.00 33.69           C  
ATOM   1784  C   GLY A 259     -53.145  34.585  74.205  1.00 36.43           C  
ATOM   1785  O   GLY A 259     -53.225  34.948  75.380  1.00 34.27           O  
ATOM   1786  N   VAL A 260     -53.617  35.303  73.181  1.00 28.14           N  
ATOM   1787  CA  VAL A 260     -54.311  36.557  73.420  1.00 30.79           C  
ATOM   1788  C   VAL A 260     -55.560  36.344  74.285  1.00 32.41           C  
ATOM   1789  O   VAL A 260     -55.717  36.980  75.339  1.00 28.20           O  
ATOM   1790  CB  VAL A 260     -54.613  37.308  72.118  1.00 36.74           C  
ATOM   1791  CG1 VAL A 260     -55.475  38.528  72.392  1.00 26.44           C  
ATOM   1792  CG2 VAL A 260     -53.331  37.700  71.400  1.00 32.59           C  
ATOM   1793  N   VAL A 261     -56.421  35.415  73.862  1.00 28.72           N  
ATOM   1794  CA  VAL A 261     -57.687  35.201  74.555  1.00 25.14           C  
ATOM   1795  C   VAL A 261     -57.469  34.728  76.001  1.00 30.64           C  
ATOM   1796  O   VAL A 261     -58.107  35.246  76.914  1.00 31.40           O  
ATOM   1797  CB  VAL A 261     -58.664  34.312  73.760  1.00 30.87           C  
ATOM   1798  CG1 VAL A 261     -59.913  33.979  74.571  1.00 29.64           C  
ATOM   1799  CG2 VAL A 261     -59.044  34.989  72.453  1.00 23.02           C  
ATOM   1800  N   ALA A 262     -56.537  33.791  76.216  1.00 28.23           N  
ATOM   1801  CA  ALA A 262     -56.239  33.309  77.557  1.00 28.45           C  
ATOM   1802  C   ALA A 262     -55.694  34.447  78.414  1.00 28.78           C  
ATOM   1803  O   ALA A 262     -56.076  34.614  79.577  1.00 30.06           O  
ATOM   1804  CB  ALA A 262     -55.274  32.135  77.504  1.00 28.43           C  
ATOM   1805  N   GLY A 263     -54.815  35.240  77.796  1.00 28.08           N  
ATOM   1806  CA  GLY A 263     -54.187  36.376  78.447  1.00 25.63           C  
ATOM   1807  C   GLY A 263     -55.220  37.389  78.918  1.00 30.95           C  
ATOM   1808  O   GLY A 263     -55.242  37.745  80.100  1.00 28.82           O  
ATOM   1809  N   ILE A 264     -56.116  37.799  78.004  1.00 26.88           N  
ATOM   1810  CA  ILE A 264     -57.158  38.737  78.426  1.00 30.94           C  
ATOM   1811  C   ILE A 264     -58.121  38.107  79.432  1.00 33.33           C  
ATOM   1812  O   ILE A 264     -58.536  38.781  80.372  1.00 32.41           O  
ATOM   1813  CB  ILE A 264     -57.864  39.454  77.268  1.00 34.95           C  
ATOM   1814  CG1 ILE A 264     -58.655  38.473  76.392  1.00 32.05           C  
ATOM   1815  CG2 ILE A 264     -56.867  40.310  76.477  1.00 28.19           C  
ATOM   1816  CD1 ILE A 264     -59.444  39.133  75.266  1.00 37.13           C  
ATOM   1817  N   LEU A 265     -58.432  36.808  79.275  1.00 31.22           N  
ATOM   1818  CA  LEU A 265     -59.306  36.143  80.238  1.00 27.49           C  
ATOM   1819  C   LEU A 265     -58.680  36.197  81.635  1.00 31.67           C  
ATOM   1820  O   LEU A 265     -59.338  36.618  82.578  1.00 31.29           O  
ATOM   1821  CB  LEU A 265     -59.569  34.691  79.818  1.00 27.94           C  
ATOM   1822  CG  LEU A 265     -60.426  33.855  80.772  1.00 32.65           C  
ATOM   1823  CD1 LEU A 265     -61.857  34.403  80.844  1.00 29.28           C  
ATOM   1824  CD2 LEU A 265     -60.441  32.391  80.318  1.00 33.74           C  
ATOM   1825  N   VAL A 266     -57.410  35.770  81.764  1.00 29.77           N  
ATOM   1826  CA  VAL A 266     -56.800  35.689  83.085  1.00 30.04           C  
ATOM   1827  C   VAL A 266     -56.514  37.095  83.634  1.00 30.41           C  
ATOM   1828  O   VAL A 266     -56.623  37.334  84.844  1.00 33.86           O  
ATOM   1829  CB  VAL A 266     -55.579  34.745  83.115  1.00 31.65           C  
ATOM   1830  CG1 VAL A 266     -54.877  34.770  84.474  1.00 28.40           C  
ATOM   1831  CG2 VAL A 266     -56.006  33.323  82.776  1.00 28.12           C  
ATOM   1832  N   GLN A 267     -56.235  38.051  82.742  1.00 29.43           N  
ATOM   1833  CA  GLN A 267     -56.093  39.430  83.189  1.00 31.97           C  
ATOM   1834  C   GLN A 267     -57.390  39.906  83.850  1.00 35.38           C  
ATOM   1835  O   GLN A 267     -57.352  40.496  84.922  1.00 34.10           O  
ATOM   1836  CB  GLN A 267     -55.716  40.348  82.029  1.00 36.86           C  
ATOM   1837  CG  GLN A 267     -55.007  41.618  82.471  1.00 30.41           C  
ATOM   1838  CD  GLN A 267     -53.544  41.372  82.717  1.00 40.91           C  
ATOM   1839  NE2 GLN A 267     -52.726  41.714  81.727  1.00 37.03           N  
ATOM   1840  OE1 GLN A 267     -53.157  40.855  83.769  1.00 43.18           O  
ATOM   1841  N   ASN A 268     -58.537  39.619  83.216  1.00 35.00           N  
ATOM   1842  CA  ASN A 268     -59.845  39.922  83.778  1.00 36.64           C  
ATOM   1843  C   ASN A 268     -60.037  39.221  85.131  1.00 41.16           C  
ATOM   1844  O   ASN A 268     -60.567  39.811  86.074  1.00 35.26           O  
ATOM   1845  CB  ASN A 268     -60.969  39.629  82.790  1.00 36.66           C  
ATOM   1846  CG  ASN A 268     -62.131  40.597  82.916  1.00 50.37           C  
ATOM   1847  ND2 ASN A 268     -63.352  40.099  82.772  1.00 37.42           N  
ATOM   1848  OD1 ASN A 268     -61.930  41.788  83.143  1.00 38.08           O  
ATOM   1849  N   VAL A 269     -59.572  37.975  85.251  1.00 33.51           N  
ATOM   1850  CA  VAL A 269     -59.679  37.218  86.494  1.00 30.82           C  
ATOM   1851  C   VAL A 269     -58.900  37.927  87.607  1.00 41.01           C  
ATOM   1852  O   VAL A 269     -59.394  38.046  88.729  1.00 34.14           O  
ATOM   1853  CB  VAL A 269     -59.222  35.756  86.319  1.00 37.70           C  
ATOM   1854  CG1 VAL A 269     -59.086  35.027  87.647  1.00 36.19           C  
ATOM   1855  CG2 VAL A 269     -60.146  34.996  85.382  1.00 36.02           C  
ATOM   1856  N   LEU A 270     -57.676  38.388  87.303  1.00 38.95           N  
ATOM   1857  CA  LEU A 270     -56.832  39.013  88.311  1.00 38.84           C  
ATOM   1858  C   LEU A 270     -57.449  40.344  88.747  1.00 40.52           C  
ATOM   1859  O   LEU A 270     -57.538  40.646  89.938  1.00 35.33           O  
ATOM   1860  CB  LEU A 270     -55.413  39.215  87.766  1.00 39.10           C  
ATOM   1861  CG  LEU A 270     -54.607  37.962  87.428  1.00 39.57           C  
ATOM   1862  CD1 LEU A 270     -53.212  38.323  86.938  1.00 35.28           C  
ATOM   1863  CD2 LEU A 270     -54.549  37.002  88.595  1.00 37.34           C  
ATOM   1864  N   LYS A 271     -57.898  41.126  87.765  1.00 32.51           N  
ATOM   1865  CA  LYS A 271     -58.536  42.405  88.030  1.00 42.25           C  
ATOM   1866  C   LYS A 271     -59.751  42.193  88.937  1.00 48.00           C  
ATOM   1867  O   LYS A 271     -59.947  42.942  89.890  1.00 42.75           O  
ATOM   1868  CB  LYS A 271     -58.840  43.154  86.724  1.00 38.62           C  
ATOM   1869  CG  LYS A 271     -57.600  43.723  86.043  1.00 32.00           C  
ATOM   1870  CD  LYS A 271     -57.908  44.682  84.941  1.00 35.50           C  
ATOM   1871  CE  LYS A 271     -58.501  44.029  83.712  1.00 35.98           C  
ATOM   1872  NZ  LYS A 271     -58.759  45.020  82.650  1.00 32.14           N1+
ATOM   1873  N   PHE A 272     -60.524  41.136  88.668  1.00 38.64           N  
ATOM   1874  CA  PHE A 272     -61.729  40.828  89.424  1.00 37.78           C  
ATOM   1875  C   PHE A 272     -61.372  40.384  90.835  1.00 46.93           C  
ATOM   1876  O   PHE A 272     -61.911  40.930  91.778  1.00 47.74           O  
ATOM   1877  CB  PHE A 272     -62.537  39.737  88.729  1.00 33.93           C  
ATOM   1878  CG  PHE A 272     -63.813  39.338  89.420  1.00 48.05           C  
ATOM   1879  CD1 PHE A 272     -64.988  40.038  89.180  1.00 50.37           C  
ATOM   1880  CD2 PHE A 272     -63.858  38.235  90.266  1.00 47.08           C  
ATOM   1881  CE1 PHE A 272     -66.186  39.644  89.765  1.00 45.72           C  
ATOM   1882  CE2 PHE A 272     -65.047  37.855  90.874  1.00 50.90           C  
ATOM   1883  CZ  PHE A 272     -66.211  38.554  90.618  1.00 46.23           C  
ATOM   1884  N   LEU A 273     -60.458  39.412  90.973  1.00 42.13           N  
ATOM   1885  CA  LEU A 273     -60.198  38.821  92.278  1.00 45.49           C  
ATOM   1886  C   LEU A 273     -59.367  39.757  93.156  1.00 52.84           C  
ATOM   1887  O   LEU A 273     -59.543  39.751  94.369  1.00 49.04           O  
ATOM   1888  CB  LEU A 273     -59.509  37.460  92.126  1.00 41.59           C  
ATOM   1889  CG  LEU A 273     -60.357  36.333  91.535  1.00 48.82           C  
ATOM   1890  CD1 LEU A 273     -59.532  35.070  91.373  1.00 44.09           C  
ATOM   1891  CD2 LEU A 273     -61.569  36.052  92.391  1.00 41.38           C  
ATOM   1892  N   LEU A 274     -58.455  40.528  92.553  1.00 41.13           N  
ATOM   1893  CA  LEU A 274     -57.496  41.318  93.316  1.00 46.13           C  
ATOM   1894  C   LEU A 274     -57.849  42.807  93.308  1.00 46.59           C  
ATOM   1895  O   LEU A 274     -57.081  43.608  93.820  1.00 54.45           O  
ATOM   1896  CB  LEU A 274     -56.073  41.088  92.793  1.00 48.27           C  
ATOM   1897  CG  LEU A 274     -55.536  39.661  92.903  1.00 46.16           C  
ATOM   1898  CD1 LEU A 274     -54.162  39.557  92.270  1.00 48.58           C  
ATOM   1899  CD2 LEU A 274     -55.469  39.211  94.350  1.00 50.20           C  
ATOM   1900  N   ASN A 275     -58.993  43.162  92.706  1.00 51.65           N  
ATOM   1901  CA AASN A 275     -59.550  44.506  92.739  0.60 47.61           C  
ATOM   1902  CA BASN A 275     -59.554  44.504  92.742  0.40 49.16           C  
ATOM   1903  C   ASN A 275     -58.526  45.532  92.271  1.00 51.01           C  
ATOM   1904  O   ASN A 275     -58.079  46.362  93.046  1.00 54.96           O  
ATOM   1905  CB AASN A 275     -60.091  44.870  94.125  0.60 51.31           C  
ATOM   1906  CB BASN A 275     -60.104  44.852  94.130  0.40 54.00           C  
ATOM   1907  CG AASN A 275     -60.885  43.736  94.723  0.60 56.93           C  
ATOM   1908  CG BASN A 275     -61.332  45.737  94.092  0.40 63.26           C  
ATOM   1909  ND2AASN A 275     -60.371  43.152  95.792  0.60 56.28           N  
ATOM   1910  OD1AASN A 275     -61.942  43.388  94.202  0.60 58.31           O  
ATOM   1911  ND2BASN A 275     -61.973  45.914  95.236  0.40 71.54           N  
ATOM   1912  OD1BASN A 275     -61.700  46.260  93.043  0.40 61.85           O  
ATOM   1913  N   PHE A 276     -58.172  45.486  90.994  1.00 46.66           N  
ATOM   1914  CA  PHE A 276     -57.339  46.531  90.433  1.00 43.54           C  
ATOM   1915  C   PHE A 276     -57.791  46.710  88.995  1.00 48.48           C  
ATOM   1916  O   PHE A 276     -58.357  45.788  88.430  1.00 47.47           O  
ATOM   1917  CB  PHE A 276     -55.841  46.219  90.582  1.00 46.97           C  
ATOM   1918  CG  PHE A 276     -55.302  45.148  89.664  1.00 45.18           C  
ATOM   1919  CD1 PHE A 276     -55.364  43.810  90.024  1.00 46.40           C  
ATOM   1920  CD2 PHE A 276     -54.742  45.464  88.434  1.00 48.40           C  
ATOM   1921  CE1 PHE A 276     -54.872  42.822  89.179  1.00 52.94           C  
ATOM   1922  CE2 PHE A 276     -54.259  44.480  87.583  1.00 49.68           C  
ATOM   1923  CZ  PHE A 276     -54.320  43.158  87.960  1.00 52.30           C  
ATOM   1924  N   GLY A 277     -57.542  47.892  88.423  1.00 41.35           N  
ATOM   1925  CA  GLY A 277     -57.937  48.196  87.061  1.00 37.06           C  
ATOM   1926  C   GLY A 277     -59.450  48.098  86.892  1.00 43.06           C  
ATOM   1927  O   GLY A 277     -60.182  47.984  87.870  1.00 43.14           O  
ATOM   1928  N   THR A 278     -59.893  48.115  85.633  1.00 40.59           N  
ATOM   1929  CA  THR A 278     -61.301  48.031  85.301  1.00 47.74           C  
ATOM   1930  C   THR A 278     -61.609  46.632  84.782  1.00 39.43           C  
ATOM   1931  O   THR A 278     -61.093  46.247  83.735  1.00 44.12           O  
ATOM   1932  CB  THR A 278     -61.631  49.013  84.166  1.00 45.06           C  
ATOM   1933  CG2 THR A 278     -63.108  49.112  83.853  1.00 42.28           C  
ATOM   1934  OG1 THR A 278     -61.167  50.303  84.539  1.00 51.93           O  
ATOM   1935  N   VAL A 279     -62.499  45.921  85.480  1.00 42.71           N  
ATOM   1936  CA  VAL A 279     -63.003  44.637  85.012  1.00 43.76           C  
ATOM   1937  C   VAL A 279     -63.858  44.853  83.765  1.00 45.20           C  
ATOM   1938  O   VAL A 279     -64.654  45.768  83.732  1.00 46.12           O  
ATOM   1939  CB  VAL A 279     -63.804  43.935  86.114  1.00 48.63           C  
ATOM   1940  CG1 VAL A 279     -64.473  42.669  85.600  1.00 50.28           C  
ATOM   1941  CG2 VAL A 279     -62.906  43.640  87.301  1.00 44.95           C  
ATOM   1942  N   SER A 280     -63.652  44.034  82.728  1.00 38.24           N  
ATOM   1943  CA ASER A 280     -64.492  44.076  81.547  0.60 41.07           C  
ATOM   1944  CA BSER A 280     -64.491  44.074  81.544  0.40 39.78           C  
ATOM   1945  C   SER A 280     -65.638  43.076  81.697  1.00 40.68           C  
ATOM   1946  O   SER A 280     -65.432  41.970  82.180  1.00 40.53           O  
ATOM   1947  CB ASER A 280     -63.679  43.804  80.312  0.60 41.58           C  
ATOM   1948  CB BSER A 280     -63.675  43.783  80.314  0.40 38.99           C  
ATOM   1949  OG ASER A 280     -63.426  45.012  79.600  0.60 63.31           O  
ATOM   1950  OG BSER A 280     -64.515  43.484  79.209  0.40 51.79           O  
ATOM   1951  N   PHE A 281     -66.841  43.477  81.267  1.00 36.48           N  
ATOM   1952  CA  PHE A 281     -68.002  42.607  81.217  1.00 39.33           C  
ATOM   1953  C   PHE A 281     -68.055  41.869  79.877  1.00 34.03           C  
ATOM   1954  O   PHE A 281     -68.640  40.800  79.787  1.00 37.98           O  
ATOM   1955  CB  PHE A 281     -69.291  43.381  81.493  1.00 37.17           C  
ATOM   1956  CG  PHE A 281     -69.617  43.442  82.961  1.00 48.54           C  
ATOM   1957  CD1 PHE A 281     -70.350  42.428  83.570  1.00 42.34           C  
ATOM   1958  CD2 PHE A 281     -69.156  44.495  83.739  1.00 44.43           C  
ATOM   1959  CE1 PHE A 281     -70.610  42.471  84.933  1.00 53.15           C  
ATOM   1960  CE2 PHE A 281     -69.415  44.532  85.098  1.00 52.69           C  
ATOM   1961  CZ  PHE A 281     -70.168  43.541  85.682  1.00 49.02           C  
ATOM   1962  N   TYR A 282     -67.488  42.474  78.838  1.00 29.37           N  
ATOM   1963  CA  TYR A 282     -67.287  41.812  77.561  1.00 30.57           C  
ATOM   1964  C   TYR A 282     -66.095  42.489  76.900  1.00 39.17           C  
ATOM   1965  O   TYR A 282     -66.031  43.712  76.867  1.00 36.43           O  
ATOM   1966  CB  TYR A 282     -68.480  41.966  76.617  1.00 29.07           C  
ATOM   1967  CG  TYR A 282     -68.329  41.285  75.264  1.00 31.64           C  
ATOM   1968  CD1 TYR A 282     -67.669  41.888  74.196  1.00 35.67           C  
ATOM   1969  CD2 TYR A 282     -68.877  40.025  75.038  1.00 39.93           C  
ATOM   1970  CE1 TYR A 282     -67.529  41.256  72.958  1.00 34.18           C  
ATOM   1971  CE2 TYR A 282     -68.744  39.369  73.816  1.00 32.67           C  
ATOM   1972  CZ  TYR A 282     -68.082  39.991  72.768  1.00 35.20           C  
ATOM   1973  OH  TYR A 282     -67.976  39.340  71.572  1.00 44.43           O  
ATOM   1974  N   LEU A 283     -65.153  41.688  76.406  1.00 30.28           N  
ATOM   1975  CA  LEU A 283     -64.028  42.185  75.628  1.00 28.45           C  
ATOM   1976  C   LEU A 283     -63.813  41.246  74.453  1.00 32.64           C  
ATOM   1977  O   LEU A 283     -63.530  40.067  74.644  1.00 36.17           O  
ATOM   1978  CB  LEU A 283     -62.777  42.255  76.510  1.00 31.06           C  
ATOM   1979  CG  LEU A 283     -61.466  42.688  75.828  1.00 40.50           C  
ATOM   1980  CD1 LEU A 283     -61.560  44.078  75.214  1.00 35.32           C  
ATOM   1981  CD2 LEU A 283     -60.293  42.636  76.809  1.00 32.74           C  
ATOM   1982  N   GLY A 284     -63.966  41.786  73.248  1.00 32.34           N  
ATOM   1983  CA  GLY A 284     -63.707  41.059  72.020  1.00 30.98           C  
ATOM   1984  C   GLY A 284     -62.285  41.250  71.501  1.00 38.02           C  
ATOM   1985  O   GLY A 284     -61.543  42.129  71.931  1.00 39.43           O  
ATOM   1986  N   TYR A 285     -61.928  40.398  70.549  1.00 34.03           N  
ATOM   1987  CA  TYR A 285     -60.657  40.461  69.880  1.00 30.33           C  
ATOM   1988  C   TYR A 285     -60.871  40.087  68.418  1.00 37.85           C  
ATOM   1989  O   TYR A 285     -61.287  38.976  68.124  1.00 35.44           O  
ATOM   1990  CB  TYR A 285     -59.681  39.467  70.513  1.00 27.42           C  
ATOM   1991  CG  TYR A 285     -58.386  39.263  69.755  1.00 33.51           C  
ATOM   1992  CD1 TYR A 285     -57.662  40.344  69.254  1.00 30.50           C  
ATOM   1993  CD2 TYR A 285     -57.865  37.991  69.559  1.00 31.85           C  
ATOM   1994  CE1 TYR A 285     -56.466  40.166  68.572  1.00 30.81           C  
ATOM   1995  CE2 TYR A 285     -56.671  37.795  68.878  1.00 35.24           C  
ATOM   1996  CZ  TYR A 285     -55.969  38.887  68.390  1.00 40.44           C  
ATOM   1997  OH  TYR A 285     -54.805  38.704  67.710  1.00 35.21           O  
ATOM   1998  N   ASN A 286     -60.563  41.038  67.535  1.00 34.09           N  
ATOM   1999  CA AASN A 286     -60.605  40.845  66.098  0.50 37.02           C  
ATOM   2000  CA BASN A 286     -60.612  40.850  66.092  0.50 37.46           C  
ATOM   2001  C   ASN A 286     -59.190  41.022  65.577  1.00 38.38           C  
ATOM   2002  O   ASN A 286     -58.701  42.142  65.484  1.00 35.06           O  
ATOM   2003  CB AASN A 286     -61.674  41.730  65.452  0.50 32.24           C  
ATOM   2004  CB BASN A 286     -61.628  41.797  65.432  0.50 33.16           C  
ATOM   2005  CG AASN A 286     -63.026  41.308  65.996  0.50 41.38           C  
ATOM   2006  CG BASN A 286     -61.478  41.995  63.931  0.50 43.79           C  
ATOM   2007  ND2AASN A 286     -63.652  40.297  65.402  0.50 32.84           N  
ATOM   2008  OD1AASN A 286     -63.447  41.816  67.028  0.50 34.86           O  
ATOM   2009  ND2BASN A 286     -62.313  42.854  63.367  0.50 36.39           N  
ATOM   2010  OD1BASN A 286     -60.615  41.404  63.278  0.50 47.92           O  
ATOM   2011  N   ALA A 287     -58.556  39.891  65.280  1.00 42.97           N  
ATOM   2012  CA  ALA A 287     -57.149  39.837  64.925  1.00 43.21           C  
ATOM   2013  C   ALA A 287     -56.882  40.476  63.568  1.00 45.70           C  
ATOM   2014  O   ALA A 287     -55.782  40.976  63.335  1.00 46.56           O  
ATOM   2015  CB  ALA A 287     -56.675  38.413  64.952  1.00 41.16           C  
ATOM   2016  N   MET A 288     -57.877  40.443  62.676  1.00 39.08           N  
ATOM   2017  CA  MET A 288     -57.645  40.872  61.306  1.00 44.38           C  
ATOM   2018  C   MET A 288     -57.304  42.362  61.271  1.00 44.26           C  
ATOM   2019  O   MET A 288     -56.428  42.788  60.520  1.00 45.52           O  
ATOM   2020  CB  MET A 288     -58.857  40.580  60.420  1.00 43.26           C  
ATOM   2021  CG  MET A 288     -59.113  39.094  60.238  1.00 47.30           C  
ATOM   2022  SD  MET A 288     -57.826  38.245  59.305  1.00 52.99           S  
ATOM   2023  CE  MET A 288     -58.421  38.532  57.640  1.00 45.05           C  
ATOM   2024  N   GLN A 289     -57.956  43.130  62.142  1.00 45.35           N  
ATOM   2025  CA  GLN A 289     -57.836  44.578  62.123  1.00 46.26           C  
ATOM   2026  C   GLN A 289     -57.428  45.108  63.499  1.00 43.19           C  
ATOM   2027  O   GLN A 289     -57.483  46.312  63.716  1.00 49.08           O  
ATOM   2028  CB  GLN A 289     -59.207  45.172  61.809  1.00 49.37           C  
ATOM   2029  CG  GLN A 289     -59.677  44.945  60.380  1.00 66.41           C  
ATOM   2030  CD  GLN A 289     -61.155  45.228  60.304  1.00 78.83           C  
ATOM   2031  NE2 GLN A 289     -61.503  46.380  59.755  1.00 84.87           N  
ATOM   2032  OE1 GLN A 289     -61.974  44.438  60.766  1.00138.88           O  
ATOM   2033  N   ASP A 290     -57.074  44.213  64.439  1.00 39.81           N  
ATOM   2034  CA  ASP A 290     -56.577  44.582  65.762  1.00 39.52           C  
ATOM   2035  C   ASP A 290     -57.591  45.450  66.501  1.00 43.61           C  
ATOM   2036  O   ASP A 290     -57.236  46.472  67.079  1.00 42.31           O  
ATOM   2037  CB  ASP A 290     -55.223  45.303  65.687  1.00 37.40           C  
ATOM   2038  CG  ASP A 290     -54.126  44.440  65.084  1.00 45.34           C  
ATOM   2039  OD1 ASP A 290     -54.306  43.217  65.052  1.00 47.98           O  
ATOM   2040  OD2 ASP A 290     -53.110  45.004  64.632  1.00 66.16           O1-
ATOM   2041  N   PHE A 291     -58.859  45.035  66.461  1.00 38.57           N  
ATOM   2042  CA  PHE A 291     -59.936  45.756  67.106  1.00 33.87           C  
ATOM   2043  C   PHE A 291     -60.365  44.975  68.344  1.00 36.05           C  
ATOM   2044  O   PHE A 291     -60.610  43.778  68.276  1.00 31.73           O  
ATOM   2045  CB  PHE A 291     -61.064  46.000  66.094  1.00 34.47           C  
ATOM   2046  CG  PHE A 291     -62.287  46.700  66.641  1.00 38.76           C  
ATOM   2047  CD1 PHE A 291     -62.167  47.907  67.309  1.00 37.86           C  
ATOM   2048  CD2 PHE A 291     -63.558  46.153  66.497  1.00 39.05           C  
ATOM   2049  CE1 PHE A 291     -63.287  48.556  67.820  1.00 37.63           C  
ATOM   2050  CE2 PHE A 291     -64.676  46.784  67.027  1.00 36.39           C  
ATOM   2051  CZ  PHE A 291     -64.540  47.993  67.683  1.00 37.35           C  
ATOM   2052  N   PHE A 292     -60.475  45.667  69.473  1.00 28.14           N  
ATOM   2053  CA  PHE A 292     -60.760  45.003  70.721  1.00 26.19           C  
ATOM   2054  C   PHE A 292     -61.964  45.671  71.372  1.00 34.70           C  
ATOM   2055  O   PHE A 292     -61.807  46.393  72.341  1.00 34.14           O  
ATOM   2056  CB  PHE A 292     -59.561  45.110  71.663  1.00 38.31           C  
ATOM   2057  CG  PHE A 292     -58.299  44.411  71.215  1.00 34.65           C  
ATOM   2058  CD1 PHE A 292     -57.511  44.938  70.196  1.00 43.68           C  
ATOM   2059  CD2 PHE A 292     -57.885  43.230  71.817  1.00 34.12           C  
ATOM   2060  CE1 PHE A 292     -56.354  44.294  69.780  1.00 40.91           C  
ATOM   2061  CE2 PHE A 292     -56.716  42.589  71.412  1.00 36.78           C  
ATOM   2062  CZ  PHE A 292     -55.962  43.120  70.382  1.00 33.41           C  
ATOM   2063  N   PRO A 293     -63.207  45.436  70.898  1.00 41.10           N  
ATOM   2064  CA  PRO A 293     -64.378  46.118  71.463  1.00 34.48           C  
ATOM   2065  C   PRO A 293     -64.735  45.700  72.884  1.00 37.75           C  
ATOM   2066  O   PRO A 293     -64.698  44.522  73.197  1.00 44.79           O  
ATOM   2067  CB  PRO A 293     -65.511  45.726  70.520  1.00 33.29           C  
ATOM   2068  CG  PRO A 293     -65.051  44.435  69.902  1.00 41.65           C  
ATOM   2069  CD  PRO A 293     -63.541  44.554  69.777  1.00 34.95           C  
ATOM   2070  N   THR A 294     -65.006  46.686  73.752  1.00 34.71           N  
ATOM   2071  CA ATHR A 294     -65.588  46.445  75.062  0.45 36.47           C  
ATOM   2072  CA BTHR A 294     -65.587  46.455  75.067  0.55 37.92           C  
ATOM   2073  C   THR A 294     -67.082  46.748  74.997  1.00 43.76           C  
ATOM   2074  O   THR A 294     -67.508  47.610  74.240  1.00 43.70           O  
ATOM   2075  CB ATHR A 294     -64.931  47.311  76.145  0.45 40.29           C  
ATOM   2076  CB BTHR A 294     -64.921  47.347  76.123  0.55 43.51           C  
ATOM   2077  CG2ATHR A 294     -63.482  46.952  76.405  0.45 36.52           C  
ATOM   2078  OG1ATHR A 294     -65.042  48.668  75.727  0.45 36.32           O  
ATOM   2079  CG2BTHR A 294     -65.568  47.317  77.492  0.55 34.20           C  
ATOM   2080  OG1BTHR A 294     -63.555  46.945  76.218  0.55 50.97           O  
ATOM   2081  N   MET A 295     -67.874  46.014  75.779  1.00 40.01           N  
ATOM   2082  CA  MET A 295     -69.325  46.147  75.842  1.00 39.31           C  
ATOM   2083  C   MET A 295     -69.773  45.694  77.218  1.00 43.50           C  
ATOM   2084  O   MET A 295     -68.965  45.202  78.010  1.00 36.24           O  
ATOM   2085  CB  MET A 295     -70.061  45.256  74.832  1.00 42.27           C  
ATOM   2086  CG  MET A 295     -69.732  45.536  73.385  1.00 50.80           C  
ATOM   2087  SD  MET A 295     -70.793  44.560  72.346  1.00 66.34           S  
ATOM   2088  CE  MET A 295     -69.606  43.772  71.265  1.00 52.11           C  
ATOM   2089  N   SER A 296     -71.058  45.873  77.490  1.00 41.57           N  
ATOM   2090  CA  SER A 296     -71.664  45.424  78.725  1.00 45.50           C  
ATOM   2091  C   SER A 296     -73.022  44.844  78.339  1.00 41.96           C  
ATOM   2092  O   SER A 296     -73.847  45.524  77.736  1.00 47.51           O  
ATOM   2093  CB  SER A 296     -71.796  46.597  79.676  1.00 39.13           C  
ATOM   2094  OG  SER A 296     -71.909  46.170  81.011  1.00 64.90           O  
ATOM   2095  N   MET A 297     -73.220  43.554  78.586  1.00 47.82           N  
ATOM   2096  CA  MET A 297     -74.468  42.906  78.210  1.00 47.15           C  
ATOM   2097  C   MET A 297     -75.370  42.890  79.437  1.00 44.05           C  
ATOM   2098  O   MET A 297     -74.961  42.445  80.508  1.00 43.35           O  
ATOM   2099  CB  MET A 297     -74.252  41.464  77.735  1.00 67.98           C  
ATOM   2100  CG  MET A 297     -73.037  41.272  76.866  1.00 68.68           C  
ATOM   2101  SD  MET A 297     -73.300  41.940  75.243  1.00 67.20           S  
ATOM   2102  CE  MET A 297     -72.498  40.659  74.279  1.00 68.59           C  
ATOM   2103  N   LYS A 298     -76.597  43.374  79.252  1.00 43.37           N  
ATOM   2104  CA  LYS A 298     -77.557  43.487  80.341  1.00 41.58           C  
ATOM   2105  C   LYS A 298     -78.601  42.373  80.264  1.00 43.13           C  
ATOM   2106  O   LYS A 298     -78.946  41.879  79.179  1.00 42.09           O  
ATOM   2107  CB  LYS A 298     -78.165  44.892  80.352  1.00 56.52           C  
ATOM   2108  CG  LYS A 298     -77.215  45.970  80.860  1.00 61.79           C  
ATOM   2109  CD  LYS A 298     -77.467  47.305  80.193  1.00 94.94           C  
ATOM   2110  CE  LYS A 298     -76.218  48.148  80.024  1.00105.44           C  
ATOM   2111  NZ  LYS A 298     -75.254  47.923  81.126  1.00111.31           N1+
ATOM   2112  N   PRO A 299     -79.120  41.922  81.433  1.00 42.16           N  
ATOM   2113  CA  PRO A 299     -80.070  40.817  81.478  1.00 42.42           C  
ATOM   2114  C   PRO A 299     -81.354  41.110  80.702  1.00 55.37           C  
ATOM   2115  O   PRO A 299     -81.818  42.243  80.600  1.00 52.75           O  
ATOM   2116  CB  PRO A 299     -80.377  40.656  82.974  1.00 42.49           C  
ATOM   2117  CG  PRO A 299     -79.198  41.270  83.677  1.00 51.22           C  
ATOM   2118  CD  PRO A 299     -78.786  42.413  82.781  1.00 42.92           C  
ATOM   2119  N   ASN A 300     -81.873  40.055  80.094  1.00 46.16           N  
ATOM   2120  CA  ASN A 300     -83.169  39.996  79.455  1.00 44.72           C  
ATOM   2121  C   ASN A 300     -84.209  39.740  80.550  1.00 51.15           C  
ATOM   2122  O   ASN A 300     -84.102  38.764  81.284  1.00 48.07           O  
ATOM   2123  CB  ASN A 300     -83.110  38.875  78.418  1.00 48.76           C  
ATOM   2124  CG  ASN A 300     -84.370  38.728  77.610  1.00 74.03           C  
ATOM   2125  ND2 ASN A 300     -84.292  37.845  76.617  1.00 59.03           N  
ATOM   2126  OD1 ASN A 300     -85.374  39.400  77.887  1.00 55.00           O  
ATOM   2127  N   PRO A 301     -85.198  40.632  80.767  1.00 58.25           N  
ATOM   2128  CA  PRO A 301     -86.135  40.467  81.880  1.00 51.78           C  
ATOM   2129  C   PRO A 301     -87.043  39.256  81.670  1.00 48.43           C  
ATOM   2130  O   PRO A 301     -87.551  38.686  82.642  1.00 50.67           O  
ATOM   2131  CB  PRO A 301     -86.945  41.771  81.898  1.00 49.86           C  
ATOM   2132  CG  PRO A 301     -86.139  42.725  81.036  1.00 58.77           C  
ATOM   2133  CD  PRO A 301     -85.460  41.859  79.995  1.00 71.84           C  
ATOM   2134  N   GLN A 302     -87.187  38.846  80.406  1.00 46.38           N  
ATOM   2135  CA  GLN A 302     -87.969  37.672  80.057  1.00 50.30           C  
ATOM   2136  C   GLN A 302     -87.050  36.534  79.616  1.00 54.73           C  
ATOM   2137  O   GLN A 302     -87.438  35.726  78.769  1.00 48.55           O  
ATOM   2138  CB  GLN A 302     -88.941  37.972  78.916  1.00 45.78           C  
ATOM   2139  CG  GLN A 302     -89.824  39.188  79.131  1.00 82.80           C  
ATOM   2140  CD  GLN A 302     -90.527  39.508  77.836  1.00 84.58           C  
ATOM   2141  NE2 GLN A 302     -91.778  39.098  77.745  1.00 97.75           N  
ATOM   2142  OE1 GLN A 302     -89.961  40.106  76.921  1.00122.45           O  
ATOM   2143  N   CYS A 303     -85.862  36.443  80.230  1.00 49.15           N  
ATOM   2144  CA  CYS A 303     -84.927  35.387  79.879  1.00 45.71           C  
ATOM   2145  C   CYS A 303     -85.566  34.014  80.073  1.00 51.29           C  
ATOM   2146  O   CYS A 303     -86.199  33.732  81.080  1.00 46.56           O  
ATOM   2147  CB  CYS A 303     -83.681  35.444  80.743  1.00 42.69           C  
ATOM   2148  SG  CYS A 303     -82.498  34.099  80.418  1.00 48.10           S  
ATOM   2149  N   ASP A 304     -85.332  33.147  79.092  1.00 42.50           N  
ATOM   2150  CA  ASP A 304     -85.798  31.777  79.102  1.00 46.30           C  
ATOM   2151  C   ASP A 304     -85.401  31.021  80.379  1.00 49.41           C  
ATOM   2152  O   ASP A 304     -86.094  30.096  80.755  1.00 48.40           O  
ATOM   2153  CB  ASP A 304     -85.354  31.097  77.813  1.00 58.96           C  
ATOM   2154  CG  ASP A 304     -86.291  29.981  77.427  1.00 73.73           C  
ATOM   2155  OD1 ASP A 304     -87.421  30.289  77.011  1.00127.66           O  
ATOM   2156  OD2 ASP A 304     -85.883  28.833  77.573  1.00 72.26           O1-
ATOM   2157  N   ASP A 305     -84.314  31.395  81.061  1.00 45.48           N  
ATOM   2158  CA  ASP A 305     -83.896  30.667  82.252  1.00 51.13           C  
ATOM   2159  C   ASP A 305     -84.526  31.347  83.459  1.00 49.11           C  
ATOM   2160  O   ASP A 305     -84.208  32.495  83.768  1.00 49.17           O  
ATOM   2161  CB  ASP A 305     -82.363  30.544  82.340  1.00 48.21           C  
ATOM   2162  CG  ASP A 305     -81.785  29.847  83.568  1.00 55.43           C  
ATOM   2163  OD1 ASP A 305     -82.405  29.901  84.659  1.00 55.13           O  
ATOM   2164  OD2 ASP A 305     -80.689  29.272  83.436  1.00 57.55           O1-
ATOM   2165  N   ARG A 306     -85.392  30.606  84.151  1.00 47.71           N  
ATOM   2166  CA  ARG A 306     -86.162  31.110  85.283  1.00 52.14           C  
ATOM   2167  C   ARG A 306     -85.262  31.572  86.432  1.00 52.13           C  
ATOM   2168  O   ARG A 306     -85.598  32.518  87.154  1.00 55.66           O  
ATOM   2169  CB  ARG A 306     -87.185  30.060  85.720  1.00 54.85           C  
ATOM   2170  CG  ARG A 306     -87.866  30.380  87.039  1.00 79.28           C  
ATOM   2171  CD  ARG A 306     -88.567  29.167  87.570  1.00112.82           C  
ATOM   2172  NE  ARG A 306     -89.940  29.181  87.087  1.00 91.18           N  
ATOM   2173  CZ  ARG A 306     -91.012  28.891  87.812  1.00103.49           C  
ATOM   2174  NH1 ARG A 306     -92.214  29.182  87.343  1.00117.02           N1+
ATOM   2175  NH2 ARG A 306     -90.882  28.331  89.004  1.00112.99           N  
ATOM   2176  N   ASN A 307     -84.132  30.879  86.623  1.00 46.60           N  
ATOM   2177  CA  ASN A 307     -83.193  31.253  87.673  1.00 49.69           C  
ATOM   2178  C   ASN A 307     -82.533  32.593  87.381  1.00 44.46           C  
ATOM   2179  O   ASN A 307     -82.281  33.360  88.310  1.00 47.05           O  
ATOM   2180  CB  ASN A 307     -82.154  30.169  87.931  1.00 60.23           C  
ATOM   2181  CG  ASN A 307     -82.787  28.993  88.631  1.00 55.50           C  
ATOM   2182  ND2 ASN A 307     -83.467  29.235  89.740  1.00 52.20           N  
ATOM   2183  OD1 ASN A 307     -82.684  27.875  88.168  1.00 50.94           O  
ATOM   2184  N   CYS A 308     -82.273  32.855  86.091  1.00 41.68           N  
ATOM   2185  CA  CYS A 308     -81.757  34.150  85.682  1.00 46.38           C  
ATOM   2186  C   CYS A 308     -82.769  35.221  86.095  1.00 43.40           C  
ATOM   2187  O   CYS A 308     -82.410  36.173  86.795  1.00 50.79           O  
ATOM   2188  CB  CYS A 308     -81.475  34.177  84.184  1.00 44.52           C  
ATOM   2189  SG  CYS A 308     -80.839  35.769  83.568  1.00 43.03           S  
ATOM   2190  N   ARG A 309     -84.043  35.005  85.720  1.00 43.07           N  
ATOM   2191  CA  ARG A 309     -85.139  35.909  86.087  1.00 49.56           C  
ATOM   2192  C   ARG A 309     -85.176  36.120  87.610  1.00 46.26           C  
ATOM   2193  O   ARG A 309     -85.167  37.252  88.095  1.00 47.25           O  
ATOM   2194  CB  ARG A 309     -86.472  35.437  85.498  1.00 44.54           C  
ATOM   2195  CG  ARG A 309     -86.500  35.298  83.984  1.00 45.33           C  
ATOM   2196  CD  ARG A 309     -87.912  35.246  83.431  1.00 47.37           C  
ATOM   2197  NE  ARG A 309     -88.770  34.257  84.086  1.00 63.59           N  
ATOM   2198  CZ  ARG A 309     -88.990  33.008  83.666  1.00 65.93           C  
ATOM   2199  NH1 ARG A 309     -89.818  32.224  84.327  1.00 61.05           N1+
ATOM   2200  NH2 ARG A 309     -88.390  32.527  82.594  1.00 53.33           N  
ATOM   2201  N   LYS A 310     -85.133  35.024  88.370  1.00 47.95           N  
ATOM   2202  CA  LYS A 310     -85.114  35.122  89.823  1.00 45.80           C  
ATOM   2203  C   LYS A 310     -83.919  35.936  90.305  1.00 52.97           C  
ATOM   2204  O   LYS A 310     -84.056  36.752  91.212  1.00 61.24           O  
ATOM   2205  CB  LYS A 310     -85.124  33.735  90.465  1.00 51.05           C  
ATOM   2206  CG  LYS A 310     -86.500  33.089  90.495  1.00 73.87           C  
ATOM   2207  CD  LYS A 310     -86.523  31.688  91.024  1.00 90.53           C  
ATOM   2208  CE  LYS A 310     -87.929  31.133  91.004  1.00 86.49           C  
ATOM   2209  NZ  LYS A 310     -87.980  29.732  91.484  1.00117.20           N1+
ATOM   2210  N   GLN A 311     -82.740  35.700  89.715  1.00 60.53           N  
ATOM   2211  CA  GLN A 311     -81.534  36.411  90.115  1.00 49.10           C  
ATOM   2212  C   GLN A 311     -81.662  37.901  89.811  1.00 51.13           C  
ATOM   2213  O   GLN A 311     -81.219  38.721  90.614  1.00 51.21           O  
ATOM   2214  CB  GLN A 311     -80.282  35.798  89.484  1.00 57.20           C  
ATOM   2215  CG  GLN A 311     -80.023  34.366  89.919  1.00 50.37           C  
ATOM   2216  CD  GLN A 311     -79.428  34.244  91.302  1.00 44.08           C  
ATOM   2217  NE2 GLN A 311     -79.044  33.030  91.656  1.00 51.43           N  
ATOM   2218  OE1 GLN A 311     -79.311  35.208  92.051  1.00 62.34           O  
ATOM   2219  N   GLN A 312     -82.251  38.243  88.650  1.00 47.62           N  
ATOM   2220  CA  GLN A 312     -82.520  39.635  88.298  1.00 49.84           C  
ATOM   2221  C   GLN A 312     -83.384  40.287  89.386  1.00 65.53           C  
ATOM   2222  O   GLN A 312     -83.093  41.403  89.810  1.00 65.22           O  
ATOM   2223  CB  GLN A 312     -83.216  39.756  86.945  1.00 45.69           C  
ATOM   2224  CG  GLN A 312     -82.380  39.271  85.779  1.00 47.96           C  
ATOM   2225  CD  GLN A 312     -83.116  39.328  84.464  1.00 44.54           C  
ATOM   2226  NE2 GLN A 312     -83.134  38.226  83.735  1.00 45.06           N  
ATOM   2227  OE1 GLN A 312     -83.659  40.350  84.081  1.00 58.79           O  
ATOM   2228  N   GLU A 313     -84.435  39.584  89.839  1.00 59.49           N  
ATOM   2229  CA  GLU A 313     -85.319  40.063  90.897  1.00 69.14           C  
ATOM   2230  C   GLU A 313     -84.535  40.360  92.177  1.00 57.32           C  
ATOM   2231  O   GLU A 313     -84.660  41.447  92.738  1.00 75.57           O  
ATOM   2232  CB  GLU A 313     -86.476  39.089  91.155  1.00 62.73           C  
ATOM   2233  CG  GLU A 313     -87.822  39.541  90.631  1.00 95.14           C  
ATOM   2234  CD  GLU A 313     -87.902  39.854  89.149  1.00117.74           C  
ATOM   2235  OE1 GLU A 313     -88.092  41.033  88.811  1.00140.80           O  
ATOM   2236  OE2 GLU A 313     -87.771  38.918  88.340  1.00100.48           O1-
ATOM   2237  N   GLU A 314     -83.717  39.403  92.631  1.00 71.91           N  
ATOM   2238  CA  GLU A 314     -82.949  39.585  93.855  1.00 57.86           C  
ATOM   2239  C   GLU A 314     -82.006  40.773  93.703  1.00 63.66           C  
ATOM   2240  O   GLU A 314     -81.739  41.487  94.667  1.00 76.00           O  
ATOM   2241  CB  GLU A 314     -82.072  38.371  94.164  1.00 67.37           C  
ATOM   2242  CG  GLU A 314     -82.810  37.055  94.241  1.00 96.26           C  
ATOM   2243  CD  GLU A 314     -83.337  36.747  95.627  1.00115.50           C  
ATOM   2244  OE1 GLU A 314     -82.745  35.883  96.298  1.00161.73           O  
ATOM   2245  OE2 GLU A 314     -84.336  37.373  96.024  1.00105.53           O1-
ATOM   2246  N   TYR A 315     -81.487  40.956  92.483  1.00 66.50           N  
ATOM   2247  CA  TYR A 315     -80.458  41.956  92.271  1.00 74.10           C  
ATOM   2248  C   TYR A 315     -81.057  43.357  92.362  1.00 73.08           C  
ATOM   2249  O   TYR A 315     -80.495  44.209  93.041  1.00 82.27           O  
ATOM   2250  CB  TYR A 315     -79.718  41.744  90.949  1.00 56.16           C  
ATOM   2251  CG  TYR A 315     -78.742  42.848  90.620  1.00 64.73           C  
ATOM   2252  CD1 TYR A 315     -77.600  43.045  91.386  1.00 61.67           C  
ATOM   2253  CD2 TYR A 315     -78.968  43.707  89.555  1.00 58.69           C  
ATOM   2254  CE1 TYR A 315     -76.701  44.061  91.097  1.00 64.73           C  
ATOM   2255  CE2 TYR A 315     -78.080  44.728  89.250  1.00 64.26           C  
ATOM   2256  CZ  TYR A 315     -76.945  44.908  90.027  1.00 73.95           C  
ATOM   2257  OH  TYR A 315     -76.052  45.903  89.741  1.00 69.93           O  
ATOM   2258  N   LYS A 316     -82.180  43.575  91.664  1.00 79.08           N  
ATOM   2259  CA  LYS A 316     -82.905  44.840  91.651  1.00 86.79           C  
ATOM   2260  C   LYS A 316     -83.370  45.245  93.048  1.00 97.70           C  
ATOM   2261  O   LYS A 316     -83.391  46.432  93.351  1.00104.50           O  
ATOM   2262  CB  LYS A 316     -84.097  44.763  90.697  1.00 77.08           C  
ATOM   2263  CG  LYS A 316     -83.722  45.058  89.255  1.00 82.26           C  
ATOM   2264  CD  LYS A 316     -84.749  44.579  88.277  1.00 77.91           C  
ATOM   2265  CE  LYS A 316     -84.465  45.141  86.905  1.00 89.07           C  
ATOM   2266  NZ  LYS A 316     -85.444  44.637  85.920  1.00 78.83           N1+
ATOM   2267  N   LYS A 317     -83.735  44.260  93.879  1.00100.45           N  
ATOM   2268  CA  LYS A 317     -84.098  44.485  95.273  1.00 97.49           C  
ATOM   2269  C   LYS A 317     -82.890  44.968  96.075  1.00 94.50           C  
ATOM   2270  O   LYS A 317     -82.972  45.988  96.763  1.00106.97           O  
ATOM   2271  CB  LYS A 317     -84.792  43.256  95.876  1.00 79.04           C  
ATOM   2272  CG  LYS A 317     -86.220  43.079  95.377  1.00101.14           C  
ATOM   2273  CD  LYS A 317     -87.075  42.071  96.100  1.00105.06           C  
ATOM   2274  CE  LYS A 317     -88.529  42.497  96.046  1.00120.30           C  
ATOM   2275  NZ  LYS A 317     -89.455  41.356  95.849  1.00121.37           N1+
ATOM   2276  N   LYS A 318     -81.764  44.246  95.956  1.00 94.88           N  
ATOM   2277  CA  LYS A 318     -80.538  44.565  96.678  1.00101.34           C  
ATOM   2278  C   LYS A 318     -79.969  45.923  96.247  1.00119.07           C  
ATOM   2279  O   LYS A 318     -79.258  46.560  97.018  1.00136.68           O  
ATOM   2280  CB  LYS A 318     -79.554  43.390  96.576  1.00 85.81           C  
ATOM   2281  CG  LYS A 318     -78.181  43.529  97.225  1.00110.40           C  
ATOM   2282  CD  LYS A 318     -77.722  42.323  98.026  1.00115.77           C  
ATOM   2283  CE  LYS A 318     -77.894  42.557  99.512  1.00111.88           C  
ATOM   2284  NZ  LYS A 318     -78.574  41.419 100.171  1.00133.17           N1+
ATOM   2285  N   VAL A 319     -80.281  46.359  95.021  1.00148.65           N  
ATOM   2286  CA  VAL A 319     -79.815  47.630  94.475  1.00125.04           C  
ATOM   2287  C   VAL A 319     -80.609  48.789  95.079  1.00132.53           C  
ATOM   2288  O   VAL A 319     -80.023  49.797  95.467  1.00137.60           O  
ATOM   2289  CB  VAL A 319     -79.854  47.640  92.932  1.00113.09           C  
ATOM   2290  CG1 VAL A 319     -79.915  49.046  92.345  1.00 90.04           C  
ATOM   2291  CG2 VAL A 319     -78.667  46.875  92.372  1.00 86.17           C  
ATOM   2292  N   ALA A 320     -81.939  48.637  95.133  1.00129.67           N  
ATOM   2293  CA  ALA A 320     -82.843  49.648  95.669  1.00129.17           C  
ATOM   2294  C   ALA A 320     -82.640  49.834  97.174  1.00132.05           C  
ATOM   2295  O   ALA A 320     -83.118  50.816  97.734  1.00139.44           O  
ATOM   2296  CB  ALA A 320     -84.276  49.298  95.338  1.00 92.79           C  
ATOM   2297  N   ALA A 321     -81.919  48.897  97.810  1.00140.51           N  
ATOM   2298  CA  ALA A 321     -81.637  48.916  99.242  1.00119.36           C  
ATOM   2299  C   ALA A 321     -80.177  49.322  99.518  1.00101.72           C  
ATOM   2300  O   ALA A 321     -79.542  48.877 100.478  1.00143.52           O  
ATOM   2301  CB  ALA A 321     -81.972  47.572  99.848  1.00112.33           C  
TER    2302      ALA A 321 
HETATM 2303  PA  ATP A 401     -60.384  22.785  71.986  1.00 33.74           P  
HETATM 2304  PB  ATP A 401     -60.220  20.182  70.801  1.00 32.79           P  
HETATM 2305  PG  ATP A 401     -60.102  20.682  68.023  1.00 37.89           P  
HETATM 2306  C5' ATP A 401     -61.320  22.960  74.423  1.00 41.08           C  
HETATM 2307  O5' ATP A 401     -61.581  22.914  73.063  1.00 39.84           O  
HETATM 2308  C4' ATP A 401     -61.855  21.791  75.250  1.00 41.87           C  
HETATM 2309  O4' ATP A 401     -63.168  21.947  75.742  1.00 40.91           O  
HETATM 2310  C3' ATP A 401     -61.775  20.408  74.647  1.00 38.66           C  
HETATM 2311  O3' ATP A 401     -60.651  19.868  75.341  1.00 26.34           O  
HETATM 2312  C2' ATP A 401     -63.059  19.782  75.132  1.00 38.27           C  
HETATM 2313  O2' ATP A 401     -62.912  18.392  75.478  1.00 32.99           O  
HETATM 2314  C1' ATP A 401     -63.520  20.697  76.276  1.00 33.77           C  
HETATM 2315  N1  ATP A 401     -67.141  18.714  79.351  1.00 39.98           N  
HETATM 2316  O1A ATP A 401     -61.134  23.020  70.704  1.00 36.46           O1-
HETATM 2317  O1B ATP A 401     -61.643  20.066  70.580  1.00 26.54           O1-
HETATM 2318  O1G ATP A 401     -61.346  21.488  67.975  1.00 38.67           O  
HETATM 2319  C2  ATP A 401     -65.815  18.905  79.578  1.00 30.88           C  
HETATM 2320  O2A ATP A 401     -59.158  23.604  72.140  1.00 40.04           O  
HETATM 2321  O2B ATP A 401     -59.533  18.972  71.302  1.00 39.04           O  
HETATM 2322  O2G ATP A 401     -59.033  21.219  67.145  1.00 33.82           O1-
HETATM 2323  N3  ATP A 401     -64.993  19.454  78.670  1.00 37.52           N  
HETATM 2324  O3A ATP A 401     -59.973  21.221  72.005  1.00 38.52           O  
HETATM 2325  O3B ATP A 401     -59.542  20.816  69.501  1.00 30.10           O  
HETATM 2326  O3G ATP A 401     -60.326  19.224  67.832  1.00 38.55           O  
HETATM 2327  C4  ATP A 401     -65.493  19.877  77.480  1.00 35.53           C  
HETATM 2328  C5  ATP A 401     -66.917  19.723  77.180  1.00 35.78           C  
HETATM 2329  C6  ATP A 401     -67.744  19.082  78.212  1.00 32.75           C  
HETATM 2330  N6  ATP A 401     -69.052  18.901  78.049  1.00 31.88           N  
HETATM 2331  N7  ATP A 401     -67.113  20.227  75.957  1.00 34.03           N  
HETATM 2332  C8  ATP A 401     -65.921  20.640  75.507  1.00 35.28           C  
HETATM 2333  N9  ATP A 401     -64.958  20.431  76.417  1.00 34.96           N  
ATOM   2334  N   GLY B  36     -45.198  11.174  70.828  1.00 96.73           N  
ATOM   2335  CA  GLY B  36     -43.984  11.673  70.094  1.00 85.72           C  
ATOM   2336  C   GLY B  36     -44.316  12.104  68.666  1.00 89.88           C  
ATOM   2337  O   GLY B  36     -45.250  11.577  68.061  1.00 78.89           O  
ATOM   2338  N   ARG B  37     -43.549  13.069  68.140  1.00 81.40           N  
ATOM   2339  CA  ARG B  37     -43.821  13.615  66.821  1.00 75.58           C  
ATOM   2340  C   ARG B  37     -42.755  13.159  65.834  1.00 79.48           C  
ATOM   2341  O   ARG B  37     -41.593  13.035  66.193  1.00 84.57           O  
ATOM   2342  CB  ARG B  37     -43.834  15.149  66.846  1.00 69.32           C  
ATOM   2343  CG  ARG B  37     -45.227  15.753  66.880  1.00 65.86           C  
ATOM   2344  CD  ARG B  37     -45.279  16.933  65.943  1.00 74.22           C  
ATOM   2345  NE  ARG B  37     -44.812  16.611  64.592  1.00 72.07           N  
ATOM   2346  CZ  ARG B  37     -44.440  17.528  63.699  1.00 82.97           C  
ATOM   2347  NH1 ARG B  37     -43.998  17.166  62.507  1.00 63.43           N1+
ATOM   2348  NH2 ARG B  37     -44.528  18.818  64.004  1.00 56.81           N  
ATOM   2349  N   VAL B  38     -43.171  12.935  64.585  1.00 77.84           N  
ATOM   2350  CA  VAL B  38     -42.249  12.605  63.508  1.00 88.08           C  
ATOM   2351  C   VAL B  38     -42.200  13.793  62.547  1.00 78.55           C  
ATOM   2352  O   VAL B  38     -43.176  14.536  62.441  1.00 81.78           O  
ATOM   2353  CB  VAL B  38     -42.625  11.293  62.779  1.00 76.93           C  
ATOM   2354  CG1 VAL B  38     -42.296  10.056  63.603  1.00 75.65           C  
ATOM   2355  CG2 VAL B  38     -44.071  11.264  62.295  1.00 80.14           C  
ATOM   2356  N   ARG B  39     -41.062  13.939  61.851  1.00 70.36           N  
ATOM   2357  CA  ARG B  39     -40.876  14.961  60.831  1.00 80.89           C  
ATOM   2358  C   ARG B  39     -41.871  14.762  59.681  1.00 72.50           C  
ATOM   2359  O   ARG B  39     -42.223  13.635  59.343  1.00 79.69           O  
ATOM   2360  CB  ARG B  39     -39.424  14.998  60.341  1.00 71.07           C  
ATOM   2361  CG  ARG B  39     -38.513  15.880  61.179  1.00 85.70           C  
ATOM   2362  CD  ARG B  39     -37.123  15.963  60.571  1.00 81.11           C  
ATOM   2363  NE  ARG B  39     -36.461  17.244  60.798  1.00143.23           N  
ATOM   2364  CZ  ARG B  39     -36.065  18.087  59.844  1.00132.44           C  
ATOM   2365  NH1 ARG B  39     -36.186  17.756  58.569  1.00117.84           N1+
ATOM   2366  NH2 ARG B  39     -35.548  19.261  60.169  1.00110.36           N  
ATOM   2367  N   ILE B  40     -42.331  15.887  59.113  1.00 74.08           N  
ATOM   2368  CA  ILE B  40     -43.305  15.939  58.033  1.00 67.23           C  
ATOM   2369  C   ILE B  40     -42.704  16.765  56.895  1.00 71.19           C  
ATOM   2370  O   ILE B  40     -42.350  17.935  57.074  1.00 72.45           O  
ATOM   2371  CB  ILE B  40     -44.659  16.490  58.549  1.00 68.74           C  
ATOM   2372  CG1 ILE B  40     -45.357  15.482  59.470  1.00 63.13           C  
ATOM   2373  CG2 ILE B  40     -45.588  16.965  57.430  1.00 61.32           C  
ATOM   2374  CD1 ILE B  40     -46.497  16.048  60.263  1.00 64.19           C  
ATOM   2375  N   GLU B  41     -42.603  16.134  55.718  1.00 72.00           N  
ATOM   2376  CA  GLU B  41     -41.995  16.753  54.556  1.00 86.19           C  
ATOM   2377  C   GLU B  41     -42.951  17.753  53.904  1.00 89.07           C  
ATOM   2378  O   GLU B  41     -42.565  18.892  53.664  1.00 92.45           O  
ATOM   2379  CB  GLU B  41     -41.475  15.684  53.591  1.00 87.55           C  
ATOM   2380  CG  GLU B  41     -41.114  16.257  52.242  1.00 99.48           C  
ATOM   2381  CD  GLU B  41     -39.719  15.920  51.753  1.00104.89           C  
ATOM   2382  OE1 GLU B  41     -38.750  16.521  52.262  1.00157.47           O  
ATOM   2383  OE2 GLU B  41     -39.608  15.052  50.874  1.00161.04           O1-
ATOM   2384  N   LYS B  42     -44.182  17.324  53.610  1.00 67.85           N  
ATOM   2385  CA  LYS B  42     -45.170  18.195  52.991  1.00 73.67           C  
ATOM   2386  C   LYS B  42     -46.271  18.459  54.013  1.00 66.94           C  
ATOM   2387  O   LYS B  42     -46.857  17.519  54.543  1.00 68.64           O  
ATOM   2388  CB  LYS B  42     -45.715  17.558  51.703  1.00 81.74           C  
ATOM   2389  CG  LYS B  42     -45.189  18.146  50.402  1.00 90.31           C  
ATOM   2390  CD  LYS B  42     -46.002  19.341  49.965  1.00109.96           C  
ATOM   2391  CE  LYS B  42     -45.729  19.736  48.530  1.00102.16           C  
ATOM   2392  NZ  LYS B  42     -46.901  20.414  47.929  1.00 96.05           N1+
ATOM   2393  N   MET B  43     -46.537  19.735  54.294  1.00 65.96           N  
ATOM   2394  CA  MET B  43     -47.577  20.125  55.238  1.00 56.61           C  
ATOM   2395  C   MET B  43     -48.951  19.761  54.674  1.00 60.12           C  
ATOM   2396  O   MET B  43     -49.301  20.229  53.599  1.00 63.86           O  
ATOM   2397  CB  MET B  43     -47.511  21.637  55.468  1.00 50.72           C  
ATOM   2398  CG  MET B  43     -48.140  22.067  56.760  1.00 69.00           C  
ATOM   2399  SD  MET B  43     -47.945  23.829  57.106  1.00 57.71           S  
ATOM   2400  CE  MET B  43     -46.287  23.822  57.776  1.00 56.30           C  
ATOM   2401  N   SER B  44     -49.731  18.954  55.407  1.00 53.52           N  
ATOM   2402  CA  SER B  44     -50.971  18.370  54.902  1.00 46.92           C  
ATOM   2403  C   SER B  44     -52.215  18.960  55.578  1.00 56.52           C  
ATOM   2404  O   SER B  44     -52.221  19.204  56.784  1.00 53.52           O  
ATOM   2405  CB  SER B  44     -50.945  16.859  55.062  1.00 48.61           C  
ATOM   2406  OG  SER B  44     -52.257  16.337  55.122  1.00 55.62           O  
ATOM   2407  N   SER B  45     -53.303  19.087  54.803  1.00 50.44           N  
ATOM   2408  CA  SER B  45     -54.612  19.559  55.231  1.00 49.63           C  
ATOM   2409  C   SER B  45     -55.430  18.456  55.898  1.00 47.26           C  
ATOM   2410  O   SER B  45     -56.519  18.713  56.392  1.00 54.68           O  
ATOM   2411  CB  SER B  45     -55.408  20.091  54.059  1.00 51.49           C  
ATOM   2412  OG  SER B  45     -54.591  20.862  53.196  1.00105.26           O  
ATOM   2413  N   GLU B  46     -54.930  17.223  55.876  1.00 46.96           N  
ATOM   2414  CA  GLU B  46     -55.732  16.070  56.248  1.00 47.41           C  
ATOM   2415  C   GLU B  46     -56.186  16.185  57.699  1.00 57.44           C  
ATOM   2416  O   GLU B  46     -55.370  16.294  58.619  1.00 56.42           O  
ATOM   2417  CB  GLU B  46     -54.941  14.775  56.046  1.00 52.41           C  
ATOM   2418  CG  GLU B  46     -55.820  13.547  55.993  1.00 64.90           C  
ATOM   2419  CD  GLU B  46     -55.107  12.226  56.224  1.00 80.87           C  
ATOM   2420  OE1 GLU B  46     -55.804  11.203  56.351  1.00 83.82           O  
ATOM   2421  OE2 GLU B  46     -53.860  12.220  56.287  1.00 82.68           O1-
ATOM   2422  N   VAL B  47     -57.507  16.116  57.890  1.00 48.43           N  
ATOM   2423  CA  VAL B  47     -58.076  16.280  59.218  1.00 45.40           C  
ATOM   2424  C   VAL B  47     -58.065  14.920  59.916  1.00 48.81           C  
ATOM   2425  O   VAL B  47     -59.055  14.196  59.909  1.00 49.11           O  
ATOM   2426  CB  VAL B  47     -59.479  16.921  59.151  1.00 41.82           C  
ATOM   2427  CG1 VAL B  47     -60.127  17.055  60.523  1.00 47.80           C  
ATOM   2428  CG2 VAL B  47     -59.429  18.274  58.459  1.00 42.66           C  
ATOM   2429  N   VAL B  48     -56.917  14.589  60.518  1.00 47.68           N  
ATOM   2430  CA  VAL B  48     -56.750  13.393  61.339  1.00 46.53           C  
ATOM   2431  C   VAL B  48     -56.034  13.805  62.625  1.00 45.42           C  
ATOM   2432  O   VAL B  48     -55.272  14.773  62.632  1.00 51.82           O  
ATOM   2433  CB  VAL B  48     -55.968  12.279  60.604  1.00 44.43           C  
ATOM   2434  CG1 VAL B  48     -56.804  11.579  59.551  1.00 49.63           C  
ATOM   2435  CG2 VAL B  48     -54.656  12.771  59.983  1.00 41.94           C  
ATOM   2436  N   ASP B  49     -56.244  13.026  63.690  1.00 43.87           N  
ATOM   2437  CA  ASP B  49     -55.701  13.287  65.015  1.00 41.23           C  
ATOM   2438  C   ASP B  49     -54.175  13.344  65.042  1.00 48.02           C  
ATOM   2439  O   ASP B  49     -53.581  13.865  65.990  1.00 50.29           O  
ATOM   2440  CB  ASP B  49     -56.198  12.248  66.020  1.00 43.50           C  
ATOM   2441  CG  ASP B  49     -57.607  12.554  66.488  1.00 59.22           C  
ATOM   2442  OD1 ASP B  49     -58.136  13.622  66.095  1.00 72.53           O  
ATOM   2443  OD2 ASP B  49     -58.170  11.731  67.238  1.00 96.17           O1-
ATOM   2444  N   SER B  50     -53.534  12.770  64.022  1.00 43.68           N  
ATOM   2445  CA  SER B  50     -52.096  12.587  64.075  1.00 51.80           C  
ATOM   2446  C   SER B  50     -51.383  13.700  63.311  1.00 43.40           C  
ATOM   2447  O   SER B  50     -50.154  13.730  63.300  1.00 48.34           O  
ATOM   2448  CB  SER B  50     -51.726  11.234  63.541  1.00 44.36           C  
ATOM   2449  OG  SER B  50     -52.138  11.136  62.190  1.00 46.35           O  
ATOM   2450  N   ASN B  51     -52.163  14.605  62.689  1.00 41.68           N  
ATOM   2451  CA  ASN B  51     -51.646  15.677  61.845  1.00 45.68           C  
ATOM   2452  C   ASN B  51     -51.570  16.998  62.623  1.00 40.48           C  
ATOM   2453  O   ASN B  51     -52.588  17.663  62.839  1.00 38.62           O  
ATOM   2454  CB  ASN B  51     -52.476  15.833  60.569  1.00 36.49           C  
ATOM   2455  CG  ASN B  51     -51.980  16.957  59.689  1.00 39.51           C  
ATOM   2456  ND2 ASN B  51     -52.770  17.318  58.681  1.00 41.59           N  
ATOM   2457  OD1 ASN B  51     -50.890  17.488  59.925  1.00 38.84           O  
ATOM   2458  N   PRO B  52     -50.360  17.426  63.053  1.00 41.52           N  
ATOM   2459  CA  PRO B  52     -50.215  18.640  63.862  1.00 45.23           C  
ATOM   2460  C   PRO B  52     -50.482  19.926  63.083  1.00 49.77           C  
ATOM   2461  O   PRO B  52     -50.609  20.987  63.682  1.00 41.70           O  
ATOM   2462  CB  PRO B  52     -48.770  18.587  64.378  1.00 35.45           C  
ATOM   2463  CG  PRO B  52     -48.052  17.727  63.367  1.00 39.04           C  
ATOM   2464  CD  PRO B  52     -49.072  16.751  62.825  1.00 39.15           C  
ATOM   2465  N   TYR B  53     -50.606  19.816  61.754  1.00 41.20           N  
ATOM   2466  CA  TYR B  53     -50.860  20.991  60.945  1.00 39.04           C  
ATOM   2467  C   TYR B  53     -52.317  21.076  60.501  1.00 35.88           C  
ATOM   2468  O   TYR B  53     -52.666  22.028  59.813  1.00 46.02           O  
ATOM   2469  CB  TYR B  53     -49.913  21.047  59.749  1.00 40.09           C  
ATOM   2470  CG  TYR B  53     -48.459  21.135  60.130  1.00 41.65           C  
ATOM   2471  CD1 TYR B  53     -47.949  22.283  60.710  1.00 40.46           C  
ATOM   2472  CD2 TYR B  53     -47.597  20.067  59.927  1.00 37.58           C  
ATOM   2473  CE1 TYR B  53     -46.614  22.377  61.078  1.00 38.99           C  
ATOM   2474  CE2 TYR B  53     -46.255  20.154  60.270  1.00 37.70           C  
ATOM   2475  CZ  TYR B  53     -45.761  21.313  60.853  1.00 42.88           C  
ATOM   2476  OH  TYR B  53     -44.442  21.418  61.196  1.00 43.35           O  
ATOM   2477  N   SER B  54     -53.154  20.105  60.897  1.00 38.60           N  
ATOM   2478  CA  SER B  54     -54.532  20.072  60.424  1.00 46.50           C  
ATOM   2479  C   SER B  54     -55.298  21.361  60.755  1.00 42.21           C  
ATOM   2480  O   SER B  54     -55.963  21.919  59.896  1.00 44.76           O  
ATOM   2481  CB  SER B  54     -55.276  18.838  60.875  1.00 42.93           C  
ATOM   2482  OG  SER B  54     -55.200  18.668  62.276  1.00 43.72           O  
ATOM   2483  N   ARG B  55     -55.224  21.837  61.998  1.00 37.19           N  
ATOM   2484  CA  ARG B  55     -55.990  23.009  62.404  1.00 40.88           C  
ATOM   2485  C   ARG B  55     -55.375  24.308  61.873  1.00 44.03           C  
ATOM   2486  O   ARG B  55     -56.022  25.347  61.923  1.00 40.67           O  
ATOM   2487  CB  ARG B  55     -56.138  23.051  63.927  1.00 32.78           C  
ATOM   2488  CG  ARG B  55     -57.220  22.134  64.476  1.00 36.91           C  
ATOM   2489  CD  ARG B  55     -57.016  20.679  64.096  1.00 36.85           C  
ATOM   2490  NE  ARG B  55     -58.053  19.925  64.765  1.00 39.14           N  
ATOM   2491  CZ  ARG B  55     -58.351  18.651  64.546  1.00 41.61           C  
ATOM   2492  NH1 ARG B  55     -57.750  17.970  63.586  1.00 36.76           N1+
ATOM   2493  NH2 ARG B  55     -59.231  18.044  65.325  1.00 34.09           N  
ATOM   2494  N   LEU B  56     -54.128  24.253  61.386  1.00 39.92           N  
ATOM   2495  CA  LEU B  56     -53.467  25.413  60.795  1.00 37.12           C  
ATOM   2496  C   LEU B  56     -53.821  25.493  59.314  1.00 39.21           C  
ATOM   2497  O   LEU B  56     -54.204  26.539  58.816  1.00 41.79           O  
ATOM   2498  CB  LEU B  56     -51.946  25.300  60.973  1.00 33.51           C  
ATOM   2499  CG  LEU B  56     -51.424  25.476  62.405  1.00 39.47           C  
ATOM   2500  CD1 LEU B  56     -49.971  25.036  62.511  1.00 33.75           C  
ATOM   2501  CD2 LEU B  56     -51.583  26.914  62.862  1.00 32.35           C  
ATOM   2502  N   MET B  57     -53.687  24.370  58.609  1.00 43.59           N  
ATOM   2503  CA  MET B  57     -54.004  24.291  57.195  1.00 39.01           C  
ATOM   2504  C   MET B  57     -55.497  24.515  56.954  1.00 38.76           C  
ATOM   2505  O   MET B  57     -55.882  24.913  55.866  1.00 43.49           O  
ATOM   2506  CB  MET B  57     -53.576  22.940  56.637  1.00 39.09           C  
ATOM   2507  CG  MET B  57     -52.076  22.799  56.573  1.00 43.46           C  
ATOM   2508  SD  MET B  57     -51.358  23.837  55.290  1.00 52.70           S  
ATOM   2509  CE  MET B  57     -51.604  22.837  53.818  1.00 51.67           C  
ATOM   2510  N   ALA B  58     -56.337  24.340  57.982  1.00 39.12           N  
ATOM   2511  CA  ALA B  58     -57.751  24.665  57.854  1.00 39.64           C  
ATOM   2512  C   ALA B  58     -57.964  26.150  57.526  1.00 49.69           C  
ATOM   2513  O   ALA B  58     -59.054  26.543  57.127  1.00 53.07           O  
ATOM   2514  CB  ALA B  58     -58.514  24.230  59.086  1.00 35.88           C  
ATOM   2515  N   LEU B  59     -56.910  26.963  57.659  1.00 46.55           N  
ATOM   2516  CA  LEU B  59     -57.028  28.386  57.381  1.00 52.96           C  
ATOM   2517  C   LEU B  59     -57.174  28.622  55.880  1.00 50.06           C  
ATOM   2518  O   LEU B  59     -57.699  29.654  55.499  1.00 54.31           O  
ATOM   2519  CB  LEU B  59     -55.828  29.165  57.928  1.00 47.26           C  
ATOM   2520  CG  LEU B  59     -55.780  29.360  59.443  1.00 49.20           C  
ATOM   2521  CD1 LEU B  59     -54.353  29.702  59.879  1.00 48.17           C  
ATOM   2522  CD2 LEU B  59     -56.789  30.407  59.923  1.00 45.24           C  
ATOM   2523  N   LYS B  60     -56.706  27.686  55.046  1.00 55.77           N  
ATOM   2524  CA  LYS B  60     -56.923  27.738  53.603  1.00 60.28           C  
ATOM   2525  C   LYS B  60     -58.398  27.530  53.299  1.00 61.04           C  
ATOM   2526  O   LYS B  60     -59.047  28.431  52.777  1.00 72.18           O  
ATOM   2527  CB  LYS B  60     -56.123  26.664  52.861  1.00 61.04           C  
ATOM   2528  CG  LYS B  60     -54.730  26.409  53.423  1.00 68.37           C  
ATOM   2529  CD  LYS B  60     -53.627  26.442  52.386  1.00 66.09           C  
ATOM   2530  CE  LYS B  60     -53.501  25.120  51.668  1.00 73.31           C  
ATOM   2531  NZ  LYS B  60     -52.553  25.210  50.541  1.00 90.47           N1+
ATOM   2532  N   ARG B  61     -58.913  26.351  53.651  1.00 68.35           N  
ATOM   2533  CA  ARG B  61     -60.321  26.018  53.483  1.00 71.24           C  
ATOM   2534  C   ARG B  61     -61.213  27.173  53.949  1.00 72.22           C  
ATOM   2535  O   ARG B  61     -62.202  27.496  53.296  1.00 72.18           O  
ATOM   2536  CB  ARG B  61     -60.669  24.734  54.246  1.00 71.21           C  
ATOM   2537  CG  ARG B  61     -59.750  23.540  53.958  1.00116.74           C  
ATOM   2538  CD  ARG B  61     -60.320  22.258  54.555  1.00118.21           C  
ATOM   2539  NE  ARG B  61     -59.760  21.047  53.942  1.00116.70           N  
ATOM   2540  CZ  ARG B  61     -59.936  19.800  54.426  1.00123.53           C  
ATOM   2541  NH1 ARG B  61     -60.881  19.541  55.333  1.00101.40           N1+
ATOM   2542  NH2 ARG B  61     -59.149  18.822  53.999  1.00 88.22           N  
ATOM   2543  N   MET B  62     -60.883  27.792  55.086  1.00 53.65           N  
ATOM   2544  CA  MET B  62     -61.733  28.849  55.613  1.00 50.77           C  
ATOM   2545  C   MET B  62     -61.434  30.178  54.915  1.00 62.56           C  
ATOM   2546  O   MET B  62     -61.984  31.203  55.308  1.00 65.38           O  
ATOM   2547  CB  MET B  62     -61.519  29.042  57.114  1.00 54.33           C  
ATOM   2548  CG  MET B  62     -61.553  27.767  57.888  1.00 46.57           C  
ATOM   2549  SD  MET B  62     -62.808  27.866  59.156  1.00 69.19           S  
ATOM   2550  CE  MET B  62     -64.303  28.234  58.242  1.00 61.07           C  
ATOM   2551  N   GLY B  63     -60.535  30.163  53.920  1.00 50.72           N  
ATOM   2552  CA  GLY B  63     -60.169  31.345  53.148  1.00 62.87           C  
ATOM   2553  C   GLY B  63     -59.552  32.506  53.939  1.00 58.30           C  
ATOM   2554  O   GLY B  63     -59.680  33.651  53.523  1.00 63.16           O  
ATOM   2555  N   ILE B  64     -58.846  32.229  55.042  1.00 55.17           N  
ATOM   2556  CA  ILE B  64     -58.175  33.288  55.790  1.00 44.10           C  
ATOM   2557  C   ILE B  64     -56.762  33.491  55.254  1.00 42.06           C  
ATOM   2558  O   ILE B  64     -56.330  34.614  55.019  1.00 48.54           O  
ATOM   2559  CB  ILE B  64     -58.162  33.023  57.312  1.00 47.39           C  
ATOM   2560  CG1 ILE B  64     -59.574  32.856  57.873  1.00 56.63           C  
ATOM   2561  CG2 ILE B  64     -57.355  34.104  58.044  1.00 53.76           C  
ATOM   2562  CD1 ILE B  64     -60.406  34.112  57.772  1.00 62.98           C  
ATOM   2563  N   VAL B  65     -56.036  32.385  55.085  1.00 53.40           N  
ATOM   2564  CA  VAL B  65     -54.712  32.414  54.495  1.00 58.30           C  
ATOM   2565  C   VAL B  65     -54.706  31.393  53.369  1.00 61.56           C  
ATOM   2566  O   VAL B  65     -54.841  30.203  53.636  1.00 70.71           O  
ATOM   2567  CB  VAL B  65     -53.644  32.040  55.531  1.00 56.00           C  
ATOM   2568  CG1 VAL B  65     -52.248  32.242  54.963  1.00 57.11           C  
ATOM   2569  CG2 VAL B  65     -53.840  32.788  56.840  1.00 44.74           C  
ATOM   2570  N   SER B  66     -54.529  31.873  52.133  1.00 56.47           N  
ATOM   2571  CA  SER B  66     -54.619  31.006  50.970  1.00 66.99           C  
ATOM   2572  C   SER B  66     -53.408  30.075  50.873  1.00 59.88           C  
ATOM   2573  O   SER B  66     -53.562  28.922  50.480  1.00 76.02           O  
ATOM   2574  CB  SER B  66     -54.810  31.809  49.721  1.00 74.15           C  
ATOM   2575  OG  SER B  66     -53.795  32.796  49.614  1.00 89.98           O  
ATOM   2576  N   ASP B  67     -52.218  30.566  51.266  1.00 53.79           N  
ATOM   2577  CA  ASP B  67     -50.989  29.790  51.180  1.00 65.32           C  
ATOM   2578  C   ASP B  67     -50.329  29.627  52.555  1.00 72.31           C  
ATOM   2579  O   ASP B  67     -49.221  30.116  52.787  1.00 68.83           O  
ATOM   2580  CB  ASP B  67     -50.036  30.396  50.143  1.00 92.10           C  
ATOM   2581  CG  ASP B  67     -49.838  31.901  50.284  1.00138.79           C  
ATOM   2582  OD1 ASP B  67     -50.250  32.465  51.327  1.00 81.16           O  
ATOM   2583  OD2 ASP B  67     -49.256  32.499  49.357  1.00169.55           O1-
ATOM   2584  N   TYR B  68     -50.976  28.883  53.461  1.00 57.95           N  
ATOM   2585  CA  TYR B  68     -50.443  28.727  54.808  1.00 49.20           C  
ATOM   2586  C   TYR B  68     -49.049  28.089  54.803  1.00 49.61           C  
ATOM   2587  O   TYR B  68     -48.176  28.559  55.534  1.00 50.11           O  
ATOM   2588  CB  TYR B  68     -51.417  28.054  55.786  1.00 48.04           C  
ATOM   2589  CG  TYR B  68     -50.841  28.051  57.180  1.00 50.10           C  
ATOM   2590  CD1 TYR B  68     -51.014  29.138  58.024  1.00 48.37           C  
ATOM   2591  CD2 TYR B  68     -50.023  27.016  57.613  1.00 43.01           C  
ATOM   2592  CE1 TYR B  68     -50.422  29.181  59.279  1.00 52.79           C  
ATOM   2593  CE2 TYR B  68     -49.421  27.041  58.864  1.00 48.22           C  
ATOM   2594  CZ  TYR B  68     -49.609  28.134  59.693  1.00 51.79           C  
ATOM   2595  OH  TYR B  68     -49.009  28.154  60.917  1.00 48.11           O  
ATOM   2596  N   GLU B  69     -48.850  27.039  53.985  1.00 47.06           N  
ATOM   2597  CA  GLU B  69     -47.631  26.233  53.950  1.00 47.65           C  
ATOM   2598  C   GLU B  69     -46.385  27.092  53.736  1.00 43.55           C  
ATOM   2599  O   GLU B  69     -45.281  26.671  54.089  1.00 49.17           O  
ATOM   2600  CB  GLU B  69     -47.640  25.103  52.903  1.00 47.53           C  
ATOM   2601  CG  GLU B  69     -48.940  24.846  52.162  1.00 75.76           C  
ATOM   2602  CD  GLU B  69     -49.380  25.995  51.275  1.00 72.95           C  
ATOM   2603  OE1 GLU B  69     -50.510  26.449  51.464  1.00 71.64           O  
ATOM   2604  OE2 GLU B  69     -48.601  26.424  50.406  1.00 91.43           O1-
ATOM   2605  N   LYS B  70     -46.565  28.299  53.190  1.00 48.54           N  
ATOM   2606  CA  LYS B  70     -45.472  29.234  52.955  1.00 49.14           C  
ATOM   2607  C   LYS B  70     -44.705  29.573  54.234  1.00 48.93           C  
ATOM   2608  O   LYS B  70     -43.565  30.014  54.138  1.00 52.55           O  
ATOM   2609  CB  LYS B  70     -45.965  30.508  52.263  1.00 45.83           C  
ATOM   2610  CG  LYS B  70     -45.767  30.522  50.757  1.00 75.60           C  
ATOM   2611  CD  LYS B  70     -45.930  31.879  50.176  1.00 96.08           C  
ATOM   2612  CE  LYS B  70     -44.723  32.692  50.571  1.00 92.92           C  
ATOM   2613  NZ  LYS B  70     -44.875  34.091  50.131  1.00109.81           N1+
ATOM   2614  N   ILE B  71     -45.318  29.373  55.411  1.00 40.69           N  
ATOM   2615  CA  ILE B  71     -44.702  29.621  56.710  1.00 43.81           C  
ATOM   2616  C   ILE B  71     -43.373  28.861  56.848  1.00 44.30           C  
ATOM   2617  O   ILE B  71     -42.450  29.341  57.505  1.00 44.16           O  
ATOM   2618  CB  ILE B  71     -45.704  29.311  57.854  1.00 47.41           C  
ATOM   2619  CG1 ILE B  71     -45.356  30.005  59.177  1.00 41.50           C  
ATOM   2620  CG2 ILE B  71     -45.916  27.817  58.047  1.00 47.32           C  
ATOM   2621  CD1 ILE B  71     -45.330  31.514  59.069  1.00 54.09           C  
ATOM   2622  N   ARG B  72     -43.284  27.682  56.209  1.00 46.70           N  
ATOM   2623  CA  ARG B  72     -42.130  26.797  56.260  1.00 47.99           C  
ATOM   2624  C   ARG B  72     -40.937  27.408  55.527  1.00 47.50           C  
ATOM   2625  O   ARG B  72     -39.812  26.952  55.707  1.00 45.65           O  
ATOM   2626  CB  ARG B  72     -42.402  25.483  55.523  1.00 53.09           C  
ATOM   2627  CG  ARG B  72     -43.155  24.437  56.309  1.00 56.16           C  
ATOM   2628  CD  ARG B  72     -42.207  23.459  56.945  1.00 72.03           C  
ATOM   2629  NE  ARG B  72     -42.970  22.337  57.449  1.00 88.94           N  
ATOM   2630  CZ  ARG B  72     -43.153  21.208  56.772  1.00 95.66           C  
ATOM   2631  NH1 ARG B  72     -43.879  20.227  57.273  1.00 91.01           N1+
ATOM   2632  NH2 ARG B  72     -42.630  21.066  55.569  1.00 81.83           N  
ATOM   2633  N   THR B  73     -41.183  28.411  54.682  1.00 47.95           N  
ATOM   2634  CA  THR B  73     -40.130  28.978  53.854  1.00 42.45           C  
ATOM   2635  C   THR B  73     -39.451  30.159  54.545  1.00 47.40           C  
ATOM   2636  O   THR B  73     -38.520  30.726  53.994  1.00 55.78           O  
ATOM   2637  CB  THR B  73     -40.656  29.414  52.480  1.00 44.93           C  
ATOM   2638  CG2 THR B  73     -41.513  28.354  51.818  1.00 39.45           C  
ATOM   2639  OG1 THR B  73     -41.388  30.638  52.618  1.00 53.65           O  
ATOM   2640  N   PHE B  74     -39.887  30.521  55.756  1.00 46.42           N  
ATOM   2641  CA  PHE B  74     -39.342  31.717  56.382  1.00 44.73           C  
ATOM   2642  C   PHE B  74     -38.435  31.385  57.567  1.00 40.29           C  
ATOM   2643  O   PHE B  74     -38.619  30.371  58.236  1.00 48.27           O  
ATOM   2644  CB  PHE B  74     -40.477  32.643  56.816  1.00 46.78           C  
ATOM   2645  CG  PHE B  74     -41.358  33.129  55.698  1.00 48.62           C  
ATOM   2646  CD1 PHE B  74     -40.872  33.984  54.718  1.00 49.71           C  
ATOM   2647  CD2 PHE B  74     -42.689  32.749  55.641  1.00 46.31           C  
ATOM   2648  CE1 PHE B  74     -41.695  34.439  53.696  1.00 49.18           C  
ATOM   2649  CE2 PHE B  74     -43.514  33.212  54.622  1.00 56.93           C  
ATOM   2650  CZ  PHE B  74     -43.020  34.059  53.654  1.00 46.47           C  
ATOM   2651  N   ALA B  75     -37.473  32.280  57.834  1.00 42.57           N  
ATOM   2652  CA  ALA B  75     -36.630  32.234  59.023  1.00 44.95           C  
ATOM   2653  C   ALA B  75     -36.819  33.522  59.823  1.00 51.99           C  
ATOM   2654  O   ALA B  75     -36.885  34.597  59.244  1.00 41.74           O  
ATOM   2655  CB  ALA B  75     -35.188  32.062  58.612  1.00 46.20           C  
ATOM   2656  N   VAL B  76     -36.892  33.413  61.150  1.00 37.25           N  
ATOM   2657  CA  VAL B  76     -37.075  34.565  62.022  1.00 34.87           C  
ATOM   2658  C   VAL B  76     -36.003  34.517  63.107  1.00 34.94           C  
ATOM   2659  O   VAL B  76     -35.755  33.462  63.685  1.00 40.57           O  
ATOM   2660  CB  VAL B  76     -38.499  34.601  62.624  1.00 37.66           C  
ATOM   2661  CG1 VAL B  76     -38.663  35.699  63.670  1.00 38.11           C  
ATOM   2662  CG2 VAL B  76     -39.555  34.791  61.542  1.00 35.55           C  
ATOM   2663  N   ALA B  77     -35.358  35.659  63.358  1.00 38.43           N  
ATOM   2664  CA  ALA B  77     -34.411  35.788  64.459  1.00 35.60           C  
ATOM   2665  C   ALA B  77     -35.117  36.447  65.641  1.00 35.63           C  
ATOM   2666  O   ALA B  77     -35.835  37.423  65.455  1.00 39.68           O  
ATOM   2667  CB  ALA B  77     -33.201  36.595  64.046  1.00 35.27           C  
ATOM   2668  N   ILE B  78     -34.903  35.890  66.841  1.00 37.99           N  
ATOM   2669  CA  ILE B  78     -35.476  36.422  68.063  1.00 34.30           C  
ATOM   2670  C   ILE B  78     -34.330  36.774  68.986  1.00 32.31           C  
ATOM   2671  O   ILE B  78     -33.527  35.916  69.326  1.00 35.97           O  
ATOM   2672  CB  ILE B  78     -36.448  35.430  68.736  1.00 34.64           C  
ATOM   2673  CG1 ILE B  78     -37.614  35.095  67.808  1.00 32.44           C  
ATOM   2674  CG2 ILE B  78     -36.930  35.993  70.063  1.00 33.46           C  
ATOM   2675  CD1 ILE B  78     -38.392  33.841  68.151  1.00 32.29           C  
ATOM   2676  N   VAL B  79     -34.281  38.042  69.377  1.00 26.76           N  
ATOM   2677  CA  VAL B  79     -33.307  38.485  70.340  1.00 30.96           C  
ATOM   2678  C   VAL B  79     -34.046  38.676  71.648  1.00 28.27           C  
ATOM   2679  O   VAL B  79     -34.937  39.513  71.749  1.00 29.90           O  
ATOM   2680  CB  VAL B  79     -32.603  39.784  69.891  1.00 37.43           C  
ATOM   2681  CG1 VAL B  79     -31.510  40.158  70.881  1.00 34.35           C  
ATOM   2682  CG2 VAL B  79     -32.060  39.677  68.457  1.00 32.46           C  
ATOM   2683  N   GLY B  80     -33.626  37.904  72.649  1.00 32.73           N  
ATOM   2684  CA  GLY B  80     -34.233  37.893  73.970  1.00 31.25           C  
ATOM   2685  C   GLY B  80     -35.272  36.773  74.034  1.00 36.17           C  
ATOM   2686  O   GLY B  80     -36.317  36.855  73.384  1.00 35.91           O  
ATOM   2687  N   VAL B  81     -34.950  35.708  74.767  1.00 34.27           N  
ATOM   2688  CA  VAL B  81     -35.852  34.571  74.910  1.00 33.39           C  
ATOM   2689  C   VAL B  81     -36.319  34.509  76.361  1.00 36.08           C  
ATOM   2690  O   VAL B  81     -36.185  33.489  77.038  1.00 37.51           O  
ATOM   2691  CB  VAL B  81     -35.152  33.288  74.420  1.00 37.20           C  
ATOM   2692  CG1 VAL B  81     -36.093  32.100  74.447  1.00 37.08           C  
ATOM   2693  CG2 VAL B  81     -34.628  33.484  73.006  1.00 44.35           C  
ATOM   2694  N   GLY B  82     -36.828  35.650  76.842  1.00 36.29           N  
ATOM   2695  CA  GLY B  82     -37.360  35.759  78.193  1.00 29.06           C  
ATOM   2696  C   GLY B  82     -38.882  35.693  78.152  1.00 43.07           C  
ATOM   2697  O   GLY B  82     -39.448  34.922  77.375  1.00 35.87           O  
ATOM   2698  N   GLY B  83     -39.522  36.549  78.954  1.00 32.16           N  
ATOM   2699  CA  GLY B  83     -40.971  36.594  79.100  1.00 35.01           C  
ATOM   2700  C   GLY B  83     -41.713  36.583  77.759  1.00 35.46           C  
ATOM   2701  O   GLY B  83     -42.493  35.679  77.478  1.00 35.65           O  
ATOM   2702  N   VAL B  84     -41.437  37.582  76.919  1.00 37.52           N  
ATOM   2703  CA  VAL B  84     -42.111  37.678  75.634  1.00 32.04           C  
ATOM   2704  C   VAL B  84     -41.469  36.747  74.613  1.00 33.82           C  
ATOM   2705  O   VAL B  84     -42.187  36.091  73.868  1.00 31.19           O  
ATOM   2706  CB  VAL B  84     -42.162  39.125  75.128  1.00 30.84           C  
ATOM   2707  CG1 VAL B  84     -42.655  39.204  73.686  1.00 30.32           C  
ATOM   2708  CG2 VAL B  84     -43.049  39.957  76.029  1.00 34.20           C  
ATOM   2709  N   GLY B  85     -40.130  36.706  74.584  1.00 29.90           N  
ATOM   2710  CA  GLY B  85     -39.408  36.021  73.526  1.00 30.18           C  
ATOM   2711  C   GLY B  85     -39.602  34.501  73.537  1.00 32.92           C  
ATOM   2712  O   GLY B  85     -39.637  33.868  72.477  1.00 27.54           O  
ATOM   2713  N   SER B  86     -39.690  33.909  74.737  1.00 27.55           N  
ATOM   2714  CA  SER B  86     -39.883  32.464  74.843  1.00 30.25           C  
ATOM   2715  C   SER B  86     -41.240  32.044  74.252  1.00 33.45           C  
ATOM   2716  O   SER B  86     -41.323  31.119  73.440  1.00 30.58           O  
ATOM   2717  CB  SER B  86     -39.687  31.980  76.268  1.00 33.33           C  
ATOM   2718  OG  SER B  86     -40.640  32.569  77.159  1.00 38.73           O  
ATOM   2719  N   VAL B  87     -42.309  32.755  74.634  1.00 30.89           N  
ATOM   2720  CA  VAL B  87     -43.653  32.481  74.124  1.00 32.56           C  
ATOM   2721  C   VAL B  87     -43.715  32.743  72.618  1.00 31.50           C  
ATOM   2722  O   VAL B  87     -44.303  31.969  71.869  1.00 31.55           O  
ATOM   2723  CB  VAL B  87     -44.716  33.285  74.884  1.00 37.68           C  
ATOM   2724  CG1 VAL B  87     -46.122  32.927  74.418  1.00 34.44           C  
ATOM   2725  CG2 VAL B  87     -44.568  33.062  76.383  1.00 34.02           C  
ATOM   2726  N   THR B  88     -43.069  33.816  72.173  1.00 29.12           N  
ATOM   2727  CA  THR B  88     -42.961  34.149  70.758  1.00 29.89           C  
ATOM   2728  C   THR B  88     -42.346  32.989  69.969  1.00 30.12           C  
ATOM   2729  O   THR B  88     -42.864  32.575  68.935  1.00 30.71           O  
ATOM   2730  CB  THR B  88     -42.132  35.430  70.598  1.00 36.00           C  
ATOM   2731  CG2 THR B  88     -41.843  35.754  69.153  1.00 25.66           C  
ATOM   2732  OG1 THR B  88     -42.852  36.502  71.214  1.00 31.98           O  
ATOM   2733  N   ALA B  89     -41.232  32.451  70.480  1.00 31.96           N  
ATOM   2734  CA  ALA B  89     -40.549  31.328  69.858  1.00 30.25           C  
ATOM   2735  C   ALA B  89     -41.455  30.099  69.807  1.00 34.98           C  
ATOM   2736  O   ALA B  89     -41.554  29.445  68.768  1.00 28.75           O  
ATOM   2737  CB  ALA B  89     -39.251  31.051  70.568  1.00 27.36           C  
ATOM   2738  N   GLU B  90     -42.152  29.820  70.914  1.00 25.87           N  
ATOM   2739  CA  GLU B  90     -43.076  28.689  70.954  1.00 27.23           C  
ATOM   2740  C   GLU B  90     -44.196  28.855  69.926  1.00 33.51           C  
ATOM   2741  O   GLU B  90     -44.493  27.910  69.194  1.00 36.02           O  
ATOM   2742  CB  GLU B  90     -43.680  28.460  72.336  1.00 27.12           C  
ATOM   2743  CG  GLU B  90     -44.475  27.159  72.380  1.00 37.64           C  
ATOM   2744  CD  GLU B  90     -45.162  26.788  73.686  1.00 47.46           C  
ATOM   2745  OE1 GLU B  90     -44.832  27.390  74.718  1.00 49.56           O  
ATOM   2746  OE2 GLU B  90     -46.027  25.888  73.665  1.00 50.34           O1-
ATOM   2747  N   MET B  91     -44.805  30.051  69.867  1.00 30.99           N  
ATOM   2748  CA  MET B  91     -45.937  30.245  68.968  1.00 28.69           C  
ATOM   2749  C   MET B  91     -45.478  30.044  67.523  1.00 36.11           C  
ATOM   2750  O   MET B  91     -46.183  29.419  66.739  1.00 36.59           O  
ATOM   2751  CB  MET B  91     -46.550  31.635  69.115  1.00 28.01           C  
ATOM   2752  CG  MET B  91     -47.330  31.817  70.398  1.00 32.81           C  
ATOM   2753  SD  MET B  91     -47.762  33.551  70.638  1.00 31.53           S  
ATOM   2754  CE  MET B  91     -48.857  33.425  72.061  1.00 24.23           C  
ATOM   2755  N   LEU B  92     -44.290  30.560  67.175  1.00 27.65           N  
ATOM   2756  CA  LEU B  92     -43.793  30.442  65.809  1.00 34.11           C  
ATOM   2757  C   LEU B  92     -43.417  28.989  65.508  1.00 41.03           C  
ATOM   2758  O   LEU B  92     -43.605  28.525  64.387  1.00 34.83           O  
ATOM   2759  CB  LEU B  92     -42.587  31.373  65.624  1.00 36.03           C  
ATOM   2760  CG  LEU B  92     -42.931  32.843  65.382  1.00 28.72           C  
ATOM   2761  CD1 LEU B  92     -41.699  33.694  65.539  1.00 28.40           C  
ATOM   2762  CD2 LEU B  92     -43.554  33.057  63.992  1.00 28.64           C  
ATOM   2763  N   THR B  93     -42.909  28.268  66.519  1.00 29.97           N  
ATOM   2764  CA  THR B  93     -42.522  26.870  66.374  1.00 32.67           C  
ATOM   2765  C   THR B  93     -43.779  26.052  66.121  1.00 38.75           C  
ATOM   2766  O   THR B  93     -43.803  25.227  65.228  1.00 36.79           O  
ATOM   2767  CB  THR B  93     -41.791  26.378  67.638  1.00 33.65           C  
ATOM   2768  CG2 THR B  93     -41.485  24.901  67.645  1.00 27.83           C  
ATOM   2769  OG1 THR B  93     -40.571  27.106  67.742  1.00 34.70           O  
ATOM   2770  N   ARG B  94     -44.843  26.324  66.882  1.00 31.37           N  
ATOM   2771  CA  ARG B  94     -46.078  25.579  66.711  1.00 36.06           C  
ATOM   2772  C   ARG B  94     -46.730  25.857  65.360  1.00 32.00           C  
ATOM   2773  O   ARG B  94     -47.440  25.013  64.835  1.00 39.49           O  
ATOM   2774  CB  ARG B  94     -46.990  25.809  67.911  1.00 29.40           C  
ATOM   2775  CG  ARG B  94     -46.503  24.973  69.079  1.00 35.29           C  
ATOM   2776  CD  ARG B  94     -47.375  25.163  70.272  1.00 35.12           C  
ATOM   2777  NE  ARG B  94     -46.796  24.564  71.461  1.00 32.37           N  
ATOM   2778  CZ  ARG B  94     -46.991  23.326  71.888  1.00 40.92           C  
ATOM   2779  NH1 ARG B  94     -46.692  23.033  73.140  1.00 32.66           N1+
ATOM   2780  NH2 ARG B  94     -47.502  22.403  71.082  1.00 29.23           N  
ATOM   2781  N   CYS B  95     -46.492  27.046  64.806  1.00 34.18           N  
ATOM   2782  CA  CYS B  95     -47.054  27.406  63.513  1.00 33.39           C  
ATOM   2783  C   CYS B  95     -46.324  26.698  62.372  1.00 36.16           C  
ATOM   2784  O   CYS B  95     -46.861  26.608  61.281  1.00 36.86           O  
ATOM   2785  CB  CYS B  95     -46.970  28.908  63.295  1.00 32.14           C  
ATOM   2786  SG  CYS B  95     -48.218  29.808  64.246  1.00 40.05           S  
ATOM   2787  N   GLY B  96     -45.098  26.232  62.630  1.00 33.93           N  
ATOM   2788  CA  GLY B  96     -44.291  25.556  61.630  1.00 39.63           C  
ATOM   2789  C   GLY B  96     -43.386  26.484  60.825  1.00 40.44           C  
ATOM   2790  O   GLY B  96     -43.112  26.200  59.665  1.00 44.41           O  
ATOM   2791  N   ILE B  97     -42.903  27.569  61.449  1.00 37.50           N  
ATOM   2792  CA  ILE B  97     -41.909  28.451  60.846  1.00 36.30           C  
ATOM   2793  C   ILE B  97     -40.737  27.588  60.357  1.00 41.60           C  
ATOM   2794  O   ILE B  97     -40.406  26.567  60.963  1.00 39.57           O  
ATOM   2795  CB  ILE B  97     -41.457  29.516  61.872  1.00 37.94           C  
ATOM   2796  CG1 ILE B  97     -40.734  30.697  61.220  1.00 30.89           C  
ATOM   2797  CG2 ILE B  97     -40.609  28.896  62.981  1.00 35.39           C  
ATOM   2798  CD1 ILE B  97     -41.646  31.637  60.475  1.00 35.41           C  
ATOM   2799  N   GLY B  98     -40.113  27.988  59.247  1.00 39.11           N  
ATOM   2800  CA  GLY B  98     -38.992  27.234  58.707  1.00 34.05           C  
ATOM   2801  C   GLY B  98     -37.787  27.184  59.652  1.00 39.11           C  
ATOM   2802  O   GLY B  98     -37.224  26.121  59.890  1.00 48.44           O  
ATOM   2803  N   LYS B  99     -37.394  28.338  60.207  1.00 45.18           N  
ATOM   2804  CA  LYS B  99     -36.219  28.382  61.061  1.00 35.31           C  
ATOM   2805  C   LYS B  99     -36.354  29.496  62.093  1.00 37.45           C  
ATOM   2806  O   LYS B  99     -36.857  30.563  61.768  1.00 39.24           O  
ATOM   2807  CB  LYS B  99     -34.970  28.621  60.205  1.00 38.47           C  
ATOM   2808  CG  LYS B  99     -33.661  28.722  60.982  1.00 42.25           C  
ATOM   2809  CD  LYS B  99     -32.455  28.930  60.108  1.00 46.76           C  
ATOM   2810  CE  LYS B  99     -31.174  28.954  60.910  1.00 54.94           C  
ATOM   2811  NZ  LYS B  99     -30.038  29.358  60.060  1.00 50.55           N1+
ATOM   2812  N   LEU B 100     -35.858  29.237  63.310  1.00 36.55           N  
ATOM   2813  CA  LEU B 100     -35.687  30.259  64.336  1.00 37.35           C  
ATOM   2814  C   LEU B 100     -34.207  30.394  64.681  1.00 37.20           C  
ATOM   2815  O   LEU B 100     -33.506  29.396  64.827  1.00 37.67           O  
ATOM   2816  CB  LEU B 100     -36.477  29.911  65.604  1.00 32.88           C  
ATOM   2817  CG  LEU B 100     -38.010  30.000  65.545  1.00 39.30           C  
ATOM   2818  CD1 LEU B 100     -38.614  29.715  66.919  1.00 39.17           C  
ATOM   2819  CD2 LEU B 100     -38.487  31.357  65.064  1.00 35.66           C  
ATOM   2820  N   LEU B 101     -33.751  31.648  64.813  1.00 39.83           N  
ATOM   2821  CA  LEU B 101     -32.454  31.981  65.378  1.00 39.83           C  
ATOM   2822  C   LEU B 101     -32.692  32.646  66.719  1.00 33.97           C  
ATOM   2823  O   LEU B 101     -33.369  33.653  66.777  1.00 39.91           O  
ATOM   2824  CB  LEU B 101     -31.747  33.006  64.499  1.00 37.42           C  
ATOM   2825  CG  LEU B 101     -31.157  32.507  63.196  1.00 61.34           C  
ATOM   2826  CD1 LEU B 101     -32.259  32.405  62.157  1.00 49.02           C  
ATOM   2827  CD2 LEU B 101     -30.072  33.473  62.746  1.00 57.74           C  
ATOM   2828  N   LEU B 102     -32.116  32.099  67.778  1.00 32.88           N  
ATOM   2829  CA  LEU B 102     -32.354  32.644  69.099  1.00 33.57           C  
ATOM   2830  C   LEU B 102     -31.064  33.263  69.631  1.00 44.87           C  
ATOM   2831  O   LEU B 102     -30.004  32.648  69.575  1.00 37.39           O  
ATOM   2832  CB  LEU B 102     -32.846  31.522  70.020  1.00 33.90           C  
ATOM   2833  CG  LEU B 102     -34.024  30.679  69.530  1.00 36.14           C  
ATOM   2834  CD1 LEU B 102     -34.394  29.660  70.604  1.00 34.13           C  
ATOM   2835  CD2 LEU B 102     -35.223  31.553  69.195  1.00 28.73           C  
ATOM   2836  N   PHE B 103     -31.180  34.458  70.204  1.00 32.60           N  
ATOM   2837  CA  PHE B 103     -30.056  35.119  70.842  1.00 32.58           C  
ATOM   2838  C   PHE B 103     -30.451  35.500  72.259  1.00 32.69           C  
ATOM   2839  O   PHE B 103     -31.418  36.210  72.455  1.00 31.58           O  
ATOM   2840  CB  PHE B 103     -29.706  36.405  70.079  1.00 33.20           C  
ATOM   2841  CG  PHE B 103     -29.227  36.181  68.668  1.00 37.30           C  
ATOM   2842  CD1 PHE B 103     -30.130  36.016  67.631  1.00 36.34           C  
ATOM   2843  CD2 PHE B 103     -27.867  36.121  68.377  1.00 38.47           C  
ATOM   2844  CE1 PHE B 103     -29.688  35.800  66.334  1.00 41.02           C  
ATOM   2845  CE2 PHE B 103     -27.426  35.892  67.081  1.00 38.34           C  
ATOM   2846  CZ  PHE B 103     -28.331  35.747  66.061  1.00 40.71           C  
ATOM   2847  N   ASP B 104     -29.682  35.049  73.237  1.00 32.14           N  
ATOM   2848  CA  ASP B 104     -29.858  35.433  74.635  1.00 29.15           C  
ATOM   2849  C   ASP B 104     -28.575  34.951  75.318  1.00 38.90           C  
ATOM   2850  O   ASP B 104     -27.972  33.959  74.895  1.00 38.03           O  
ATOM   2851  CB  ASP B 104     -31.119  34.786  75.266  1.00 25.55           C  
ATOM   2852  CG  ASP B 104     -31.667  35.491  76.508  1.00 39.80           C  
ATOM   2853  OD1 ASP B 104     -30.866  35.810  77.405  1.00 34.66           O  
ATOM   2854  OD2 ASP B 104     -32.889  35.800  76.543  1.00 28.63           O1-
ATOM   2855  N   TYR B 105     -28.154  35.649  76.366  1.00 33.55           N  
ATOM   2856  CA  TYR B 105     -26.933  35.265  77.057  1.00 45.43           C  
ATOM   2857  C   TYR B 105     -27.276  34.864  78.490  1.00 45.86           C  
ATOM   2858  O   TYR B 105     -26.398  34.448  79.220  1.00 40.59           O  
ATOM   2859  CB  TYR B 105     -25.917  36.409  77.064  1.00 42.65           C  
ATOM   2860  CG  TYR B 105     -26.384  37.616  77.831  1.00 47.96           C  
ATOM   2861  CD1 TYR B 105     -26.175  37.714  79.199  1.00 53.03           C  
ATOM   2862  CD2 TYR B 105     -27.077  38.637  77.201  1.00 42.45           C  
ATOM   2863  CE1 TYR B 105     -26.598  38.817  79.922  1.00 51.06           C  
ATOM   2864  CE2 TYR B 105     -27.537  39.728  77.918  1.00 51.03           C  
ATOM   2865  CZ  TYR B 105     -27.281  39.831  79.272  1.00 56.73           C  
ATOM   2866  OH  TYR B 105     -27.733  40.923  79.951  1.00 67.35           O  
ATOM   2867  N   ASP B 106     -28.556  34.970  78.872  1.00 38.54           N  
ATOM   2868  CA  ASP B 106     -29.013  34.750  80.237  1.00 31.04           C  
ATOM   2869  C   ASP B 106     -29.332  33.277  80.502  1.00 35.70           C  
ATOM   2870  O   ASP B 106     -29.468  32.458  79.576  1.00 27.83           O  
ATOM   2871  CB  ASP B 106     -30.231  35.628  80.531  1.00 32.98           C  
ATOM   2872  CG  ASP B 106     -30.488  35.840  82.014  1.00 47.58           C  
ATOM   2873  OD1 ASP B 106     -29.611  35.540  82.812  1.00 38.40           O  
ATOM   2874  OD2 ASP B 106     -31.576  36.266  82.353  1.00 36.54           O1-
ATOM   2875  N   LYS B 107     -29.474  32.964  81.796  1.00 29.15           N  
ATOM   2876  CA  LYS B 107     -29.828  31.633  82.266  1.00 37.36           C  
ATOM   2877  C   LYS B 107     -31.226  31.645  82.875  1.00 37.68           C  
ATOM   2878  O   LYS B 107     -31.635  32.646  83.468  1.00 33.13           O  
ATOM   2879  CB  LYS B 107     -28.873  31.184  83.382  1.00 34.80           C  
ATOM   2880  CG  LYS B 107     -27.490  30.784  82.932  1.00 43.71           C  
ATOM   2881  CD  LYS B 107     -26.613  30.444  84.125  1.00 52.48           C  
ATOM   2882  CE  LYS B 107     -25.310  29.797  83.702  1.00 75.69           C  
ATOM   2883  NZ  LYS B 107     -24.270  29.921  84.752  1.00 79.10           N1+
ATOM   2884  N   VAL B 108     -31.911  30.490  82.815  1.00 32.78           N  
ATOM   2885  CA  VAL B 108     -33.226  30.361  83.422  1.00 34.78           C  
ATOM   2886  C   VAL B 108     -33.046  30.439  84.936  1.00 35.01           C  
ATOM   2887  O   VAL B 108     -32.147  29.803  85.458  1.00 37.33           O  
ATOM   2888  CB  VAL B 108     -33.881  29.020  83.050  1.00 39.72           C  
ATOM   2889  CG1 VAL B 108     -35.216  28.840  83.748  1.00 30.30           C  
ATOM   2890  CG2 VAL B 108     -34.011  28.837  81.553  1.00 32.53           C  
ATOM   2891  N   GLU B 109     -33.895  31.206  85.631  1.00 33.87           N  
ATOM   2892  CA AGLU B 109     -33.888  31.253  87.087  0.50 30.61           C  
ATOM   2893  CA BGLU B 109     -33.888  31.258  87.086  0.50 30.42           C  
ATOM   2894  C   GLU B 109     -35.306  30.973  87.571  1.00 38.51           C  
ATOM   2895  O   GLU B 109     -36.252  31.126  86.809  1.00 34.05           O  
ATOM   2896  CB AGLU B 109     -33.446  32.630  87.593  0.50 35.24           C  
ATOM   2897  CB BGLU B 109     -33.462  32.644  87.585  0.50 34.64           C  
ATOM   2898  CG AGLU B 109     -31.997  32.993  87.262  0.50 43.04           C  
ATOM   2899  CG BGLU B 109     -32.026  33.024  87.241  0.50 40.83           C  
ATOM   2900  CD AGLU B 109     -30.911  32.035  87.746  0.50 61.17           C  
ATOM   2901  CD BGLU B 109     -31.690  34.505  87.319  0.50 59.02           C  
ATOM   2902  OE1AGLU B 109     -31.079  31.444  88.837  0.50 63.92           O  
ATOM   2903  OE2AGLU B 109     -29.888  31.881  87.030  0.50 62.36           O1-
ATOM   2904  OE1BGLU B 109     -32.623  35.306  87.551  0.50 55.01           O  
ATOM   2905  OE2BGLU B 109     -30.492  34.856  87.150  0.50 56.29           O1-
ATOM   2906  N   LEU B 110     -35.453  30.595  88.849  1.00 38.58           N  
ATOM   2907  CA  LEU B 110     -36.777  30.332  89.396  1.00 38.59           C  
ATOM   2908  C   LEU B 110     -37.602  31.620  89.430  1.00 41.99           C  
ATOM   2909  O   LEU B 110     -38.830  31.568  89.421  1.00 41.49           O  
ATOM   2910  CB  LEU B 110     -36.673  29.700  90.791  1.00 42.28           C  
ATOM   2911  CG  LEU B 110     -36.154  28.262  90.846  1.00 48.07           C  
ATOM   2912  CD1 LEU B 110     -36.079  27.776  92.278  1.00 43.18           C  
ATOM   2913  CD2 LEU B 110     -37.000  27.317  90.006  1.00 44.10           C  
ATOM   2914  N   ALA B 111     -36.920  32.774  89.471  1.00 38.47           N  
ATOM   2915  CA  ALA B 111     -37.564  34.074  89.515  1.00 31.42           C  
ATOM   2916  C   ALA B 111     -38.304  34.334  88.199  1.00 38.09           C  
ATOM   2917  O   ALA B 111     -39.182  35.186  88.150  1.00 36.43           O  
ATOM   2918  CB  ALA B 111     -36.525  35.135  89.802  1.00 30.37           C  
ATOM   2919  N   ASN B 112     -37.956  33.575  87.145  1.00 30.25           N  
ATOM   2920  CA  ASN B 112     -38.633  33.618  85.861  1.00 35.10           C  
ATOM   2921  C   ASN B 112     -39.874  32.726  85.808  1.00 36.08           C  
ATOM   2922  O   ASN B 112     -40.540  32.715  84.780  1.00 36.53           O  
ATOM   2923  CB  ASN B 112     -37.697  33.167  84.745  1.00 31.53           C  
ATOM   2924  CG  ASN B 112     -36.473  34.054  84.665  1.00 43.43           C  
ATOM   2925  ND2 ASN B 112     -36.684  35.358  84.652  1.00 34.42           N  
ATOM   2926  OD1 ASN B 112     -35.344  33.570  84.675  1.00 41.31           O  
ATOM   2927  N   MET B 113     -40.176  31.981  86.887  1.00 30.72           N  
ATOM   2928  CA  MET B 113     -41.242  30.979  86.869  1.00 40.34           C  
ATOM   2929  C   MET B 113     -42.635  31.606  86.911  1.00 35.44           C  
ATOM   2930  O   MET B 113     -43.621  30.894  86.723  1.00 36.44           O  
ATOM   2931  CB  MET B 113     -41.107  29.928  87.985  1.00 33.69           C  
ATOM   2932  CG  MET B 113     -39.969  28.928  87.748  1.00 36.49           C  
ATOM   2933  SD  MET B 113     -39.972  28.127  86.087  1.00 37.62           S  
ATOM   2934  CE  MET B 113     -38.553  28.899  85.326  1.00 41.25           C  
ATOM   2935  N   ASN B 114     -42.715  32.936  87.104  1.00 33.33           N  
ATOM   2936  CA  ASN B 114     -43.991  33.625  87.066  1.00 35.62           C  
ATOM   2937  C   ASN B 114     -44.415  33.843  85.613  1.00 35.51           C  
ATOM   2938  O   ASN B 114     -45.535  34.270  85.337  1.00 38.50           O  
ATOM   2939  CB  ASN B 114     -43.927  34.975  87.775  1.00 32.65           C  
ATOM   2940  CG  ASN B 114     -42.996  35.920  87.051  1.00 35.69           C  
ATOM   2941  ND2 ASN B 114     -43.455  37.133  86.838  1.00 33.33           N  
ATOM   2942  OD1 ASN B 114     -41.886  35.538  86.656  1.00 33.34           O  
ATOM   2943  N   ARG B 115     -43.504  33.566  84.683  1.00 33.84           N  
ATOM   2944  CA  ARG B 115     -43.791  33.712  83.264  1.00 34.22           C  
ATOM   2945  C   ARG B 115     -43.890  32.334  82.605  1.00 41.59           C  
ATOM   2946  O   ARG B 115     -43.471  31.337  83.170  1.00 41.40           O  
ATOM   2947  CB  ARG B 115     -42.685  34.542  82.611  1.00 30.48           C  
ATOM   2948  CG  ARG B 115     -42.831  36.028  82.899  1.00 43.40           C  
ATOM   2949  CD  ARG B 115     -41.505  36.753  82.814  1.00 43.73           C  
ATOM   2950  NE  ARG B 115     -40.846  36.667  84.092  1.00 41.23           N  
ATOM   2951  CZ  ARG B 115     -39.734  37.314  84.408  1.00 50.50           C  
ATOM   2952  NH1 ARG B 115     -39.199  37.147  85.609  1.00 43.91           N1+
ATOM   2953  NH2 ARG B 115     -39.164  38.119  83.529  1.00 54.86           N  
ATOM   2954  N   LEU B 116     -44.388  32.295  81.377  1.00 37.02           N  
ATOM   2955  CA  LEU B 116     -44.698  31.047  80.704  1.00 36.57           C  
ATOM   2956  C   LEU B 116     -43.422  30.384  80.185  1.00 33.45           C  
ATOM   2957  O   LEU B 116     -42.324  30.908  80.300  1.00 46.13           O  
ATOM   2958  CB  LEU B 116     -45.657  31.349  79.547  1.00 37.95           C  
ATOM   2959  CG  LEU B 116     -46.970  32.012  79.962  1.00 45.18           C  
ATOM   2960  CD1 LEU B 116     -47.723  32.573  78.767  1.00 37.73           C  
ATOM   2961  CD2 LEU B 116     -47.848  31.066  80.763  1.00 33.58           C  
ATOM   2962  N   PHE B 117     -43.603  29.202  79.602  1.00 40.32           N  
ATOM   2963  CA  PHE B 117     -42.586  28.497  78.845  1.00 39.15           C  
ATOM   2964  C   PHE B 117     -41.633  27.683  79.730  1.00 34.56           C  
ATOM   2965  O   PHE B 117     -41.766  26.476  79.781  1.00 38.47           O  
ATOM   2966  CB  PHE B 117     -41.860  29.373  77.823  1.00 31.41           C  
ATOM   2967  CG  PHE B 117     -41.043  28.511  76.895  1.00 37.93           C  
ATOM   2968  CD1 PHE B 117     -41.670  27.814  75.877  1.00 33.88           C  
ATOM   2969  CD2 PHE B 117     -39.683  28.321  77.100  1.00 32.49           C  
ATOM   2970  CE1 PHE B 117     -40.949  26.981  75.041  1.00 35.99           C  
ATOM   2971  CE2 PHE B 117     -38.962  27.489  76.261  1.00 41.40           C  
ATOM   2972  CZ  PHE B 117     -39.595  26.825  75.237  1.00 33.53           C  
ATOM   2973  N   PHE B 118     -40.652  28.324  80.380  1.00 31.98           N  
ATOM   2974  CA  PHE B 118     -39.629  27.559  81.096  1.00 35.83           C  
ATOM   2975  C   PHE B 118     -40.204  26.873  82.337  1.00 44.55           C  
ATOM   2976  O   PHE B 118     -41.092  27.400  83.015  1.00 40.15           O  
ATOM   2977  CB  PHE B 118     -38.445  28.444  81.500  1.00 33.79           C  
ATOM   2978  CG  PHE B 118     -37.711  29.039  80.327  1.00 32.79           C  
ATOM   2979  CD1 PHE B 118     -36.972  28.231  79.473  1.00 33.09           C  
ATOM   2980  CD2 PHE B 118     -37.791  30.397  80.054  1.00 30.47           C  
ATOM   2981  CE1 PHE B 118     -36.316  28.781  78.378  1.00 34.77           C  
ATOM   2982  CE2 PHE B 118     -37.116  30.954  78.972  1.00 32.01           C  
ATOM   2983  CZ  PHE B 118     -36.385  30.139  78.132  1.00 33.58           C  
ATOM   2984  N   GLN B 119     -39.633  25.713  82.664  1.00 38.10           N  
ATOM   2985  CA  GLN B 119     -40.062  24.944  83.821  1.00 35.53           C  
ATOM   2986  C   GLN B 119     -38.994  24.955  84.901  1.00 38.78           C  
ATOM   2987  O   GLN B 119     -37.820  25.168  84.603  1.00 35.35           O  
ATOM   2988  CB  GLN B 119     -40.452  23.537  83.363  1.00 35.10           C  
ATOM   2989  CG  GLN B 119     -41.745  23.614  82.570  1.00 40.66           C  
ATOM   2990  CD  GLN B 119     -42.436  22.289  82.397  1.00 50.52           C  
ATOM   2991  NE2 GLN B 119     -42.345  21.417  83.392  1.00 58.35           N  
ATOM   2992  OE1 GLN B 119     -43.069  22.060  81.373  1.00 69.74           O  
ATOM   2993  N   PRO B 120     -39.363  24.725  86.185  1.00 34.75           N  
ATOM   2994  CA  PRO B 120     -38.382  24.803  87.266  1.00 38.11           C  
ATOM   2995  C   PRO B 120     -37.131  23.931  87.090  1.00 35.35           C  
ATOM   2996  O   PRO B 120     -36.034  24.348  87.468  1.00 41.12           O  
ATOM   2997  CB  PRO B 120     -39.203  24.439  88.503  1.00 34.75           C  
ATOM   2998  CG  PRO B 120     -40.611  24.859  88.136  1.00 34.24           C  
ATOM   2999  CD  PRO B 120     -40.724  24.477  86.673  1.00 33.41           C  
ATOM   3000  N   HIS B 121     -37.270  22.753  86.462  1.00 34.98           N  
ATOM   3001  CA  HIS B 121     -36.116  21.874  86.311  1.00 37.21           C  
ATOM   3002  C   HIS B 121     -35.088  22.464  85.350  1.00 42.78           C  
ATOM   3003  O   HIS B 121     -33.955  21.993  85.328  1.00 42.89           O  
ATOM   3004  CB  HIS B 121     -36.498  20.430  85.943  1.00 32.85           C  
ATOM   3005  CG  HIS B 121     -37.053  20.271  84.566  1.00 38.86           C  
ATOM   3006  CD2 HIS B 121     -36.464  20.059  83.368  1.00 38.56           C  
ATOM   3007  ND1 HIS B 121     -38.411  20.353  84.313  1.00 47.05           N  
ATOM   3008  CE1 HIS B 121     -38.640  20.179  83.029  1.00 40.62           C  
ATOM   3009  NE2 HIS B 121     -37.469  19.998  82.432  1.00 41.49           N  
ATOM   3010  N   GLN B 122     -35.467  23.505  84.596  1.00 33.54           N  
ATOM   3011  CA  GLN B 122     -34.574  24.093  83.610  1.00 32.27           C  
ATOM   3012  C   GLN B 122     -33.753  25.221  84.220  1.00 33.38           C  
ATOM   3013  O   GLN B 122     -32.868  25.746  83.557  1.00 35.76           O  
ATOM   3014  CB  GLN B 122     -35.338  24.583  82.381  1.00 32.25           C  
ATOM   3015  CG  GLN B 122     -35.852  23.442  81.515  1.00 29.41           C  
ATOM   3016  CD  GLN B 122     -36.831  23.922  80.468  1.00 44.99           C  
ATOM   3017  NE2 GLN B 122     -36.639  23.485  79.233  1.00 36.50           N  
ATOM   3018  OE1 GLN B 122     -37.733  24.702  80.746  1.00 39.42           O  
ATOM   3019  N   ALA B 123     -34.037  25.568  85.482  1.00 28.50           N  
ATOM   3020  CA  ALA B 123     -33.285  26.614  86.164  1.00 35.76           C  
ATOM   3021  C   ALA B 123     -31.790  26.298  86.105  1.00 44.87           C  
ATOM   3022  O   ALA B 123     -31.384  25.175  86.358  1.00 40.37           O  
ATOM   3023  CB  ALA B 123     -33.758  26.737  87.587  1.00 32.84           C  
ATOM   3024  N   GLY B 124     -30.978  27.287  85.739  1.00 38.84           N  
ATOM   3025  CA  GLY B 124     -29.541  27.099  85.665  1.00 37.70           C  
ATOM   3026  C   GLY B 124     -29.074  26.846  84.236  1.00 37.01           C  
ATOM   3027  O   GLY B 124     -27.919  27.083  83.937  1.00 52.03           O  
ATOM   3028  N   LEU B 125     -29.959  26.357  83.354  1.00 39.91           N  
ATOM   3029  CA  LEU B 125     -29.610  26.202  81.943  1.00 37.35           C  
ATOM   3030  C   LEU B 125     -29.622  27.565  81.240  1.00 38.58           C  
ATOM   3031  O   LEU B 125     -30.272  28.513  81.683  1.00 41.47           O  
ATOM   3032  CB  LEU B 125     -30.643  25.298  81.266  1.00 36.07           C  
ATOM   3033  CG  LEU B 125     -30.704  23.850  81.717  1.00 40.48           C  
ATOM   3034  CD1 LEU B 125     -31.689  23.093  80.827  1.00 29.49           C  
ATOM   3035  CD2 LEU B 125     -29.307  23.230  81.665  1.00 36.25           C  
ATOM   3036  N   SER B 126     -28.928  27.647  80.103  1.00 34.29           N  
ATOM   3037  CA  SER B 126     -29.027  28.857  79.310  1.00 35.25           C  
ATOM   3038  C   SER B 126     -30.408  28.892  78.649  1.00 35.93           C  
ATOM   3039  O   SER B 126     -30.911  27.860  78.210  1.00 35.52           O  
ATOM   3040  CB  SER B 126     -27.895  28.951  78.322  1.00 35.96           C  
ATOM   3041  OG  SER B 126     -28.266  28.487  77.029  1.00 46.94           O  
ATOM   3042  N   LYS B 127     -31.010  30.083  78.584  1.00 33.32           N  
ATOM   3043  CA  LYS B 127     -32.341  30.246  78.015  1.00 33.93           C  
ATOM   3044  C   LYS B 127     -32.391  29.657  76.605  1.00 35.58           C  
ATOM   3045  O   LYS B 127     -33.354  28.980  76.283  1.00 33.01           O  
ATOM   3046  CB  LYS B 127     -32.790  31.707  78.078  1.00 31.65           C  
ATOM   3047  CG  LYS B 127     -33.135  32.174  79.482  1.00 35.27           C  
ATOM   3048  CD  LYS B 127     -33.816  33.506  79.515  1.00 32.43           C  
ATOM   3049  CE  LYS B 127     -34.009  33.984  80.924  1.00 34.91           C  
ATOM   3050  NZ  LYS B 127     -34.568  35.347  80.972  1.00 37.67           N1+
ATOM   3051  N   VAL B 128     -31.345  29.847  75.795  1.00 29.79           N  
ATOM   3052  CA  VAL B 128     -31.399  29.417  74.395  1.00 34.64           C  
ATOM   3053  C   VAL B 128     -31.264  27.903  74.269  1.00 36.04           C  
ATOM   3054  O   VAL B 128     -31.800  27.322  73.329  1.00 39.28           O  
ATOM   3055  CB  VAL B 128     -30.404  30.151  73.462  1.00 41.45           C  
ATOM   3056  CG1 VAL B 128     -30.727  31.635  73.316  1.00 36.38           C  
ATOM   3057  CG2 VAL B 128     -28.946  29.954  73.874  1.00 35.48           C  
ATOM   3058  N   GLN B 129     -30.525  27.281  75.200  1.00 32.73           N  
ATOM   3059  CA AGLN B 129     -30.299  25.846  75.174  0.50 37.18           C  
ATOM   3060  CA BGLN B 129     -30.287  25.843  75.198  0.50 36.05           C  
ATOM   3061  C   GLN B 129     -31.570  25.154  75.662  1.00 34.73           C  
ATOM   3062  O   GLN B 129     -32.046  24.223  75.015  1.00 38.83           O  
ATOM   3063  CB AGLN B 129     -29.037  25.491  75.975  0.50 31.81           C  
ATOM   3064  CB BGLN B 129     -29.044  25.551  76.059  0.50 28.09           C  
ATOM   3065  CG AGLN B 129     -27.722  25.688  75.224  0.50 50.50           C  
ATOM   3066  CG BGLN B 129     -28.781  24.093  76.426  0.50 42.01           C  
ATOM   3067  CD AGLN B 129     -26.544  25.653  76.172  0.50 58.70           C  
ATOM   3068  CD BGLN B 129     -28.282  23.924  77.846  0.50 50.68           C  
ATOM   3069  NE2AGLN B 129     -26.597  24.759  77.146  0.50 58.03           N  
ATOM   3070  OE1AGLN B 129     -25.613  26.442  76.067  0.50 53.01           O  
ATOM   3071  NE2BGLN B 129     -28.563  22.752  78.388  0.50 39.08           N  
ATOM   3072  OE1BGLN B 129     -27.722  24.838  78.479  0.50 47.55           O  
ATOM   3073  N   ALA B 130     -32.131  25.655  76.777  1.00 27.92           N  
ATOM   3074  CA  ALA B 130     -33.403  25.187  77.319  1.00 38.47           C  
ATOM   3075  C   ALA B 130     -34.505  25.320  76.265  1.00 37.79           C  
ATOM   3076  O   ALA B 130     -35.272  24.386  76.043  1.00 41.49           O  
ATOM   3077  CB  ALA B 130     -33.749  25.962  78.578  1.00 34.73           C  
ATOM   3078  N   ALA B 131     -34.560  26.480  75.591  1.00 32.18           N  
ATOM   3079  CA  ALA B 131     -35.609  26.749  74.621  1.00 31.63           C  
ATOM   3080  C   ALA B 131     -35.459  25.816  73.432  1.00 38.95           C  
ATOM   3081  O   ALA B 131     -36.434  25.207  73.016  1.00 38.45           O  
ATOM   3082  CB  ALA B 131     -35.611  28.189  74.192  1.00 29.02           C  
ATOM   3083  N   GLU B 132     -34.234  25.682  72.919  1.00 33.26           N  
ATOM   3084  CA  GLU B 132     -34.019  24.843  71.751  1.00 34.11           C  
ATOM   3085  C   GLU B 132     -34.461  23.413  72.042  1.00 40.81           C  
ATOM   3086  O   GLU B 132     -35.081  22.784  71.194  1.00 37.61           O  
ATOM   3087  CB  GLU B 132     -32.550  24.826  71.336  1.00 37.05           C  
ATOM   3088  CG  GLU B 132     -32.299  23.999  70.088  1.00 45.32           C  
ATOM   3089  CD  GLU B 132     -30.844  23.854  69.677  1.00 62.06           C  
ATOM   3090  OE1 GLU B 132     -29.970  24.357  70.404  1.00 63.87           O  
ATOM   3091  OE2 GLU B 132     -30.594  23.254  68.630  1.00 56.80           O1-
ATOM   3092  N   HIS B 133     -34.129  22.906  73.233  1.00 37.98           N  
ATOM   3093  CA  HIS B 133     -34.477  21.538  73.579  1.00 40.16           C  
ATOM   3094  C   HIS B 133     -35.995  21.348  73.594  1.00 43.63           C  
ATOM   3095  O   HIS B 133     -36.496  20.447  72.927  1.00 40.54           O  
ATOM   3096  CB  HIS B 133     -33.795  21.051  74.869  1.00 38.64           C  
ATOM   3097  CG  HIS B 133     -34.234  19.679  75.272  1.00 61.70           C  
ATOM   3098  CD2 HIS B 133     -35.064  19.253  76.250  1.00 57.70           C  
ATOM   3099  ND1 HIS B 133     -33.828  18.542  74.593  1.00 58.37           N  
ATOM   3100  CE1 HIS B 133     -34.362  17.473  75.160  1.00 58.19           C  
ATOM   3101  NE2 HIS B 133     -35.121  17.883  76.180  1.00 59.71           N  
ATOM   3102  N   THR B 134     -36.714  22.205  74.334  1.00 29.82           N  
ATOM   3103  CA  THR B 134     -38.172  22.130  74.400  1.00 29.71           C  
ATOM   3104  C   THR B 134     -38.797  22.314  73.014  1.00 32.92           C  
ATOM   3105  O   THR B 134     -39.692  21.584  72.625  1.00 36.99           O  
ATOM   3106  CB  THR B 134     -38.708  23.198  75.358  1.00 37.46           C  
ATOM   3107  CG2 THR B 134     -40.206  23.174  75.562  1.00 37.93           C  
ATOM   3108  OG1 THR B 134     -38.055  22.974  76.593  1.00 34.85           O  
ATOM   3109  N   LEU B 135     -38.308  23.295  72.261  1.00 29.45           N  
ATOM   3110  CA  LEU B 135     -38.938  23.632  70.997  1.00 32.67           C  
ATOM   3111  C   LEU B 135     -38.745  22.516  69.966  1.00 35.63           C  
ATOM   3112  O   LEU B 135     -39.660  22.236  69.205  1.00 39.65           O  
ATOM   3113  CB  LEU B 135     -38.436  24.996  70.512  1.00 31.38           C  
ATOM   3114  CG  LEU B 135     -38.791  26.177  71.420  1.00 38.30           C  
ATOM   3115  CD1 LEU B 135     -38.055  27.433  70.983  1.00 33.20           C  
ATOM   3116  CD2 LEU B 135     -40.296  26.424  71.442  1.00 37.30           C  
ATOM   3117  N   ARG B 136     -37.575  21.862  69.953  1.00 32.51           N  
ATOM   3118  CA  ARG B 136     -37.333  20.748  69.041  1.00 38.16           C  
ATOM   3119  C   ARG B 136     -38.271  19.582  69.357  1.00 32.83           C  
ATOM   3120  O   ARG B 136     -38.729  18.903  68.443  1.00 37.96           O  
ATOM   3121  CB  ARG B 136     -35.903  20.213  69.142  1.00 33.15           C  
ATOM   3122  CG  ARG B 136     -34.853  21.042  68.424  1.00 34.32           C  
ATOM   3123  CD  ARG B 136     -33.517  20.312  68.518  1.00 44.44           C  
ATOM   3124  NE  ARG B 136     -32.459  21.105  67.919  1.00 44.04           N  
ATOM   3125  CZ  ARG B 136     -32.328  21.330  66.605  1.00 59.48           C  
ATOM   3126  NH1 ARG B 136     -31.415  22.178  66.162  1.00 50.41           N1+
ATOM   3127  NH2 ARG B 136     -33.116  20.718  65.737  1.00 46.09           N  
ATOM   3128  N   ASN B 137     -38.538  19.353  70.649  1.00 31.18           N  
ATOM   3129  CA AASN B 137     -39.491  18.337  71.056  0.50 34.57           C  
ATOM   3130  CA BASN B 137     -39.495  18.336  71.066  0.50 34.36           C  
ATOM   3131  C   ASN B 137     -40.880  18.722  70.544  1.00 38.94           C  
ATOM   3132  O   ASN B 137     -41.620  17.880  70.072  1.00 42.08           O  
ATOM   3133  CB AASN B 137     -39.443  18.076  72.565  0.50 30.63           C  
ATOM   3134  CB BASN B 137     -39.494  18.119  72.590  0.50 30.49           C  
ATOM   3135  CG AASN B 137     -38.304  17.145  72.959  0.50 47.54           C  
ATOM   3136  CG BASN B 137     -40.466  17.064  73.093  0.50 42.78           C  
ATOM   3137  ND2AASN B 137     -37.754  17.298  74.162  0.50 44.83           N  
ATOM   3138  OD1AASN B 137     -37.907  16.282  72.178  0.50 37.66           O  
ATOM   3139  ND2BASN B 137     -40.090  15.802  72.979  0.50 47.54           N  
ATOM   3140  OD1BASN B 137     -41.542  17.376  73.603  0.50 45.62           O  
ATOM   3141  N   ILE B 138     -41.225  20.009  70.635  1.00 35.29           N  
ATOM   3142  CA  ILE B 138     -42.547  20.480  70.255  1.00 33.96           C  
ATOM   3143  C   ILE B 138     -42.771  20.304  68.754  1.00 36.28           C  
ATOM   3144  O   ILE B 138     -43.806  19.802  68.334  1.00 41.97           O  
ATOM   3145  CB  ILE B 138     -42.792  21.917  70.766  1.00 30.95           C  
ATOM   3146  CG1 ILE B 138     -43.080  21.884  72.269  1.00 35.77           C  
ATOM   3147  CG2 ILE B 138     -43.926  22.604  70.009  1.00 32.26           C  
ATOM   3148  CD1 ILE B 138     -43.014  23.209  72.939  1.00 35.14           C  
ATOM   3149  N   ASN B 139     -41.794  20.704  67.943  1.00 36.06           N  
ATOM   3150  CA  ASN B 139     -41.944  20.589  66.499  1.00 41.42           C  
ATOM   3151  C   ASN B 139     -40.586  20.301  65.848  1.00 42.41           C  
ATOM   3152  O   ASN B 139     -39.823  21.218  65.534  1.00 39.61           O  
ATOM   3153  CB  ASN B 139     -42.645  21.804  65.888  1.00 29.16           C  
ATOM   3154  CG  ASN B 139     -42.977  21.619  64.417  1.00 45.14           C  
ATOM   3155  ND2 ASN B 139     -43.792  22.518  63.876  1.00 33.52           N  
ATOM   3156  OD1 ASN B 139     -42.510  20.679  63.771  1.00 36.36           O  
ATOM   3157  N   PRO B 140     -40.260  19.016  65.604  1.00 36.97           N  
ATOM   3158  CA  PRO B 140     -38.993  18.641  64.975  1.00 42.94           C  
ATOM   3159  C   PRO B 140     -38.841  19.084  63.517  1.00 46.55           C  
ATOM   3160  O   PRO B 140     -37.770  18.919  62.948  1.00 46.92           O  
ATOM   3161  CB  PRO B 140     -38.956  17.104  65.109  1.00 38.28           C  
ATOM   3162  CG  PRO B 140     -40.419  16.711  65.191  1.00 45.23           C  
ATOM   3163  CD  PRO B 140     -41.069  17.841  65.980  1.00 39.35           C  
ATOM   3164  N   ASP B 141     -39.869  19.707  62.927  1.00 38.50           N  
ATOM   3165  CA  ASP B 141     -39.739  20.223  61.567  1.00 38.07           C  
ATOM   3166  C   ASP B 141     -38.964  21.542  61.515  1.00 37.79           C  
ATOM   3167  O   ASP B 141     -38.506  21.931  60.454  1.00 45.34           O  
ATOM   3168  CB  ASP B 141     -41.095  20.445  60.887  1.00 36.59           C  
ATOM   3169  CG  ASP B 141     -41.916  19.177  60.751  1.00 52.03           C  
ATOM   3170  OD1 ASP B 141     -41.315  18.132  60.469  1.00 54.78           O  
ATOM   3171  OD2 ASP B 141     -43.144  19.246  60.936  1.00 53.27           O1-
ATOM   3172  N   VAL B 142     -38.845  22.246  62.639  1.00 35.18           N  
ATOM   3173  CA  VAL B 142     -38.326  23.610  62.646  1.00 41.46           C  
ATOM   3174  C   VAL B 142     -36.806  23.566  62.818  1.00 39.99           C  
ATOM   3175  O   VAL B 142     -36.309  22.889  63.717  1.00 40.20           O  
ATOM   3176  CB  VAL B 142     -38.980  24.415  63.794  1.00 37.62           C  
ATOM   3177  CG1 VAL B 142     -38.361  25.799  63.987  1.00 35.53           C  
ATOM   3178  CG2 VAL B 142     -40.488  24.515  63.624  1.00 33.25           C  
ATOM   3179  N   LEU B 143     -36.056  24.315  61.996  1.00 42.48           N  
ATOM   3180  CA  LEU B 143     -34.616  24.398  62.211  1.00 41.69           C  
ATOM   3181  C   LEU B 143     -34.300  25.429  63.291  1.00 38.98           C  
ATOM   3182  O   LEU B 143     -34.942  26.471  63.358  1.00 38.66           O  
ATOM   3183  CB  LEU B 143     -33.943  24.789  60.895  1.00 45.00           C  
ATOM   3184  CG  LEU B 143     -34.115  23.813  59.738  1.00 47.45           C  
ATOM   3185  CD1 LEU B 143     -33.670  24.454  58.438  1.00 48.56           C  
ATOM   3186  CD2 LEU B 143     -33.309  22.558  60.005  1.00 52.01           C  
ATOM   3187  N   PHE B 144     -33.286  25.151  64.115  1.00 36.22           N  
ATOM   3188  CA  PHE B 144     -32.874  26.112  65.128  1.00 44.84           C  
ATOM   3189  C   PHE B 144     -31.391  26.428  64.990  1.00 50.01           C  
ATOM   3190  O   PHE B 144     -30.591  25.536  64.726  1.00 44.42           O  
ATOM   3191  CB  PHE B 144     -33.133  25.592  66.544  1.00 40.42           C  
ATOM   3192  CG  PHE B 144     -34.596  25.376  66.810  1.00 46.58           C  
ATOM   3193  CD1 PHE B 144     -35.395  26.404  67.288  1.00 41.64           C  
ATOM   3194  CD2 PHE B 144     -35.177  24.145  66.541  1.00 40.29           C  
ATOM   3195  CE1 PHE B 144     -36.756  26.195  67.493  1.00 46.75           C  
ATOM   3196  CE2 PHE B 144     -36.532  23.942  66.753  1.00 44.30           C  
ATOM   3197  CZ  PHE B 144     -37.321  24.966  67.226  1.00 50.81           C  
ATOM   3198  N   GLU B 145     -31.051  27.695  65.227  1.00 40.03           N  
ATOM   3199  CA  GLU B 145     -29.680  28.123  65.422  1.00 37.09           C  
ATOM   3200  C   GLU B 145     -29.697  29.044  66.635  1.00 34.19           C  
ATOM   3201  O   GLU B 145     -30.441  30.005  66.655  1.00 38.93           O  
ATOM   3202  CB  GLU B 145     -29.205  28.824  64.152  1.00 37.65           C  
ATOM   3203  CG  GLU B 145     -27.790  29.337  64.233  1.00 50.78           C  
ATOM   3204  CD  GLU B 145     -27.391  30.239  63.072  1.00 57.61           C  
ATOM   3205  OE1 GLU B 145     -27.827  29.971  61.938  1.00 46.05           O  
ATOM   3206  OE2 GLU B 145     -26.654  31.215  63.315  1.00 55.82           O1-
ATOM   3207  N   VAL B 146     -28.960  28.701  67.685  1.00 33.94           N  
ATOM   3208  CA  VAL B 146     -29.053  29.491  68.904  1.00 32.89           C  
ATOM   3209  C   VAL B 146     -27.671  30.043  69.232  1.00 37.53           C  
ATOM   3210  O   VAL B 146     -26.666  29.444  68.871  1.00 40.71           O  
ATOM   3211  CB  VAL B 146     -29.639  28.697  70.089  1.00 41.49           C  
ATOM   3212  CG1 VAL B 146     -30.984  28.080  69.742  1.00 43.23           C  
ATOM   3213  CG2 VAL B 146     -28.672  27.642  70.626  1.00 36.05           C  
ATOM   3214  N   HIS B 147     -27.638  31.192  69.906  1.00 37.19           N  
ATOM   3215  CA  HIS B 147     -26.398  31.864  70.261  1.00 32.76           C  
ATOM   3216  C   HIS B 147     -26.533  32.383  71.676  1.00 39.03           C  
ATOM   3217  O   HIS B 147     -27.419  33.173  71.988  1.00 37.09           O  
ATOM   3218  CB  HIS B 147     -26.043  32.966  69.254  1.00 33.14           C  
ATOM   3219  CG  HIS B 147     -25.883  32.438  67.862  1.00 39.70           C  
ATOM   3220  CD2 HIS B 147     -26.717  32.443  66.789  1.00 39.57           C  
ATOM   3221  ND1 HIS B 147     -24.759  31.732  67.473  1.00 43.99           N  
ATOM   3222  CE1 HIS B 147     -24.895  31.353  66.212  1.00 40.76           C  
ATOM   3223  NE2 HIS B 147     -26.084  31.789  65.766  1.00 39.85           N  
ATOM   3224  N   ASN B 148     -25.658  31.853  72.523  1.00 34.80           N  
ATOM   3225  CA  ASN B 148     -25.660  32.160  73.935  1.00 34.73           C  
ATOM   3226  C   ASN B 148     -24.667  33.293  74.172  1.00 41.44           C  
ATOM   3227  O   ASN B 148     -23.606  33.065  74.732  1.00 44.21           O  
ATOM   3228  CB  ASN B 148     -25.348  30.894  74.728  1.00 32.35           C  
ATOM   3229  CG  ASN B 148     -25.362  31.121  76.220  1.00 39.54           C  
ATOM   3230  ND2 ASN B 148     -24.698  30.247  76.944  1.00 52.79           N  
ATOM   3231  OD1 ASN B 148     -25.967  32.070  76.713  1.00 42.79           O  
ATOM   3232  N   TYR B 149     -24.992  34.495  73.696  1.00 39.42           N  
ATOM   3233  CA  TYR B 149     -24.103  35.632  73.886  1.00 46.95           C  
ATOM   3234  C   TYR B 149     -24.869  36.947  73.911  1.00 44.90           C  
ATOM   3235  O   TYR B 149     -26.028  37.027  73.512  1.00 41.09           O  
ATOM   3236  CB  TYR B 149     -22.982  35.670  72.846  1.00 39.33           C  
ATOM   3237  CG  TYR B 149     -23.346  35.866  71.391  1.00 32.43           C  
ATOM   3238  CD1 TYR B 149     -23.975  37.010  70.935  1.00 35.30           C  
ATOM   3239  CD2 TYR B 149     -22.962  34.937  70.440  1.00 39.52           C  
ATOM   3240  CE1 TYR B 149     -24.229  37.218  69.584  1.00 33.81           C  
ATOM   3241  CE2 TYR B 149     -23.228  35.109  69.086  1.00 31.88           C  
ATOM   3242  CZ  TYR B 149     -23.861  36.258  68.650  1.00 32.62           C  
ATOM   3243  OH  TYR B 149     -24.140  36.411  67.319  1.00 41.36           O  
ATOM   3244  N   ASN B 150     -24.181  37.972  74.400  1.00 45.58           N  
ATOM   3245  CA  ASN B 150     -24.675  39.334  74.477  1.00 42.96           C  
ATOM   3246  C   ASN B 150     -24.389  40.031  73.149  1.00 37.84           C  
ATOM   3247  O   ASN B 150     -23.233  40.187  72.789  1.00 45.36           O  
ATOM   3248  CB  ASN B 150     -23.966  40.065  75.609  1.00 35.43           C  
ATOM   3249  CG  ASN B 150     -24.444  41.481  75.808  1.00 43.06           C  
ATOM   3250  ND2 ASN B 150     -24.344  41.920  77.047  1.00 43.12           N  
ATOM   3251  OD1 ASN B 150     -24.916  42.158  74.881  1.00 37.97           O  
ATOM   3252  N   ILE B 151     -25.439  40.450  72.435  1.00 35.43           N  
ATOM   3253  CA  ILE B 151     -25.321  40.908  71.050  1.00 40.56           C  
ATOM   3254  C   ILE B 151     -24.676  42.295  70.979  1.00 40.31           C  
ATOM   3255  O   ILE B 151     -24.296  42.716  69.881  1.00 37.36           O  
ATOM   3256  CB  ILE B 151     -26.671  40.916  70.294  1.00 40.01           C  
ATOM   3257  CG1 ILE B 151     -27.624  41.947  70.906  1.00 39.32           C  
ATOM   3258  CG2 ILE B 151     -27.300  39.525  70.247  1.00 32.64           C  
ATOM   3259  CD1 ILE B 151     -28.654  42.500  69.962  1.00 35.51           C  
ATOM   3260  N   THR B 152     -24.563  42.992  72.124  1.00 29.55           N  
ATOM   3261  CA  THR B 152     -24.168  44.389  72.112  1.00 35.94           C  
ATOM   3262  C   THR B 152     -22.650  44.557  72.190  1.00 46.29           C  
ATOM   3263  O   THR B 152     -22.158  45.638  71.908  1.00 52.40           O  
ATOM   3264  CB  THR B 152     -24.786  45.203  73.260  1.00 43.13           C  
ATOM   3265  CG2 THR B 152     -26.295  45.170  73.302  1.00 35.87           C  
ATOM   3266  OG1 THR B 152     -24.257  44.693  74.477  1.00 39.05           O  
ATOM   3267  N   THR B 153     -21.911  43.518  72.594  1.00 48.32           N  
ATOM   3268  CA  THR B 153     -20.474  43.637  72.779  1.00 46.68           C  
ATOM   3269  C   THR B 153     -19.747  43.631  71.435  1.00 54.94           C  
ATOM   3270  O   THR B 153     -20.230  43.086  70.429  1.00 56.06           O  
ATOM   3271  CB  THR B 153     -19.905  42.551  73.695  1.00 42.59           C  
ATOM   3272  CG2 THR B 153     -20.585  42.496  75.045  1.00 44.89           C  
ATOM   3273  OG1 THR B 153     -19.985  41.338  72.949  1.00 52.10           O  
ATOM   3274  N   VAL B 154     -18.554  44.252  71.455  1.00 49.64           N  
ATOM   3275  CA  VAL B 154     -17.779  44.510  70.254  1.00 54.35           C  
ATOM   3276  C   VAL B 154     -17.499  43.183  69.541  1.00 57.40           C  
ATOM   3277  O   VAL B 154     -17.700  43.073  68.327  1.00 58.24           O  
ATOM   3278  CB  VAL B 154     -16.507  45.317  70.588  1.00 63.71           C  
ATOM   3279  CG1 VAL B 154     -15.606  45.464  69.374  1.00 74.24           C  
ATOM   3280  CG2 VAL B 154     -16.849  46.686  71.180  1.00 50.30           C  
ATOM   3281  N   GLU B 155     -17.091  42.174  70.330  1.00 47.28           N  
ATOM   3282  CA AGLU B 155     -16.798  40.838  69.834  0.50 63.72           C  
ATOM   3283  CA BGLU B 155     -16.800  40.832  69.852  0.50 62.52           C  
ATOM   3284  C   GLU B 155     -18.006  40.217  69.131  1.00 63.58           C  
ATOM   3285  O   GLU B 155     -17.848  39.575  68.107  1.00 64.51           O  
ATOM   3286  CB AGLU B 155     -16.192  39.937  70.916  0.50 65.80           C  
ATOM   3287  CB BGLU B 155     -16.301  39.982  71.027  0.50 60.37           C  
ATOM   3288  CG AGLU B 155     -16.969  39.804  72.220  0.50 72.08           C  
ATOM   3289  CG BGLU B 155     -15.194  40.648  71.844  0.50 64.65           C  
ATOM   3290  CD AGLU B 155     -16.916  38.426  72.873  0.50 87.47           C  
ATOM   3291  CD BGLU B 155     -15.584  41.526  73.029  0.50 91.15           C  
ATOM   3292  OE1AGLU B 155     -16.347  37.487  72.272  0.50 79.90           O  
ATOM   3293  OE2AGLU B 155     -17.421  38.297  73.998  0.50 70.44           O1-
ATOM   3294  OE1BGLU B 155     -15.015  41.324  74.124  0.50 79.34           O  
ATOM   3295  OE2BGLU B 155     -16.438  42.432  72.861  0.50 69.55           O1-
ATOM   3296  N   ASN B 156     -19.221  40.412  69.669  1.00 57.10           N  
ATOM   3297  CA  ASN B 156     -20.379  39.667  69.186  1.00 55.37           C  
ATOM   3298  C   ASN B 156     -21.118  40.379  68.051  1.00 52.83           C  
ATOM   3299  O   ASN B 156     -21.774  39.724  67.216  1.00 51.20           O  
ATOM   3300  CB  ASN B 156     -21.323  39.310  70.329  1.00 55.64           C  
ATOM   3301  CG  ASN B 156     -20.653  38.397  71.327  1.00 44.28           C  
ATOM   3302  ND2 ASN B 156     -20.871  38.645  72.603  1.00 35.43           N  
ATOM   3303  OD1 ASN B 156     -19.942  37.477  70.941  1.00 52.18           O  
ATOM   3304  N   PHE B 157     -21.043  41.718  68.065  1.00 48.44           N  
ATOM   3305  CA  PHE B 157     -21.882  42.506  67.181  1.00 47.94           C  
ATOM   3306  C   PHE B 157     -21.739  42.058  65.715  1.00 46.54           C  
ATOM   3307  O   PHE B 157     -22.723  41.946  64.981  1.00 53.47           O  
ATOM   3308  CB  PHE B 157     -21.661  44.005  67.376  1.00 51.46           C  
ATOM   3309  CG  PHE B 157     -22.513  44.819  66.432  1.00 57.93           C  
ATOM   3310  CD1 PHE B 157     -23.887  44.933  66.635  1.00 64.97           C  
ATOM   3311  CD2 PHE B 157     -21.967  45.404  65.294  1.00 49.74           C  
ATOM   3312  CE1 PHE B 157     -24.689  45.635  65.738  1.00 66.83           C  
ATOM   3313  CE2 PHE B 157     -22.771  46.108  64.402  1.00 54.24           C  
ATOM   3314  CZ  PHE B 157     -24.127  46.233  64.629  1.00 46.03           C  
ATOM   3315  N   GLN B 158     -20.513  41.772  65.287  1.00 42.23           N  
ATOM   3316  CA  GLN B 158     -20.252  41.471  63.886  1.00 54.61           C  
ATOM   3317  C   GLN B 158     -20.827  40.099  63.524  1.00 46.29           C  
ATOM   3318  O   GLN B 158     -21.359  39.899  62.424  1.00 51.83           O  
ATOM   3319  CB  GLN B 158     -18.754  41.598  63.573  1.00 56.00           C  
ATOM   3320  CG  GLN B 158     -18.404  41.399  62.100  1.00 65.36           C  
ATOM   3321  CD  GLN B 158     -19.202  42.304  61.187  1.00108.13           C  
ATOM   3322  NE2 GLN B 158     -18.969  43.609  61.276  1.00 95.85           N  
ATOM   3323  OE1 GLN B 158     -20.046  41.834  60.427  1.00 93.43           O  
ATOM   3324  N   HIS B 159     -20.712  39.158  64.470  1.00 49.02           N  
ATOM   3325  CA  HIS B 159     -21.257  37.821  64.299  1.00 45.67           C  
ATOM   3326  C   HIS B 159     -22.779  37.919  64.170  1.00 49.02           C  
ATOM   3327  O   HIS B 159     -23.385  37.336  63.262  1.00 44.35           O  
ATOM   3328  CB  HIS B 159     -20.815  36.915  65.454  1.00 42.15           C  
ATOM   3329  CG  HIS B 159     -21.259  35.509  65.274  1.00 53.21           C  
ATOM   3330  CD2 HIS B 159     -20.786  34.534  64.470  1.00 56.98           C  
ATOM   3331  ND1 HIS B 159     -22.364  34.985  65.916  1.00 50.63           N  
ATOM   3332  CE1 HIS B 159     -22.523  33.737  65.533  1.00 57.16           C  
ATOM   3333  NE2 HIS B 159     -21.571  33.435  64.645  1.00 55.97           N  
ATOM   3334  N   PHE B 160     -23.372  38.699  65.084  1.00 37.38           N  
ATOM   3335  CA  PHE B 160     -24.802  38.977  65.083  1.00 46.82           C  
ATOM   3336  C   PHE B 160     -25.271  39.445  63.699  1.00 44.79           C  
ATOM   3337  O   PHE B 160     -26.207  38.885  63.133  1.00 46.68           O  
ATOM   3338  CB  PHE B 160     -25.132  39.983  66.189  1.00 35.70           C  
ATOM   3339  CG  PHE B 160     -26.554  40.456  66.174  1.00 43.27           C  
ATOM   3340  CD1 PHE B 160     -27.602  39.570  66.424  1.00 49.25           C  
ATOM   3341  CD2 PHE B 160     -26.847  41.784  65.920  1.00 42.15           C  
ATOM   3342  CE1 PHE B 160     -28.922  39.999  66.372  1.00 52.20           C  
ATOM   3343  CE2 PHE B 160     -28.169  42.214  65.888  1.00 50.06           C  
ATOM   3344  CZ  PHE B 160     -29.202  41.321  66.109  1.00 55.78           C  
ATOM   3345  N   MET B 161     -24.590  40.456  63.139  1.00 43.65           N  
ATOM   3346  CA  MET B 161     -24.950  40.987  61.834  1.00 43.79           C  
ATOM   3347  C   MET B 161     -24.787  39.943  60.733  1.00 42.25           C  
ATOM   3348  O   MET B 161     -25.601  39.900  59.808  1.00 52.05           O  
ATOM   3349  CB  MET B 161     -24.125  42.224  61.491  1.00 51.89           C  
ATOM   3350  CG  MET B 161     -24.652  43.443  62.191  1.00 58.71           C  
ATOM   3351  SD  MET B 161     -24.098  45.003  61.437  1.00 64.79           S  
ATOM   3352  CE  MET B 161     -24.513  44.713  59.715  1.00 55.77           C  
ATOM   3353  N   ASP B 162     -23.728  39.132  60.836  1.00 45.70           N  
ATOM   3354  CA AASP B 162     -23.458  38.075  59.873  0.60 41.31           C  
ATOM   3355  CA BASP B 162     -23.456  38.071  59.877  0.40 43.57           C  
ATOM   3356  C   ASP B 162     -24.622  37.088  59.875  1.00 48.41           C  
ATOM   3357  O   ASP B 162     -25.064  36.631  58.811  1.00 49.03           O  
ATOM   3358  CB AASP B 162     -22.123  37.379  60.157  0.60 43.45           C  
ATOM   3359  CB BASP B 162     -22.118  37.376  60.171  0.40 46.75           C  
ATOM   3360  CG AASP B 162     -20.876  38.218  59.920  0.60 54.15           C  
ATOM   3361  CG BASP B 162     -21.910  36.061  59.430  0.40 62.06           C  
ATOM   3362  OD1AASP B 162     -20.917  39.185  59.125  0.60 53.35           O  
ATOM   3363  OD2AASP B 162     -19.869  37.894  60.545  0.60 81.64           O1-
ATOM   3364  OD1BASP B 162     -22.133  36.033  58.212  0.40 55.78           O  
ATOM   3365  OD2BASP B 162     -21.519  35.073  60.080  0.40 64.08           O1-
ATOM   3366  N   ARG B 163     -25.113  36.768  61.088  1.00 47.57           N  
ATOM   3367  CA  ARG B 163     -26.187  35.792  61.226  1.00 53.32           C  
ATOM   3368  C   ARG B 163     -27.516  36.352  60.709  1.00 42.36           C  
ATOM   3369  O   ARG B 163     -28.276  35.609  60.104  1.00 45.50           O  
ATOM   3370  CB  ARG B 163     -26.228  35.176  62.630  1.00 40.28           C  
ATOM   3371  CG  ARG B 163     -24.998  34.349  63.004  1.00 42.08           C  
ATOM   3372  CD  ARG B 163     -24.345  33.583  61.865  1.00 35.94           C  
ATOM   3373  NE  ARG B 163     -25.181  32.498  61.382  1.00 37.05           N  
ATOM   3374  CZ  ARG B 163     -25.217  32.026  60.141  1.00 47.22           C  
ATOM   3375  NH1 ARG B 163     -26.025  31.026  59.845  1.00 45.93           N1+
ATOM   3376  NH2 ARG B 163     -24.462  32.539  59.187  1.00 48.65           N  
ATOM   3377  N   ILE B 164     -27.773  37.660  60.901  1.00 50.21           N  
ATOM   3378  CA AILE B 164     -28.972  38.293  60.368  0.50 52.24           C  
ATOM   3379  CA BILE B 164     -28.971  38.291  60.368  0.50 51.57           C  
ATOM   3380  C   ILE B 164     -28.947  38.219  58.840  1.00 62.66           C  
ATOM   3381  O   ILE B 164     -29.974  37.941  58.211  1.00 54.08           O  
ATOM   3382  CB AILE B 164     -29.097  39.753  60.854  0.50 48.02           C  
ATOM   3383  CB BILE B 164     -29.110  39.741  60.880  0.50 46.31           C  
ATOM   3384  CG1AILE B 164     -29.199  39.889  62.371  0.50 56.05           C  
ATOM   3385  CG2AILE B 164     -30.253  40.472  60.168  0.50 55.86           C  
ATOM   3386  CG1BILE B 164     -29.260  39.790  62.403  0.50 52.01           C  
ATOM   3387  CG2BILE B 164     -30.249  40.472  60.178  0.50 54.17           C  
ATOM   3388  CD1AILE B 164     -29.289  41.341  62.794  0.50 46.50           C  
ATOM   3389  CD1BILE B 164     -30.139  38.701  62.984  0.50 43.38           C  
ATOM   3390  N   SER B 165     -27.763  38.473  58.253  1.00 54.59           N  
ATOM   3391  CA  SER B 165     -27.547  38.557  56.814  1.00 48.00           C  
ATOM   3392  C   SER B 165     -27.468  37.188  56.147  1.00 46.57           C  
ATOM   3393  O   SER B 165     -27.811  37.075  54.975  1.00 55.22           O  
ATOM   3394  CB  SER B 165     -26.284  39.322  56.500  1.00 51.18           C  
ATOM   3395  OG  SER B 165     -26.297  40.600  57.099  1.00 65.97           O  
ATOM   3396  N   ASN B 166     -26.984  36.159  56.863  1.00 58.26           N  
ATOM   3397  CA  ASN B 166     -26.672  34.886  56.220  1.00 56.66           C  
ATOM   3398  C   ASN B 166     -27.378  33.703  56.872  1.00 59.10           C  
ATOM   3399  O   ASN B 166     -27.267  32.588  56.362  1.00 54.15           O  
ATOM   3400  CB  ASN B 166     -25.171  34.605  56.269  1.00 57.37           C  
ATOM   3401  CG  ASN B 166     -24.423  35.630  55.452  1.00 56.56           C  
ATOM   3402  ND2 ASN B 166     -23.802  36.585  56.122  1.00 53.79           N  
ATOM   3403  OD1 ASN B 166     -24.481  35.597  54.225  1.00 62.08           O  
ATOM   3404  N   GLY B 167     -28.090  33.957  57.978  1.00 51.17           N  
ATOM   3405  CA  GLY B 167     -28.651  32.904  58.808  1.00 47.91           C  
ATOM   3406  C   GLY B 167     -30.090  32.545  58.427  1.00 54.71           C  
ATOM   3407  O   GLY B 167     -30.779  31.874  59.186  1.00 49.68           O  
ATOM   3408  N   GLY B 168     -30.521  32.959  57.233  1.00 48.96           N  
ATOM   3409  CA  GLY B 168     -31.846  32.648  56.735  1.00 46.06           C  
ATOM   3410  C   GLY B 168     -31.997  31.160  56.454  1.00 44.62           C  
ATOM   3411  O   GLY B 168     -31.080  30.385  56.701  1.00 53.90           O  
ATOM   3412  N   LEU B 169     -33.158  30.780  55.925  1.00 51.69           N  
ATOM   3413  CA  LEU B 169     -33.471  29.373  55.742  1.00 54.49           C  
ATOM   3414  C   LEU B 169     -32.408  28.716  54.863  1.00 60.01           C  
ATOM   3415  O   LEU B 169     -31.931  27.630  55.180  1.00 64.63           O  
ATOM   3416  CB  LEU B 169     -34.876  29.250  55.152  1.00 50.67           C  
ATOM   3417  CG  LEU B 169     -35.443  27.835  55.158  1.00 56.53           C  
ATOM   3418  CD1 LEU B 169     -35.543  27.297  56.574  1.00 58.13           C  
ATOM   3419  CD2 LEU B 169     -36.794  27.791  54.470  1.00 63.68           C  
ATOM   3420  N   GLU B 170     -32.031  29.387  53.769  1.00 58.93           N  
ATOM   3421  CA  GLU B 170     -30.867  28.996  52.988  1.00 66.03           C  
ATOM   3422  C   GLU B 170     -29.664  29.795  53.489  1.00 60.70           C  
ATOM   3423  O   GLU B 170     -29.721  31.025  53.538  1.00 64.93           O  
ATOM   3424  CB  GLU B 170     -31.086  29.288  51.504  1.00 85.33           C  
ATOM   3425  CG  GLU B 170     -32.117  28.429  50.804  1.00 97.29           C  
ATOM   3426  CD  GLU B 170     -32.630  29.075  49.526  1.00131.94           C  
ATOM   3427  OE1 GLU B 170     -33.566  28.512  48.928  1.00140.10           O  
ATOM   3428  OE2 GLU B 170     -32.096  30.143  49.125  1.00109.87           O1-
ATOM   3429  N   GLU B 171     -28.585  29.095  53.867  1.00 54.62           N  
ATOM   3430  CA  GLU B 171     -27.352  29.748  54.284  1.00 65.03           C  
ATOM   3431  C   GLU B 171     -26.915  30.759  53.226  1.00 59.56           C  
ATOM   3432  O   GLU B 171     -26.913  30.452  52.041  1.00 72.61           O  
ATOM   3433  CB  GLU B 171     -26.245  28.727  54.580  1.00 55.40           C  
ATOM   3434  CG  GLU B 171     -24.960  29.352  55.109  1.00 64.48           C  
ATOM   3435  CD  GLU B 171     -25.071  30.092  56.438  1.00 70.79           C  
ATOM   3436  OE1 GLU B 171     -25.875  29.672  57.282  1.00 71.75           O  
ATOM   3437  OE2 GLU B 171     -24.358  31.088  56.625  1.00 70.98           O1-
ATOM   3438  N   GLY B 172     -26.583  31.974  53.674  1.00 62.69           N  
ATOM   3439  CA  GLY B 172     -26.158  33.038  52.784  1.00 47.61           C  
ATOM   3440  C   GLY B 172     -27.287  33.999  52.419  1.00 60.77           C  
ATOM   3441  O   GLY B 172     -27.027  35.059  51.863  1.00 68.73           O  
ATOM   3442  N   LYS B 173     -28.536  33.616  52.708  1.00 72.67           N  
ATOM   3443  CA  LYS B 173     -29.673  34.511  52.551  1.00 58.48           C  
ATOM   3444  C   LYS B 173     -30.009  35.109  53.915  1.00 54.77           C  
ATOM   3445  O   LYS B 173     -29.759  34.484  54.948  1.00 54.96           O  
ATOM   3446  CB  LYS B 173     -30.882  33.754  52.000  1.00 68.06           C  
ATOM   3447  CG  LYS B 173     -30.706  33.131  50.626  1.00 88.60           C  
ATOM   3448  CD  LYS B 173     -30.823  34.107  49.510  1.00 97.70           C  
ATOM   3449  CE  LYS B 173     -30.924  33.402  48.176  1.00123.85           C  
ATOM   3450  NZ  LYS B 173     -30.642  34.317  47.047  1.00129.70           N1+
ATOM   3451  N   PRO B 174     -30.579  36.335  53.977  1.00 52.11           N  
ATOM   3452  CA  PRO B 174     -30.932  36.939  55.267  1.00 53.03           C  
ATOM   3453  C   PRO B 174     -32.180  36.322  55.897  1.00 45.64           C  
ATOM   3454  O   PRO B 174     -32.955  35.625  55.249  1.00 54.18           O  
ATOM   3455  CB  PRO B 174     -31.140  38.422  54.933  1.00 42.46           C  
ATOM   3456  CG  PRO B 174     -31.560  38.416  53.472  1.00 49.47           C  
ATOM   3457  CD  PRO B 174     -30.893  37.209  52.839  1.00 48.72           C  
ATOM   3458  N   VAL B 175     -32.351  36.559  57.194  1.00 52.24           N  
ATOM   3459  CA  VAL B 175     -33.578  36.181  57.869  1.00 46.59           C  
ATOM   3460  C   VAL B 175     -34.700  37.085  57.357  1.00 47.60           C  
ATOM   3461  O   VAL B 175     -34.471  38.211  56.947  1.00 57.37           O  
ATOM   3462  CB  VAL B 175     -33.413  36.289  59.394  1.00 43.78           C  
ATOM   3463  CG1 VAL B 175     -32.315  35.360  59.877  1.00 45.96           C  
ATOM   3464  CG2 VAL B 175     -33.132  37.723  59.826  1.00 38.96           C  
ATOM   3465  N   ASP B 176     -35.928  36.572  57.383  1.00 43.27           N  
ATOM   3466  CA  ASP B 176     -37.079  37.317  56.915  1.00 38.64           C  
ATOM   3467  C   ASP B 176     -37.464  38.412  57.896  1.00 43.14           C  
ATOM   3468  O   ASP B 176     -37.975  39.432  57.472  1.00 47.50           O  
ATOM   3469  CB  ASP B 176     -38.222  36.370  56.583  1.00 39.45           C  
ATOM   3470  CG  ASP B 176     -37.760  35.377  55.527  1.00 52.39           C  
ATOM   3471  OD1 ASP B 176     -37.799  35.723  54.343  1.00 58.94           O  
ATOM   3472  OD2 ASP B 176     -37.287  34.291  55.908  1.00 64.68           O1-
ATOM   3473  N   LEU B 177     -37.195  38.225  59.193  1.00 43.27           N  
ATOM   3474  CA  LEU B 177     -37.645  39.189  60.184  1.00 35.69           C  
ATOM   3475  C   LEU B 177     -36.755  39.053  61.411  1.00 40.76           C  
ATOM   3476  O   LEU B 177     -36.316  37.958  61.751  1.00 41.44           O  
ATOM   3477  CB  LEU B 177     -39.100  38.832  60.520  1.00 44.42           C  
ATOM   3478  CG  LEU B 177     -40.081  39.956  60.850  1.00 51.77           C  
ATOM   3479  CD1 LEU B 177     -40.130  41.030  59.769  1.00 44.24           C  
ATOM   3480  CD2 LEU B 177     -41.463  39.376  61.075  1.00 46.85           C  
ATOM   3481  N   VAL B 178     -36.480  40.179  62.064  1.00 35.14           N  
ATOM   3482  CA  VAL B 178     -35.852  40.121  63.369  1.00 37.52           C  
ATOM   3483  C   VAL B 178     -36.911  40.551  64.371  1.00 32.11           C  
ATOM   3484  O   VAL B 178     -37.665  41.473  64.093  1.00 36.72           O  
ATOM   3485  CB  VAL B 178     -34.588  41.006  63.457  1.00 41.92           C  
ATOM   3486  CG1 VAL B 178     -34.043  41.043  64.874  1.00 31.22           C  
ATOM   3487  CG2 VAL B 178     -33.493  40.548  62.487  1.00 29.44           C  
ATOM   3488  N   LEU B 179     -36.978  39.863  65.510  1.00 31.42           N  
ATOM   3489  CA  LEU B 179     -37.902  40.251  66.554  1.00 32.53           C  
ATOM   3490  C   LEU B 179     -37.080  40.600  67.772  1.00 33.95           C  
ATOM   3491  O   LEU B 179     -36.279  39.796  68.237  1.00 37.77           O  
ATOM   3492  CB  LEU B 179     -38.866  39.103  66.898  1.00 33.15           C  
ATOM   3493  CG  LEU B 179     -39.672  38.533  65.743  1.00 33.08           C  
ATOM   3494  CD1 LEU B 179     -40.579  37.409  66.237  1.00 29.78           C  
ATOM   3495  CD2 LEU B 179     -40.486  39.639  65.095  1.00 33.37           C  
ATOM   3496  N   SER B 180     -37.346  41.784  68.292  1.00 33.41           N  
ATOM   3497  CA  SER B 180     -36.638  42.260  69.455  1.00 39.20           C  
ATOM   3498  C   SER B 180     -37.554  42.035  70.643  1.00 33.16           C  
ATOM   3499  O   SER B 180     -38.594  42.674  70.730  1.00 33.37           O  
ATOM   3500  CB  SER B 180     -36.269  43.720  69.289  1.00 37.91           C  
ATOM   3501  OG  SER B 180     -35.947  44.289  70.547  1.00 38.31           O  
ATOM   3502  N   CYS B 181     -37.162  41.108  71.521  1.00 31.17           N  
ATOM   3503  CA  CYS B 181     -37.888  40.839  72.753  1.00 33.69           C  
ATOM   3504  C   CYS B 181     -36.947  41.037  73.949  1.00 34.20           C  
ATOM   3505  O   CYS B 181     -36.928  40.245  74.884  1.00 41.79           O  
ATOM   3506  CB  CYS B 181     -38.509  39.447  72.715  1.00 31.20           C  
ATOM   3507  SG  CYS B 181     -39.493  39.095  71.229  1.00 36.03           S  
ATOM   3508  N   VAL B 182     -36.159  42.113  73.919  1.00 37.79           N  
ATOM   3509  CA  VAL B 182     -35.196  42.379  74.981  1.00 32.87           C  
ATOM   3510  C   VAL B 182     -35.824  43.333  75.991  1.00 37.02           C  
ATOM   3511  O   VAL B 182     -36.914  43.838  75.755  1.00 41.47           O  
ATOM   3512  CB  VAL B 182     -33.880  42.941  74.418  1.00 34.73           C  
ATOM   3513  CG1 VAL B 182     -33.200  41.922  73.523  1.00 32.35           C  
ATOM   3514  CG2 VAL B 182     -34.115  44.274  73.687  1.00 31.35           C  
ATOM   3515  N   ASP B 183     -35.104  43.600  77.087  1.00 34.04           N  
ATOM   3516  CA  ASP B 183     -35.643  44.370  78.198  1.00 32.22           C  
ATOM   3517  C   ASP B 183     -34.796  45.621  78.502  1.00 33.05           C  
ATOM   3518  O   ASP B 183     -34.859  46.137  79.616  1.00 36.81           O  
ATOM   3519  CB  ASP B 183     -35.715  43.484  79.452  1.00 29.05           C  
ATOM   3520  CG  ASP B 183     -34.347  42.900  79.866  1.00 36.96           C  
ATOM   3521  OD1 ASP B 183     -33.357  43.046  79.114  1.00 34.81           O  
ATOM   3522  OD2 ASP B 183     -34.274  42.271  80.918  1.00 40.11           O1-
ATOM   3523  N   ASN B 184     -34.006  46.115  77.540  1.00 37.39           N  
ATOM   3524  CA  ASN B 184     -33.153  47.294  77.726  1.00 35.54           C  
ATOM   3525  C   ASN B 184     -32.930  48.013  76.391  1.00 37.67           C  
ATOM   3526  O   ASN B 184     -32.893  47.385  75.335  1.00 39.56           O  
ATOM   3527  CB  ASN B 184     -31.796  46.939  78.377  1.00 30.06           C  
ATOM   3528  CG  ASN B 184     -30.968  45.991  77.543  1.00 38.69           C  
ATOM   3529  ND2 ASN B 184     -31.195  44.690  77.697  1.00 33.24           N  
ATOM   3530  OD1 ASN B 184     -30.167  46.444  76.723  1.00 37.77           O  
ATOM   3531  N   PHE B 185     -32.684  49.330  76.460  1.00 40.76           N  
ATOM   3532  CA  PHE B 185     -32.511  50.188  75.293  1.00 36.06           C  
ATOM   3533  C   PHE B 185     -31.204  49.936  74.556  1.00 40.13           C  
ATOM   3534  O   PHE B 185     -31.157  50.046  73.334  1.00 37.28           O  
ATOM   3535  CB  PHE B 185     -32.719  51.661  75.645  1.00 41.55           C  
ATOM   3536  CG  PHE B 185     -34.122  51.956  76.114  1.00 48.70           C  
ATOM   3537  CD1 PHE B 185     -35.219  51.565  75.357  1.00 44.92           C  
ATOM   3538  CD2 PHE B 185     -34.347  52.597  77.324  1.00 48.73           C  
ATOM   3539  CE1 PHE B 185     -36.515  51.824  75.787  1.00 45.41           C  
ATOM   3540  CE2 PHE B 185     -35.640  52.861  77.758  1.00 52.15           C  
ATOM   3541  CZ  PHE B 185     -36.722  52.467  76.994  1.00 52.35           C  
ATOM   3542  N   GLU B 186     -30.153  49.560  75.280  1.00 35.93           N  
ATOM   3543  CA  GLU B 186     -28.887  49.300  74.622  1.00 30.48           C  
ATOM   3544  C   GLU B 186     -29.043  48.192  73.591  1.00 39.35           C  
ATOM   3545  O   GLU B 186     -28.569  48.320  72.453  1.00 38.01           O  
ATOM   3546  CB  GLU B 186     -27.802  48.953  75.641  1.00 36.48           C  
ATOM   3547  CG  GLU B 186     -26.459  48.722  74.990  1.00 51.59           C  
ATOM   3548  CD  GLU B 186     -25.320  48.396  75.946  1.00 74.50           C  
ATOM   3549  OE1 GLU B 186     -25.597  47.927  77.074  1.00 75.55           O  
ATOM   3550  OE2 GLU B 186     -24.154  48.587  75.550  1.00 75.53           O1-
ATOM   3551  N   ALA B 187     -29.720  47.104  73.985  1.00 37.72           N  
ATOM   3552  CA  ALA B 187     -29.928  45.993  73.064  1.00 35.96           C  
ATOM   3553  C   ALA B 187     -30.834  46.402  71.897  1.00 41.02           C  
ATOM   3554  O   ALA B 187     -30.562  46.048  70.739  1.00 35.66           O  
ATOM   3555  CB  ALA B 187     -30.402  44.759  73.807  1.00 42.84           C  
ATOM   3556  N   ARG B 188     -31.895  47.182  72.203  1.00 35.14           N  
ATOM   3557  CA  ARG B 188     -32.778  47.695  71.153  1.00 39.82           C  
ATOM   3558  C   ARG B 188     -31.992  48.567  70.161  1.00 47.86           C  
ATOM   3559  O   ARG B 188     -32.117  48.395  68.943  1.00 37.90           O  
ATOM   3560  CB  ARG B 188     -33.989  48.430  71.730  1.00 36.68           C  
ATOM   3561  CG  ARG B 188     -35.101  47.530  72.246  1.00 56.62           C  
ATOM   3562  CD  ARG B 188     -36.194  48.221  73.055  1.00 52.47           C  
ATOM   3563  NE  ARG B 188     -37.052  47.358  73.867  1.00 48.03           N  
ATOM   3564  CZ  ARG B 188     -37.219  47.457  75.190  1.00 57.59           C  
ATOM   3565  NH1 ARG B 188     -38.071  46.665  75.813  1.00 63.16           N1+
ATOM   3566  NH2 ARG B 188     -36.544  48.351  75.890  1.00 61.17           N  
ATOM   3567  N   MET B 189     -31.154  49.485  70.679  1.00 41.55           N  
ATOM   3568  CA AMET B 189     -30.360  50.356  69.818  0.50 38.72           C  
ATOM   3569  CA BMET B 189     -30.355  50.358  69.826  0.50 36.65           C  
ATOM   3570  C   MET B 189     -29.397  49.546  68.957  1.00 42.44           C  
ATOM   3571  O   MET B 189     -29.200  49.870  67.776  1.00 44.43           O  
ATOM   3572  CB AMET B 189     -29.594  51.443  70.580  0.50 46.25           C  
ATOM   3573  CB BMET B 189     -29.598  51.433  70.615  0.50 41.06           C  
ATOM   3574  CG AMET B 189     -28.969  52.501  69.646  0.50 58.00           C  
ATOM   3575  CG BMET B 189     -30.496  52.586  71.090  0.50 44.80           C  
ATOM   3576  SD AMET B 189     -30.105  53.512  68.607  0.50 61.92           S  
ATOM   3577  SD BMET B 189     -31.329  53.468  69.716  0.50 57.99           S  
ATOM   3578  CE AMET B 189     -29.078  54.954  68.303  0.50 57.36           C  
ATOM   3579  CE BMET B 189     -32.435  54.529  70.644  0.50 61.23           C  
ATOM   3580  N   THR B 190     -28.850  48.461  69.532  1.00 33.43           N  
ATOM   3581  CA  THR B 190     -27.960  47.598  68.765  1.00 36.96           C  
ATOM   3582  C   THR B 190     -28.696  46.991  67.577  1.00 47.47           C  
ATOM   3583  O   THR B 190     -28.151  46.991  66.470  1.00 41.48           O  
ATOM   3584  CB  THR B 190     -27.342  46.481  69.620  1.00 37.14           C  
ATOM   3585  CG2 THR B 190     -26.426  45.579  68.826  1.00 29.87           C  
ATOM   3586  OG1 THR B 190     -26.598  47.098  70.661  1.00 46.95           O  
ATOM   3587  N   ILE B 191     -29.910  46.445  67.820  1.00 40.74           N  
ATOM   3588  CA  ILE B 191     -30.664  45.808  66.745  1.00 33.81           C  
ATOM   3589  C   ILE B 191     -31.025  46.881  65.710  1.00 37.65           C  
ATOM   3590  O   ILE B 191     -30.955  46.653  64.496  1.00 33.89           O  
ATOM   3591  CB  ILE B 191     -31.927  45.082  67.277  1.00 39.71           C  
ATOM   3592  CG1 ILE B 191     -31.602  43.961  68.267  1.00 36.50           C  
ATOM   3593  CG2 ILE B 191     -32.803  44.602  66.133  1.00 32.16           C  
ATOM   3594  CD1 ILE B 191     -32.762  43.574  69.181  1.00 38.05           C  
ATOM   3595  N   ASN B 192     -31.430  48.051  66.221  1.00 30.35           N  
ATOM   3596  CA  ASN B 192     -31.763  49.194  65.383  1.00 40.52           C  
ATOM   3597  C   ASN B 192     -30.628  49.516  64.405  1.00 51.86           C  
ATOM   3598  O   ASN B 192     -30.857  49.631  63.189  1.00 39.87           O  
ATOM   3599  CB  ASN B 192     -32.097  50.415  66.237  1.00 34.36           C  
ATOM   3600  CG  ASN B 192     -32.763  51.504  65.421  1.00 49.92           C  
ATOM   3601  ND2 ASN B 192     -32.070  52.608  65.211  1.00 38.73           N  
ATOM   3602  OD1 ASN B 192     -33.897  51.355  64.980  1.00 36.39           O  
ATOM   3603  N   THR B 193     -29.402  49.647  64.955  1.00 41.56           N  
ATOM   3604  CA  THR B 193     -28.231  50.052  64.184  1.00 38.63           C  
ATOM   3605  C   THR B 193     -27.977  49.026  63.089  1.00 44.77           C  
ATOM   3606  O   THR B 193     -27.793  49.375  61.920  1.00 45.72           O  
ATOM   3607  CB  THR B 193     -27.002  50.179  65.086  1.00 52.58           C  
ATOM   3608  CG2 THR B 193     -25.723  50.511  64.341  1.00 50.54           C  
ATOM   3609  OG1 THR B 193     -27.322  51.178  66.059  1.00 50.41           O  
ATOM   3610  N   ALA B 194     -28.031  47.752  63.486  1.00 45.49           N  
ATOM   3611  CA  ALA B 194     -27.750  46.652  62.581  1.00 43.68           C  
ATOM   3612  C   ALA B 194     -28.754  46.643  61.431  1.00 52.40           C  
ATOM   3613  O   ALA B 194     -28.357  46.457  60.287  1.00 47.97           O  
ATOM   3614  CB  ALA B 194     -27.770  45.350  63.340  1.00 47.54           C  
ATOM   3615  N   CYS B 195     -30.045  46.838  61.746  1.00 43.46           N  
ATOM   3616  CA  CYS B 195     -31.107  46.693  60.768  1.00 43.07           C  
ATOM   3617  C   CYS B 195     -31.170  47.892  59.814  1.00 46.64           C  
ATOM   3618  O   CYS B 195     -31.514  47.751  58.636  1.00 41.59           O  
ATOM   3619  CB  CYS B 195     -32.451  46.450  61.447  1.00 52.61           C  
ATOM   3620  SG  CYS B 195     -32.606  44.790  62.165  1.00 46.59           S  
ATOM   3621  N   ASN B 196     -30.892  49.086  60.340  1.00 39.99           N  
ATOM   3622  CA  ASN B 196     -30.788  50.264  59.490  1.00 38.86           C  
ATOM   3623  C   ASN B 196     -29.679  50.052  58.464  1.00 47.80           C  
ATOM   3624  O   ASN B 196     -29.869  50.322  57.281  1.00 47.83           O  
ATOM   3625  CB  ASN B 196     -30.567  51.540  60.299  1.00 39.62           C  
ATOM   3626  CG  ASN B 196     -31.859  52.101  60.844  1.00 36.83           C  
ATOM   3627  ND2 ASN B 196     -31.772  52.856  61.926  1.00 36.23           N  
ATOM   3628  OD1 ASN B 196     -32.930  51.848  60.295  1.00 46.65           O  
ATOM   3629  N   GLU B 197     -28.538  49.521  58.921  1.00 44.60           N  
ATOM   3630  CA  GLU B 197     -27.426  49.243  58.035  1.00 42.86           C  
ATOM   3631  C   GLU B 197     -27.787  48.205  56.980  1.00 57.21           C  
ATOM   3632  O   GLU B 197     -27.429  48.365  55.822  1.00 55.26           O  
ATOM   3633  CB  GLU B 197     -26.185  48.841  58.811  1.00 47.49           C  
ATOM   3634  CG  GLU B 197     -24.975  48.693  57.904  1.00 53.25           C  
ATOM   3635  CD  GLU B 197     -23.664  48.516  58.653  1.00 70.27           C  
ATOM   3636  OE1 GLU B 197     -22.762  47.836  58.112  1.00 90.99           O  
ATOM   3637  OE2 GLU B 197     -23.556  49.020  59.797  1.00 85.33           O1-
ATOM   3638  N   LEU B 198     -28.480  47.133  57.367  1.00 54.19           N  
ATOM   3639  CA  LEU B 198     -28.713  46.045  56.428  1.00 40.83           C  
ATOM   3640  C   LEU B 198     -29.971  46.286  55.600  1.00 45.18           C  
ATOM   3641  O   LEU B 198     -30.227  45.543  54.665  1.00 49.83           O  
ATOM   3642  CB  LEU B 198     -28.843  44.730  57.202  1.00 44.80           C  
ATOM   3643  CG  LEU B 198     -27.580  44.235  57.902  1.00 55.16           C  
ATOM   3644  CD1 LEU B 198     -27.918  43.129  58.895  1.00 48.65           C  
ATOM   3645  CD2 LEU B 198     -26.564  43.744  56.880  1.00 48.71           C  
ATOM   3646  N   GLY B 199     -30.784  47.279  55.970  1.00 41.03           N  
ATOM   3647  CA  GLY B 199     -32.111  47.425  55.386  1.00 40.84           C  
ATOM   3648  C   GLY B 199     -33.029  46.266  55.787  1.00 52.00           C  
ATOM   3649  O   GLY B 199     -33.836  45.808  54.987  1.00 43.75           O  
ATOM   3650  N   GLN B 200     -32.881  45.779  57.025  1.00 42.74           N  
ATOM   3651  CA  GLN B 200     -33.601  44.611  57.512  1.00 41.17           C  
ATOM   3652  C   GLN B 200     -34.873  45.052  58.240  1.00 50.11           C  
ATOM   3653  O   GLN B 200     -34.825  45.830  59.204  1.00 42.44           O  
ATOM   3654  CB  GLN B 200     -32.682  43.787  58.423  1.00 48.12           C  
ATOM   3655  CG  GLN B 200     -33.343  42.611  59.135  1.00 48.18           C  
ATOM   3656  CD  GLN B 200     -33.897  41.587  58.178  1.00 49.15           C  
ATOM   3657  NE2 GLN B 200     -35.171  41.263  58.323  1.00 45.40           N  
ATOM   3658  OE1 GLN B 200     -33.189  41.078  57.321  1.00 63.88           O  
ATOM   3659  N   THR B 201     -36.020  44.515  57.793  1.00 40.14           N  
ATOM   3660  CA  THR B 201     -37.276  44.746  58.500  1.00 42.69           C  
ATOM   3661  C   THR B 201     -37.280  43.991  59.828  1.00 36.86           C  
ATOM   3662  O   THR B 201     -36.835  42.850  59.902  1.00 39.97           O  
ATOM   3663  CB  THR B 201     -38.482  44.311  57.661  1.00 51.71           C  
ATOM   3664  CG2 THR B 201     -39.793  44.479  58.396  1.00 45.20           C  
ATOM   3665  OG1 THR B 201     -38.520  45.104  56.480  1.00 49.63           O  
ATOM   3666  N   TRP B 202     -37.805  44.627  60.877  1.00 36.61           N  
ATOM   3667  CA  TRP B 202     -37.873  43.997  62.182  1.00 39.05           C  
ATOM   3668  C   TRP B 202     -39.085  44.477  62.962  1.00 39.01           C  
ATOM   3669  O   TRP B 202     -39.669  45.493  62.629  1.00 37.64           O  
ATOM   3670  CB  TRP B 202     -36.576  44.175  62.983  1.00 32.42           C  
ATOM   3671  CG  TRP B 202     -36.156  45.570  63.321  1.00 35.61           C  
ATOM   3672  CD1 TRP B 202     -35.727  46.518  62.445  1.00 36.89           C  
ATOM   3673  CD2 TRP B 202     -36.020  46.146  64.637  1.00 32.38           C  
ATOM   3674  CE2 TRP B 202     -35.517  47.453  64.465  1.00 33.03           C  
ATOM   3675  CE3 TRP B 202     -36.246  45.688  65.940  1.00 38.43           C  
ATOM   3676  NE1 TRP B 202     -35.360  47.647  63.121  1.00 35.09           N  
ATOM   3677  CZ2 TRP B 202     -35.279  48.320  65.531  1.00 31.36           C  
ATOM   3678  CZ3 TRP B 202     -35.993  46.530  67.006  1.00 35.79           C  
ATOM   3679  CH2 TRP B 202     -35.509  47.827  66.799  1.00 41.34           C  
ATOM   3680  N   MET B 203     -39.452  43.728  64.008  1.00 34.90           N  
ATOM   3681  CA  MET B 203     -40.514  44.143  64.904  1.00 37.26           C  
ATOM   3682  C   MET B 203     -39.955  44.155  66.315  1.00 38.36           C  
ATOM   3683  O   MET B 203     -39.128  43.319  66.669  1.00 39.91           O  
ATOM   3684  CB  MET B 203     -41.703  43.178  64.847  1.00 37.63           C  
ATOM   3685  CG  MET B 203     -42.386  43.150  63.475  1.00 40.11           C  
ATOM   3686  SD  MET B 203     -43.866  42.124  63.541  1.00 43.81           S  
ATOM   3687  CE  MET B 203     -44.311  42.007  61.810  1.00 35.07           C  
ATOM   3688  N   GLU B 204     -40.412  45.119  67.102  1.00 33.41           N  
ATOM   3689  CA  GLU B 204     -39.924  45.321  68.452  1.00 38.18           C  
ATOM   3690  C   GLU B 204     -41.106  45.159  69.404  1.00 43.18           C  
ATOM   3691  O   GLU B 204     -42.214  45.575  69.089  1.00 35.43           O  
ATOM   3692  CB  GLU B 204     -39.294  46.711  68.549  1.00 35.78           C  
ATOM   3693  CG  GLU B 204     -38.664  47.029  69.895  1.00 44.60           C  
ATOM   3694  CD  GLU B 204     -39.570  47.810  70.834  1.00 44.42           C  
ATOM   3695  OE1 GLU B 204     -40.643  48.254  70.372  1.00 53.65           O  
ATOM   3696  OE2 GLU B 204     -39.215  47.974  72.028  1.00 54.01           O1-
ATOM   3697  N   SER B 205     -40.860  44.563  70.575  1.00 33.31           N  
ATOM   3698  CA  SER B 205     -41.882  44.414  71.592  1.00 36.77           C  
ATOM   3699  C   SER B 205     -41.324  44.919  72.913  1.00 35.97           C  
ATOM   3700  O   SER B 205     -40.119  44.866  73.148  1.00 39.05           O  
ATOM   3701  CB  SER B 205     -42.311  42.969  71.724  1.00 36.63           C  
ATOM   3702  OG  SER B 205     -41.237  42.183  72.230  1.00 44.66           O  
ATOM   3703  N   GLY B 206     -42.211  45.358  73.790  1.00 33.96           N  
ATOM   3704  CA  GLY B 206     -41.797  45.746  75.121  1.00 31.20           C  
ATOM   3705  C   GLY B 206     -42.961  45.565  76.073  1.00 34.57           C  
ATOM   3706  O   GLY B 206     -44.114  45.576  75.651  1.00 36.89           O  
ATOM   3707  N   VAL B 207     -42.623  45.389  77.347  1.00 30.54           N  
ATOM   3708  CA  VAL B 207     -43.597  45.353  78.415  1.00 35.22           C  
ATOM   3709  C   VAL B 207     -43.122  46.317  79.497  1.00 40.95           C  
ATOM   3710  O   VAL B 207     -41.938  46.420  79.734  1.00 35.70           O  
ATOM   3711  CB  VAL B 207     -43.744  43.912  78.937  1.00 34.94           C  
ATOM   3712  CG1 VAL B 207     -44.707  43.863  80.102  1.00 46.39           C  
ATOM   3713  CG2 VAL B 207     -44.230  42.968  77.852  1.00 38.22           C  
ATOM   3714  N   SER B 208     -44.043  47.018  80.159  1.00 36.85           N  
ATOM   3715  CA  SER B 208     -43.680  48.013  81.158  1.00 37.48           C  
ATOM   3716  C   SER B 208     -43.200  47.366  82.459  1.00 41.80           C  
ATOM   3717  O   SER B 208     -43.506  46.216  82.754  1.00 45.34           O  
ATOM   3718  CB  SER B 208     -44.836  48.950  81.416  1.00 36.75           C  
ATOM   3719  OG  SER B 208     -45.967  48.229  81.920  1.00 45.82           O  
ATOM   3720  N   GLU B 209     -42.522  48.173  83.282  1.00 39.19           N  
ATOM   3721  CA  GLU B 209     -41.935  47.765  84.548  1.00 43.21           C  
ATOM   3722  C   GLU B 209     -43.031  47.449  85.570  1.00 40.69           C  
ATOM   3723  O   GLU B 209     -42.791  46.725  86.529  1.00 45.41           O  
ATOM   3724  CB  GLU B 209     -41.060  48.910  85.070  1.00 48.52           C  
ATOM   3725  CG  GLU B 209     -39.777  48.509  85.774  1.00 77.74           C  
ATOM   3726  CD  GLU B 209     -39.409  49.507  86.874  1.00 97.00           C  
ATOM   3727  OE1 GLU B 209     -39.894  50.656  86.812  1.00129.88           O  
ATOM   3728  OE2 GLU B 209     -38.667  49.134  87.806  1.00 85.77           O1-
ATOM   3729  N   ASN B 210     -44.228  48.007  85.371  1.00 33.68           N  
ATOM   3730  CA  ASN B 210     -45.336  47.772  86.280  1.00 37.57           C  
ATOM   3731  C   ASN B 210     -46.228  46.624  85.796  1.00 34.69           C  
ATOM   3732  O   ASN B 210     -47.298  46.407  86.366  1.00 34.91           O  
ATOM   3733  CB  ASN B 210     -46.161  49.044  86.487  1.00 36.10           C  
ATOM   3734  CG  ASN B 210     -46.953  49.463  85.262  1.00 46.72           C  
ATOM   3735  ND2 ASN B 210     -47.704  50.538  85.394  1.00 41.90           N  
ATOM   3736  OD1 ASN B 210     -46.886  48.854  84.196  1.00 39.67           O  
ATOM   3737  N   ALA B 211     -45.813  45.949  84.706  1.00 39.78           N  
ATOM   3738  CA  ALA B 211     -46.364  44.667  84.266  1.00 39.15           C  
ATOM   3739  C   ALA B 211     -47.679  44.802  83.512  1.00 42.59           C  
ATOM   3740  O   ALA B 211     -48.116  43.806  82.948  1.00 39.82           O  
ATOM   3741  CB  ALA B 211     -46.557  43.688  85.414  1.00 38.50           C  
ATOM   3742  N   VAL B 212     -48.308  45.987  83.511  1.00 37.92           N  
ATOM   3743  CA  VAL B 212     -49.692  46.100  83.047  1.00 39.12           C  
ATOM   3744  C   VAL B 212     -49.820  46.843  81.720  1.00 38.22           C  
ATOM   3745  O   VAL B 212     -50.921  47.225  81.363  1.00 40.16           O  
ATOM   3746  CB  VAL B 212     -50.657  46.661  84.106  1.00 38.94           C  
ATOM   3747  CG1 VAL B 212     -50.868  45.656  85.242  1.00 38.51           C  
ATOM   3748  CG2 VAL B 212     -50.208  48.012  84.648  1.00 35.83           C  
ATOM   3749  N   SER B 213     -48.723  47.044  80.984  1.00 39.80           N  
ATOM   3750  CA ASER B 213     -48.812  47.620  79.653  0.60 37.79           C  
ATOM   3751  CA BSER B 213     -48.808  47.637  79.657  0.40 38.43           C  
ATOM   3752  C   SER B 213     -47.706  47.058  78.776  1.00 37.24           C  
ATOM   3753  O   SER B 213     -46.703  46.564  79.272  1.00 39.81           O  
ATOM   3754  CB ASER B 213     -48.824  49.142  79.657  0.60 34.80           C  
ATOM   3755  CB BSER B 213     -48.752  49.160  79.670  0.40 36.84           C  
ATOM   3756  OG ASER B 213     -47.531  49.671  79.769  0.60 39.10           O  
ATOM   3757  OG BSER B 213     -49.921  49.771  80.203  0.40 54.79           O  
ATOM   3758  N   GLY B 214     -47.917  47.113  77.465  1.00 29.39           N  
ATOM   3759  CA  GLY B 214     -46.928  46.581  76.541  1.00 27.89           C  
ATOM   3760  C   GLY B 214     -47.233  47.106  75.152  1.00 31.73           C  
ATOM   3761  O   GLY B 214     -48.237  47.795  74.977  1.00 36.26           O  
ATOM   3762  N   HIS B 215     -46.373  46.788  74.178  1.00 30.50           N  
ATOM   3763  CA  HIS B 215     -46.611  47.264  72.823  1.00 30.34           C  
ATOM   3764  C   HIS B 215     -45.812  46.419  71.845  1.00 28.97           C  
ATOM   3765  O   HIS B 215     -44.881  45.725  72.244  1.00 31.00           O  
ATOM   3766  CB  HIS B 215     -46.181  48.740  72.697  1.00 35.34           C  
ATOM   3767  CG  HIS B 215     -44.706  48.888  72.646  1.00 34.31           C  
ATOM   3768  CD2 HIS B 215     -43.843  48.860  71.604  1.00 35.27           C  
ATOM   3769  ND1 HIS B 215     -43.939  48.998  73.802  1.00 35.75           N  
ATOM   3770  CE1 HIS B 215     -42.664  49.057  73.466  1.00 38.14           C  
ATOM   3771  NE2 HIS B 215     -42.572  48.951  72.129  1.00 39.92           N  
ATOM   3772  N   ILE B 216     -46.167  46.510  70.566  1.00 28.49           N  
ATOM   3773  CA  ILE B 216     -45.335  46.003  69.483  1.00 33.79           C  
ATOM   3774  C   ILE B 216     -45.223  47.109  68.437  1.00 35.41           C  
ATOM   3775  O   ILE B 216     -46.075  48.001  68.370  1.00 35.03           O  
ATOM   3776  CB  ILE B 216     -45.953  44.726  68.884  1.00 35.84           C  
ATOM   3777  CG1 ILE B 216     -47.357  45.003  68.320  1.00 31.83           C  
ATOM   3778  CG2 ILE B 216     -45.986  43.628  69.949  1.00 33.16           C  
ATOM   3779  CD1 ILE B 216     -47.875  43.971  67.357  1.00 36.66           C  
ATOM   3780  N   GLN B 217     -44.187  47.042  67.607  1.00 31.22           N  
ATOM   3781  CA  GLN B 217     -43.954  48.075  66.609  1.00 31.35           C  
ATOM   3782  C   GLN B 217     -43.279  47.424  65.407  1.00 31.89           C  
ATOM   3783  O   GLN B 217     -42.462  46.528  65.582  1.00 39.17           O  
ATOM   3784  CB  GLN B 217     -43.101  49.179  67.242  1.00 31.30           C  
ATOM   3785  CG  GLN B 217     -42.649  50.234  66.252  1.00 39.58           C  
ATOM   3786  CD  GLN B 217     -42.153  51.488  66.926  1.00 48.55           C  
ATOM   3787  NE2 GLN B 217     -41.672  52.422  66.118  1.00 41.54           N  
ATOM   3788  OE1 GLN B 217     -42.195  51.617  68.150  1.00 46.86           O  
ATOM   3789  N   LEU B 218     -43.649  47.838  64.195  1.00 37.25           N  
ATOM   3790  CA  LEU B 218     -42.992  47.333  62.995  1.00 35.55           C  
ATOM   3791  C   LEU B 218     -42.043  48.409  62.465  1.00 40.43           C  
ATOM   3792  O   LEU B 218     -42.452  49.541  62.253  1.00 36.33           O  
ATOM   3793  CB  LEU B 218     -44.052  46.964  61.954  1.00 30.65           C  
ATOM   3794  CG  LEU B 218     -43.561  46.647  60.535  1.00 35.56           C  
ATOM   3795  CD1 LEU B 218     -42.657  45.431  60.472  1.00 33.15           C  
ATOM   3796  CD2 LEU B 218     -44.749  46.425  59.605  1.00 32.51           C  
ATOM   3797  N   ILE B 219     -40.769  48.044  62.278  1.00 41.75           N  
ATOM   3798  CA  ILE B 219     -39.757  48.956  61.767  1.00 36.03           C  
ATOM   3799  C   ILE B 219     -39.317  48.482  60.385  1.00 41.18           C  
ATOM   3800  O   ILE B 219     -38.642  47.458  60.257  1.00 39.19           O  
ATOM   3801  CB  ILE B 219     -38.565  49.123  62.737  1.00 36.22           C  
ATOM   3802  CG1 ILE B 219     -39.023  49.657  64.097  1.00 33.88           C  
ATOM   3803  CG2 ILE B 219     -37.514  50.058  62.137  1.00 38.33           C  
ATOM   3804  CD1 ILE B 219     -39.192  48.600  65.133  1.00 40.13           C  
ATOM   3805  N   ILE B 220     -39.743  49.223  59.352  1.00 35.67           N  
ATOM   3806  CA  ILE B 220     -39.222  49.003  58.010  1.00 39.39           C  
ATOM   3807  C   ILE B 220     -38.278  50.172  57.735  1.00 40.51           C  
ATOM   3808  O   ILE B 220     -38.737  51.301  57.530  1.00 40.92           O  
ATOM   3809  CB  ILE B 220     -40.346  48.909  56.951  1.00 40.83           C  
ATOM   3810  CG1 ILE B 220     -41.377  47.824  57.284  1.00 38.28           C  
ATOM   3811  CG2 ILE B 220     -39.749  48.708  55.562  1.00 40.34           C  
ATOM   3812  CD1 ILE B 220     -42.642  47.900  56.458  1.00 40.47           C  
ATOM   3813  N   PRO B 221     -36.938  49.977  57.814  1.00 40.61           N  
ATOM   3814  CA  PRO B 221     -36.008  51.113  57.751  1.00 44.19           C  
ATOM   3815  C   PRO B 221     -36.282  51.926  56.488  1.00 48.22           C  
ATOM   3816  O   PRO B 221     -36.365  51.367  55.394  1.00 43.47           O  
ATOM   3817  CB  PRO B 221     -34.634  50.441  57.719  1.00 40.29           C  
ATOM   3818  CG  PRO B 221     -34.863  49.145  58.440  1.00 46.91           C  
ATOM   3819  CD  PRO B 221     -36.242  48.693  57.975  1.00 37.71           C  
ATOM   3820  N   GLY B 222     -36.491  53.232  56.673  1.00 44.25           N  
ATOM   3821  CA  GLY B 222     -36.763  54.145  55.576  1.00 50.75           C  
ATOM   3822  C   GLY B 222     -38.246  54.463  55.436  1.00 57.89           C  
ATOM   3823  O   GLY B 222     -38.607  55.581  55.082  1.00 53.91           O  
ATOM   3824  N   GLU B 223     -39.088  53.467  55.720  1.00 48.76           N  
ATOM   3825  CA  GLU B 223     -40.526  53.576  55.550  1.00 39.48           C  
ATOM   3826  C   GLU B 223     -41.223  53.961  56.857  1.00 41.65           C  
ATOM   3827  O   GLU B 223     -42.027  54.883  56.864  1.00 51.27           O  
ATOM   3828  CB  GLU B 223     -41.063  52.308  54.898  1.00 43.77           C  
ATOM   3829  CG  GLU B 223     -42.569  52.266  54.814  1.00 44.94           C  
ATOM   3830  CD  GLU B 223     -43.098  51.030  54.108  1.00 52.53           C  
ATOM   3831  OE1 GLU B 223     -42.305  50.340  53.430  1.00 51.32           O  
ATOM   3832  OE2 GLU B 223     -44.302  50.765  54.221  1.00 70.04           O1-
ATOM   3833  N   SER B 224     -40.927  53.282  57.974  1.00 44.12           N  
ATOM   3834  CA  SER B 224     -41.508  53.699  59.252  1.00 49.51           C  
ATOM   3835  C   SER B 224     -40.402  54.130  60.210  1.00 43.57           C  
ATOM   3836  O   SER B 224     -39.243  53.829  59.956  1.00 39.73           O  
ATOM   3837  CB  SER B 224     -42.351  52.596  59.861  1.00 44.21           C  
ATOM   3838  OG  SER B 224     -41.565  51.434  60.113  1.00 45.90           O  
ATOM   3839  N   ALA B 225     -40.764  54.803  61.311  1.00 35.99           N  
ATOM   3840  CA  ALA B 225     -39.790  55.256  62.300  1.00 37.82           C  
ATOM   3841  C   ALA B 225     -38.878  54.122  62.764  1.00 38.07           C  
ATOM   3842  O   ALA B 225     -39.349  53.013  63.044  1.00 42.29           O  
ATOM   3843  CB  ALA B 225     -40.491  55.885  63.475  1.00 37.52           C  
ATOM   3844  N   CYS B 226     -37.565  54.401  62.817  1.00 41.52           N  
ATOM   3845  CA  CYS B 226     -36.630  53.494  63.464  1.00 39.96           C  
ATOM   3846  C   CYS B 226     -36.604  53.880  64.941  1.00 39.19           C  
ATOM   3847  O   CYS B 226     -37.208  54.888  65.305  1.00 41.61           O  
ATOM   3848  CB  CYS B 226     -35.267  53.507  62.776  1.00 45.43           C  
ATOM   3849  SG  CYS B 226     -34.108  54.717  63.467  1.00 45.68           S  
ATOM   3850  N   PHE B 227     -35.922  53.088  65.785  1.00 40.52           N  
ATOM   3851  CA APHE B 227     -35.899  53.334  67.225  0.60 42.78           C  
ATOM   3852  CA BPHE B 227     -35.901  53.342  67.215  0.40 43.19           C  
ATOM   3853  C   PHE B 227     -35.172  54.647  67.513  1.00 50.55           C  
ATOM   3854  O   PHE B 227     -35.413  55.270  68.543  1.00 52.78           O  
ATOM   3855  CB APHE B 227     -35.300  52.145  67.996  0.60 50.51           C  
ATOM   3856  CB BPHE B 227     -35.322  52.153  67.983  0.40 51.34           C  
ATOM   3857  CG APHE B 227     -35.687  52.016  69.459  0.60 56.88           C  
ATOM   3858  CG BPHE B 227     -36.224  51.776  69.128  0.40 56.00           C  
ATOM   3859  CD1APHE B 227     -36.860  51.372  69.846  0.60 90.12           C  
ATOM   3860  CD2APHE B 227     -34.847  52.479  70.467  0.60 65.92           C  
ATOM   3861  CD1BPHE B 227     -37.523  51.366  68.877  0.40 64.20           C  
ATOM   3862  CD2BPHE B 227     -35.792  51.818  70.446  0.40 79.90           C  
ATOM   3863  CE1APHE B 227     -37.192  51.221  71.191  0.60 78.24           C  
ATOM   3864  CE2APHE B 227     -35.186  52.346  71.810  0.60 62.81           C  
ATOM   3865  CE1BPHE B 227     -38.368  51.019  69.919  0.40 75.84           C  
ATOM   3866  CE2BPHE B 227     -36.636  51.459  71.491  0.40 76.10           C  
ATOM   3867  CZ APHE B 227     -36.363  51.730  72.176  0.60 52.57           C  
ATOM   3868  CZ BPHE B 227     -37.917  51.036  71.225  0.40 70.02           C  
ATOM   3869  N   ALA B 228     -34.280  55.054  66.597  1.00 42.09           N  
ATOM   3870  CA  ALA B 228     -33.525  56.287  66.769  1.00 53.82           C  
ATOM   3871  C   ALA B 228     -34.315  57.502  66.284  1.00 60.75           C  
ATOM   3872  O   ALA B 228     -34.059  58.595  66.769  1.00 53.48           O  
ATOM   3873  CB  ALA B 228     -32.189  56.201  66.066  1.00 45.27           C  
ATOM   3874  N   CYS B 229     -35.236  57.333  65.323  1.00 38.79           N  
ATOM   3875  CA  CYS B 229     -36.138  58.420  64.951  1.00 49.82           C  
ATOM   3876  C   CYS B 229     -36.820  59.120  66.138  1.00 43.07           C  
ATOM   3877  O   CYS B 229     -36.983  60.335  66.132  1.00 49.03           O  
ATOM   3878  CB  CYS B 229     -37.243  57.935  64.039  1.00 37.39           C  
ATOM   3879  SG  CYS B 229     -36.615  57.590  62.372  1.00 44.55           S  
ATOM   3880  N   ALA B 230     -37.254  58.371  67.149  1.00 46.84           N  
ATOM   3881  CA  ALA B 230     -37.941  58.979  68.275  1.00 43.14           C  
ATOM   3882  C   ALA B 230     -37.453  58.315  69.550  1.00 46.90           C  
ATOM   3883  O   ALA B 230     -38.147  57.479  70.120  1.00 46.88           O  
ATOM   3884  CB  ALA B 230     -39.428  58.802  68.138  1.00 42.89           C  
ATOM   3885  N   PRO B 231     -36.222  58.617  70.002  1.00 46.15           N  
ATOM   3886  CA  PRO B 231     -35.651  57.903  71.142  1.00 49.13           C  
ATOM   3887  C   PRO B 231     -36.346  58.248  72.452  1.00 49.97           C  
ATOM   3888  O   PRO B 231     -36.783  59.376  72.643  1.00 50.52           O  
ATOM   3889  CB  PRO B 231     -34.191  58.369  71.148  1.00 52.71           C  
ATOM   3890  CG  PRO B 231     -34.219  59.715  70.484  1.00 50.50           C  
ATOM   3891  CD  PRO B 231     -35.309  59.622  69.437  1.00 48.34           C  
ATOM   3892  N   PRO B 232     -36.452  57.288  73.396  1.00 49.07           N  
ATOM   3893  CA  PRO B 232     -36.961  57.586  74.734  1.00 43.68           C  
ATOM   3894  C   PRO B 232     -36.006  58.539  75.447  1.00 46.87           C  
ATOM   3895  O   PRO B 232     -34.844  58.673  75.062  1.00 45.50           O  
ATOM   3896  CB  PRO B 232     -36.922  56.230  75.460  1.00 40.50           C  
ATOM   3897  CG  PRO B 232     -35.921  55.417  74.672  1.00 48.05           C  
ATOM   3898  CD  PRO B 232     -36.054  55.880  73.236  1.00 44.52           C  
ATOM   3899  N   LEU B 233     -36.507  59.144  76.524  1.00 42.11           N  
ATOM   3900  CA  LEU B 233     -35.789  60.136  77.297  1.00 50.58           C  
ATOM   3901  C   LEU B 233     -34.356  59.700  77.634  1.00 65.45           C  
ATOM   3902  O   LEU B 233     -33.426  60.460  77.383  1.00 58.24           O  
ATOM   3903  CB  LEU B 233     -36.590  60.465  78.556  1.00 47.21           C  
ATOM   3904  CG  LEU B 233     -35.965  61.552  79.427  1.00 66.03           C  
ATOM   3905  CD1 LEU B 233     -35.610  62.766  78.578  1.00 65.34           C  
ATOM   3906  CD2 LEU B 233     -36.894  61.937  80.576  1.00 63.03           C  
ATOM   3907  N   VAL B 234     -34.171  58.494  78.192  1.00 56.24           N  
ATOM   3908  CA  VAL B 234     -32.858  58.050  78.658  1.00 47.97           C  
ATOM   3909  C   VAL B 234     -31.855  57.992  77.516  1.00 52.40           C  
ATOM   3910  O   VAL B 234     -30.717  58.417  77.701  1.00 54.22           O  
ATOM   3911  CB  VAL B 234     -32.854  56.715  79.433  1.00 59.21           C  
ATOM   3912  CG1 VAL B 234     -33.321  56.885  80.865  1.00 67.19           C  
ATOM   3913  CG2 VAL B 234     -33.569  55.582  78.695  1.00 49.09           C  
ATOM   3914  N   VAL B 235     -32.264  57.446  76.359  1.00 51.28           N  
ATOM   3915  CA  VAL B 235     -31.383  57.396  75.200  1.00 44.58           C  
ATOM   3916  C   VAL B 235     -31.017  58.817  74.751  1.00 56.22           C  
ATOM   3917  O   VAL B 235     -29.841  59.113  74.536  1.00 50.01           O  
ATOM   3918  CB  VAL B 235     -31.966  56.552  74.053  1.00 46.29           C  
ATOM   3919  CG1 VAL B 235     -31.128  56.680  72.794  1.00 39.29           C  
ATOM   3920  CG2 VAL B 235     -32.139  55.099  74.454  1.00 45.80           C  
ATOM   3921  N   ALA B 236     -32.026  59.694  74.623  1.00 52.29           N  
ATOM   3922  CA  ALA B 236     -31.843  61.067  74.172  1.00 58.95           C  
ATOM   3923  C   ALA B 236     -30.908  61.849  75.101  1.00 53.61           C  
ATOM   3924  O   ALA B 236     -30.049  62.570  74.614  1.00 52.82           O  
ATOM   3925  CB  ALA B 236     -33.184  61.742  74.047  1.00 55.94           C  
ATOM   3926  N   ALA B 237     -31.098  61.717  76.422  1.00 47.25           N  
ATOM   3927  CA  ALA B 237     -30.312  62.401  77.442  1.00 50.59           C  
ATOM   3928  C   ALA B 237     -28.953  61.718  77.694  1.00 61.78           C  
ATOM   3929  O   ALA B 237     -28.245  62.104  78.621  1.00 66.24           O  
ATOM   3930  CB  ALA B 237     -31.120  62.504  78.725  1.00 42.98           C  
ATOM   3931  N   ASN B 238     -28.594  60.698  76.896  1.00 61.09           N  
ATOM   3932  CA  ASN B 238     -27.332  59.967  76.989  1.00 65.90           C  
ATOM   3933  C   ASN B 238     -27.048  59.457  78.405  1.00 60.02           C  
ATOM   3934  O   ASN B 238     -25.895  59.436  78.828  1.00 69.50           O  
ATOM   3935  CB  ASN B 238     -26.133  60.803  76.529  1.00 71.93           C  
ATOM   3936  CG  ASN B 238     -26.067  60.994  75.030  1.00 73.44           C  
ATOM   3937  ND2 ASN B 238     -25.715  62.194  74.612  1.00 88.91           N  
ATOM   3938  OD1 ASN B 238     -26.315  60.070  74.258  1.00 93.52           O  
ATOM   3939  N   ILE B 239     -28.087  59.040  79.134  1.00 61.33           N  
ATOM   3940  CA  ILE B 239     -27.920  58.497  80.473  1.00 60.00           C  
ATOM   3941  C   ILE B 239     -27.687  56.994  80.335  1.00 77.46           C  
ATOM   3942  O   ILE B 239     -28.356  56.341  79.545  1.00 75.15           O  
ATOM   3943  CB  ILE B 239     -29.129  58.840  81.376  1.00 63.20           C  
ATOM   3944  CG1 ILE B 239     -29.167  60.337  81.713  1.00 75.01           C  
ATOM   3945  CG2 ILE B 239     -29.156  57.965  82.627  1.00 61.12           C  
ATOM   3946  CD1 ILE B 239     -30.493  60.843  82.260  1.00 75.99           C  
ATOM   3947  N   ASP B 240     -26.692  56.463  81.057  1.00 79.57           N  
ATOM   3948  CA  ASP B 240     -26.469  55.025  81.119  1.00 79.54           C  
ATOM   3949  C   ASP B 240     -27.646  54.393  81.861  1.00 72.06           C  
ATOM   3950  O   ASP B 240     -27.876  54.724  83.023  1.00 69.12           O  
ATOM   3951  CB  ASP B 240     -25.128  54.707  81.788  1.00 84.68           C  
ATOM   3952  CG  ASP B 240     -24.747  53.233  81.773  1.00 99.25           C  
ATOM   3953  OD1 ASP B 240     -25.593  52.392  81.403  1.00101.29           O  
ATOM   3954  OD2 ASP B 240     -23.601  52.931  82.136  1.00119.63           O1-
ATOM   3955  N   GLU B 241     -28.394  53.510  81.184  1.00 68.32           N  
ATOM   3956  CA  GLU B 241     -29.606  52.931  81.756  1.00 64.58           C  
ATOM   3957  C   GLU B 241     -29.281  52.079  82.982  1.00 66.00           C  
ATOM   3958  O   GLU B 241     -30.139  51.914  83.851  1.00 77.61           O  
ATOM   3959  CB  GLU B 241     -30.471  52.204  80.719  1.00 66.86           C  
ATOM   3960  CG  GLU B 241     -29.804  50.993  80.083  1.00 54.20           C  
ATOM   3961  CD  GLU B 241     -30.547  50.363  78.931  1.00 65.63           C  
ATOM   3962  OE1 GLU B 241     -29.846  49.847  78.022  1.00 50.85           O  
ATOM   3963  OE2 GLU B 241     -31.809  50.398  78.935  1.00 62.03           O1-
ATOM   3964  N   LYS B 242     -28.031  51.592  83.065  1.00 72.50           N  
ATOM   3965  CA  LYS B 242     -27.537  50.833  84.205  1.00 83.69           C  
ATOM   3966  C   LYS B 242     -27.715  51.613  85.508  1.00 65.93           C  
ATOM   3967  O   LYS B 242     -28.047  51.029  86.542  1.00 92.13           O  
ATOM   3968  CB  LYS B 242     -26.088  50.403  83.976  1.00 75.79           C  
ATOM   3969  CG  LYS B 242     -25.968  49.198  83.049  1.00102.17           C  
ATOM   3970  CD  LYS B 242     -24.613  48.531  83.044  1.00112.08           C  
ATOM   3971  CE  LYS B 242     -23.451  49.494  82.906  1.00114.44           C  
ATOM   3972  NZ  LYS B 242     -22.412  48.988  81.974  1.00135.29           N1+
ATOM   3973  N   THR B 243     -27.528  52.938  85.422  1.00 79.92           N  
ATOM   3974  CA  THR B 243     -27.575  53.837  86.564  1.00 93.15           C  
ATOM   3975  C   THR B 243     -28.978  53.879  87.172  1.00 92.82           C  
ATOM   3976  O   THR B 243     -29.128  54.243  88.336  1.00107.86           O  
ATOM   3977  CB  THR B 243     -27.045  55.231  86.193  1.00 93.75           C  
ATOM   3978  CG2 THR B 243     -25.671  55.188  85.554  1.00 72.36           C  
ATOM   3979  OG1 THR B 243     -27.984  55.879  85.328  1.00 77.86           O  
ATOM   3980  N   LEU B 244     -30.001  53.509  86.386  1.00 90.09           N  
ATOM   3981  CA  LEU B 244     -31.377  53.508  86.868  1.00104.98           C  
ATOM   3982  C   LEU B 244     -31.647  52.281  87.748  1.00112.91           C  
ATOM   3983  O   LEU B 244     -32.626  52.264  88.498  1.00 94.06           O  
ATOM   3984  CB  LEU B 244     -32.364  53.538  85.691  1.00 89.67           C  
ATOM   3985  CG  LEU B 244     -32.179  54.613  84.620  1.00100.27           C  
ATOM   3986  CD1 LEU B 244     -33.137  54.371  83.462  1.00 97.69           C  
ATOM   3987  CD2 LEU B 244     -32.393  56.003  85.195  1.00104.92           C  
ATOM   3988  N   LYS B 245     -30.799  51.245  87.634  1.00101.93           N  
ATOM   3989  CA  LYS B 245     -31.131  49.943  88.199  1.00100.96           C  
ATOM   3990  C   LYS B 245     -30.559  49.786  89.608  1.00 90.32           C  
ATOM   3991  O   LYS B 245     -29.345  49.736  89.781  1.00128.70           O  
ATOM   3992  CB  LYS B 245     -30.846  48.798  87.218  1.00 90.94           C  
ATOM   3993  CG  LYS B 245     -29.416  48.348  86.997  1.00119.45           C  
ATOM   3994  CD  LYS B 245     -29.433  47.215  85.982  1.00140.91           C  
ATOM   3995  CE  LYS B 245     -28.865  45.909  86.504  1.00121.44           C  
ATOM   3996  NZ  LYS B 245     -27.390  45.999  86.675  1.00112.20           N1+
ATOM   3997  N   ARG B 246     -31.462  49.733  90.595  1.00106.14           N  
ATOM   3998  CA AARG B 246     -31.133  49.504  91.996  0.40 78.88           C  
ATOM   3999  CA BARG B 246     -31.124  49.508  91.997  0.60 79.37           C  
ATOM   4000  C   ARG B 246     -31.128  48.000  92.271  1.00 96.85           C  
ATOM   4001  O   ARG B 246     -32.082  47.305  91.925  1.00102.52           O  
ATOM   4002  CB AARG B 246     -32.131  50.234  92.907  0.40 81.45           C  
ATOM   4003  CB BARG B 246     -32.129  50.183  92.946  0.60100.40           C  
ATOM   4004  CG AARG B 246     -33.524  50.440  92.312  0.40 83.34           C  
ATOM   4005  CG BARG B 246     -32.699  51.534  92.532  0.60123.09           C  
ATOM   4006  CD AARG B 246     -34.278  51.747  92.560  0.40 71.75           C  
ATOM   4007  CD BARG B 246     -31.962  52.673  93.201  0.60117.44           C  
ATOM   4008  NE AARG B 246     -33.789  52.597  93.635  0.40 82.11           N  
ATOM   4009  NE BARG B 246     -30.630  52.803  92.635  0.60 82.51           N  
ATOM   4010  CZ AARG B 246     -33.801  52.284  94.926  0.40 64.67           C  
ATOM   4011  CZ BARG B 246     -30.316  53.615  91.634  0.60 86.75           C  
ATOM   4012  NH1AARG B 246     -34.193  51.084  95.315  0.40 54.59           N1+
ATOM   4013  NH2AARG B 246     -33.405  53.169  95.820  0.40 71.42           N  
ATOM   4014  NH1BARG B 246     -31.206  54.466  91.152  0.60 86.06           N1+
ATOM   4015  NH2BARG B 246     -29.103  53.576  91.116  0.60 70.94           N  
ATOM   4016  N   GLU B 247     -30.059  47.488  92.901  1.00107.71           N  
ATOM   4017  CA  GLU B 247     -29.984  46.051  93.178  1.00 84.48           C  
ATOM   4018  C   GLU B 247     -30.968  45.667  94.279  1.00 91.14           C  
ATOM   4019  O   GLU B 247     -31.216  46.446  95.189  1.00 79.48           O  
ATOM   4020  CB  GLU B 247     -28.571  45.477  93.324  1.00101.32           C  
ATOM   4021  CG  GLU B 247     -27.784  45.946  94.536  1.00115.85           C  
ATOM   4022  CD  GLU B 247     -26.642  46.881  94.154  1.00148.97           C  
ATOM   4023  OE1 GLU B 247     -26.900  47.895  93.468  1.00144.53           O  
ATOM   4024  OE2 GLU B 247     -25.480  46.587  94.530  1.00143.13           O1-
ATOM   4025  N   GLY B 248     -31.577  44.480  94.155  1.00 74.41           N  
ATOM   4026  CA  GLY B 248     -32.617  44.045  95.078  1.00 65.91           C  
ATOM   4027  C   GLY B 248     -33.989  44.665  94.790  1.00 71.59           C  
ATOM   4028  O   GLY B 248     -34.887  44.592  95.628  1.00 65.20           O  
ATOM   4029  N   VAL B 249     -34.148  45.283  93.604  1.00 63.37           N  
ATOM   4030  CA  VAL B 249     -35.466  45.568  93.045  1.00 72.83           C  
ATOM   4031  C   VAL B 249     -35.528  45.090  91.592  1.00 59.71           C  
ATOM   4032  O   VAL B 249     -34.572  45.220  90.840  1.00 56.17           O  
ATOM   4033  CB  VAL B 249     -35.930  47.032  93.203  1.00 70.37           C  
ATOM   4034  CG1 VAL B 249     -35.909  47.518  94.646  1.00 89.43           C  
ATOM   4035  CG2 VAL B 249     -35.213  47.997  92.276  1.00 69.61           C  
ATOM   4036  N   CYS B 250     -36.669  44.504  91.222  1.00 48.11           N  
ATOM   4037  CA  CYS B 250     -36.873  43.944  89.896  1.00 51.38           C  
ATOM   4038  C   CYS B 250     -38.103  44.613  89.290  1.00 48.12           C  
ATOM   4039  O   CYS B 250     -38.898  45.213  90.013  1.00 44.19           O  
ATOM   4040  CB  CYS B 250     -37.111  42.439  89.990  1.00 44.94           C  
ATOM   4041  SG  CYS B 250     -38.437  41.985  91.145  1.00 50.32           S  
ATOM   4042  N   ALA B 251     -38.252  44.505  87.964  1.00 47.47           N  
ATOM   4043  CA  ALA B 251     -39.497  44.889  87.308  1.00 42.88           C  
ATOM   4044  C   ALA B 251     -40.579  43.884  87.705  1.00 44.28           C  
ATOM   4045  O   ALA B 251     -40.286  42.711  87.898  1.00 44.64           O  
ATOM   4046  CB  ALA B 251     -39.280  44.897  85.814  1.00 38.95           C  
ATOM   4047  N   ALA B 252     -41.831  44.338  87.826  1.00 39.06           N  
ATOM   4048  CA  ALA B 252     -42.960  43.424  87.950  1.00 41.42           C  
ATOM   4049  C   ALA B 252     -43.258  42.783  86.593  1.00 41.14           C  
ATOM   4050  O   ALA B 252     -43.052  43.415  85.566  1.00 41.18           O  
ATOM   4051  CB  ALA B 252     -44.168  44.160  88.466  1.00 39.10           C  
ATOM   4052  N   SER B 253     -43.715  41.525  86.591  1.00 40.71           N  
ATOM   4053  CA  SER B 253     -44.139  40.883  85.353  1.00 40.19           C  
ATOM   4054  C   SER B 253     -45.279  39.908  85.625  1.00 39.95           C  
ATOM   4055  O   SER B 253     -45.380  39.346  86.715  1.00 40.82           O  
ATOM   4056  CB  SER B 253     -42.991  40.249  84.595  1.00 33.09           C  
ATOM   4057  OG  SER B 253     -42.135  39.516  85.463  1.00 38.40           O  
ATOM   4058  N   LEU B 254     -46.155  39.752  84.624  1.00 34.83           N  
ATOM   4059  CA  LEU B 254     -47.315  38.876  84.723  1.00 36.60           C  
ATOM   4060  C   LEU B 254     -47.337  37.945  83.513  1.00 35.16           C  
ATOM   4061  O   LEU B 254     -47.036  38.359  82.387  1.00 41.12           O  
ATOM   4062  CB  LEU B 254     -48.600  39.708  84.761  1.00 32.94           C  
ATOM   4063  CG  LEU B 254     -48.936  40.425  86.072  1.00 36.24           C  
ATOM   4064  CD1 LEU B 254     -49.953  41.525  85.834  1.00 29.66           C  
ATOM   4065  CD2 LEU B 254     -49.476  39.480  87.119  1.00 36.57           C  
ATOM   4066  N   PRO B 255     -47.718  36.659  83.702  1.00 36.76           N  
ATOM   4067  CA  PRO B 255     -47.799  35.723  82.579  1.00 31.37           C  
ATOM   4068  C   PRO B 255     -48.902  36.126  81.589  1.00 31.23           C  
ATOM   4069  O   PRO B 255     -48.837  35.780  80.409  1.00 35.49           O  
ATOM   4070  CB  PRO B 255     -48.088  34.388  83.270  1.00 35.03           C  
ATOM   4071  CG  PRO B 255     -48.803  34.776  84.542  1.00 35.39           C  
ATOM   4072  CD  PRO B 255     -48.111  36.055  84.984  1.00 30.96           C  
ATOM   4073  N   THR B 256     -49.897  36.874  82.074  1.00 30.44           N  
ATOM   4074  CA  THR B 256     -51.028  37.352  81.272  1.00 28.62           C  
ATOM   4075  C   THR B 256     -50.543  38.337  80.218  1.00 35.35           C  
ATOM   4076  O   THR B 256     -50.738  38.121  79.017  1.00 31.87           O  
ATOM   4077  CB  THR B 256     -52.059  38.046  82.164  1.00 33.22           C  
ATOM   4078  CG2 THR B 256     -52.763  37.062  83.066  1.00 26.99           C  
ATOM   4079  OG1 THR B 256     -51.354  38.972  82.986  1.00 34.64           O  
ATOM   4080  N   THR B 257     -49.863  39.395  80.681  1.00 29.39           N  
ATOM   4081  CA  THR B 257     -49.289  40.401  79.808  1.00 32.61           C  
ATOM   4082  C   THR B 257     -48.328  39.803  78.772  1.00 37.19           C  
ATOM   4083  O   THR B 257     -48.404  40.182  77.605  1.00 36.50           O  
ATOM   4084  CB  THR B 257     -48.673  41.540  80.622  1.00 36.20           C  
ATOM   4085  CG2 THR B 257     -48.286  42.704  79.740  1.00 40.27           C  
ATOM   4086  OG1 THR B 257     -49.663  41.947  81.568  1.00 36.97           O  
ATOM   4087  N   MET B 258     -47.461  38.867  79.199  1.00 34.54           N  
ATOM   4088  CA  MET B 258     -46.496  38.201  78.331  1.00 37.76           C  
ATOM   4089  C   MET B 258     -47.244  37.503  77.204  1.00 38.38           C  
ATOM   4090  O   MET B 258     -46.878  37.651  76.040  1.00 39.13           O  
ATOM   4091  CB  MET B 258     -45.674  37.120  79.060  1.00 46.19           C  
ATOM   4092  CG  MET B 258     -44.675  37.624  80.115  1.00 62.84           C  
ATOM   4093  SD  MET B 258     -43.857  39.197  79.759  1.00 54.91           S  
ATOM   4094  CE  MET B 258     -42.625  39.336  81.057  1.00 52.61           C  
ATOM   4095  N   GLY B 259     -48.287  36.750  77.582  1.00 33.53           N  
ATOM   4096  CA  GLY B 259     -49.108  36.000  76.646  1.00 34.76           C  
ATOM   4097  C   GLY B 259     -49.807  36.905  75.631  1.00 36.27           C  
ATOM   4098  O   GLY B 259     -49.787  36.635  74.424  1.00 33.80           O  
ATOM   4099  N   VAL B 260     -50.401  37.994  76.126  1.00 28.53           N  
ATOM   4100  CA  VAL B 260     -51.026  38.965  75.234  1.00 30.26           C  
ATOM   4101  C   VAL B 260     -49.998  39.562  74.270  1.00 31.76           C  
ATOM   4102  O   VAL B 260     -50.189  39.529  73.042  1.00 29.19           O  
ATOM   4103  CB  VAL B 260     -51.796  40.049  76.007  1.00 36.47           C  
ATOM   4104  CG1 VAL B 260     -52.289  41.140  75.073  1.00 30.79           C  
ATOM   4105  CG2 VAL B 260     -52.940  39.446  76.796  1.00 26.50           C  
ATOM   4106  N   VAL B 261     -48.884  40.072  74.818  1.00 28.42           N  
ATOM   4107  CA  VAL B 261     -47.905  40.774  73.982  1.00 29.19           C  
ATOM   4108  C   VAL B 261     -47.282  39.821  72.953  1.00 34.67           C  
ATOM   4109  O   VAL B 261     -47.170  40.181  71.780  1.00 29.41           O  
ATOM   4110  CB  VAL B 261     -46.849  41.538  74.804  1.00 35.16           C  
ATOM   4111  CG1 VAL B 261     -45.766  42.134  73.911  1.00 31.02           C  
ATOM   4112  CG2 VAL B 261     -47.507  42.637  75.632  1.00 29.27           C  
ATOM   4113  N   ALA B 262     -46.930  38.591  73.369  1.00 28.20           N  
ATOM   4114  CA  ALA B 262     -46.357  37.618  72.450  1.00 32.60           C  
ATOM   4115  C   ALA B 262     -47.378  37.268  71.374  1.00 29.58           C  
ATOM   4116  O   ALA B 262     -47.038  37.170  70.194  1.00 29.50           O  
ATOM   4117  CB  ALA B 262     -45.882  36.391  73.185  1.00 31.28           C  
ATOM   4118  N   GLY B 263     -48.635  37.115  71.802  1.00 25.96           N  
ATOM   4119  CA  GLY B 263     -49.730  36.770  70.915  1.00 28.29           C  
ATOM   4120  C   GLY B 263     -49.921  37.827  69.838  1.00 30.52           C  
ATOM   4121  O   GLY B 263     -49.916  37.502  68.644  1.00 31.01           O  
ATOM   4122  N   ILE B 264     -50.024  39.097  70.257  1.00 26.25           N  
ATOM   4123  CA  ILE B 264     -50.149  40.159  69.250  1.00 29.52           C  
ATOM   4124  C   ILE B 264     -48.888  40.296  68.397  1.00 31.83           C  
ATOM   4125  O   ILE B 264     -48.992  40.538  67.190  1.00 30.20           O  
ATOM   4126  CB  ILE B 264     -50.656  41.498  69.809  1.00 33.52           C  
ATOM   4127  CG1 ILE B 264     -49.652  42.120  70.783  1.00 29.03           C  
ATOM   4128  CG2 ILE B 264     -52.057  41.337  70.429  1.00 24.04           C  
ATOM   4129  CD1 ILE B 264     -50.036  43.515  71.263  1.00 30.45           C  
ATOM   4130  N   LEU B 265     -47.700  40.095  68.991  1.00 27.01           N  
ATOM   4131  CA  LEU B 265     -46.464  40.172  68.219  1.00 28.63           C  
ATOM   4132  C   LEU B 265     -46.488  39.113  67.114  1.00 33.30           C  
ATOM   4133  O   LEU B 265     -46.262  39.433  65.948  1.00 28.13           O  
ATOM   4134  CB  LEU B 265     -45.238  39.966  69.126  1.00 29.75           C  
ATOM   4135  CG  LEU B 265     -43.882  39.976  68.416  1.00 35.62           C  
ATOM   4136  CD1 LEU B 265     -43.581  41.344  67.787  1.00 32.11           C  
ATOM   4137  CD2 LEU B 265     -42.766  39.586  69.372  1.00 34.09           C  
ATOM   4138  N   VAL B 266     -46.763  37.850  67.479  1.00 29.77           N  
ATOM   4139  CA  VAL B 266     -46.678  36.779  66.494  1.00 35.92           C  
ATOM   4140  C   VAL B 266     -47.846  36.873  65.505  1.00 33.92           C  
ATOM   4141  O   VAL B 266     -47.677  36.576  64.317  1.00 29.67           O  
ATOM   4142  CB  VAL B 266     -46.505  35.397  67.142  1.00 33.73           C  
ATOM   4143  CG1 VAL B 266     -46.548  34.284  66.102  1.00 32.04           C  
ATOM   4144  CG2 VAL B 266     -45.195  35.333  67.921  1.00 32.51           C  
ATOM   4145  N   GLN B 267     -48.996  37.382  65.971  1.00 29.12           N  
ATOM   4146  CA  GLN B 267     -50.095  37.648  65.050  1.00 31.71           C  
ATOM   4147  C   GLN B 267     -49.648  38.606  63.948  1.00 38.15           C  
ATOM   4148  O   GLN B 267     -49.894  38.352  62.766  1.00 35.36           O  
ATOM   4149  CB  GLN B 267     -51.331  38.165  65.770  1.00 30.37           C  
ATOM   4150  CG  GLN B 267     -52.612  37.858  65.015  1.00 31.17           C  
ATOM   4151  CD  GLN B 267     -53.087  36.451  65.258  1.00 38.65           C  
ATOM   4152  NE2 GLN B 267     -54.083  36.336  66.127  1.00 35.70           N  
ATOM   4153  OE1 GLN B 267     -52.578  35.487  64.678  1.00 37.39           O  
ATOM   4154  N   ASN B 268     -48.979  39.699  64.347  1.00 33.75           N  
ATOM   4155  CA  ASN B 268     -48.420  40.667  63.409  1.00 31.69           C  
ATOM   4156  C   ASN B 268     -47.414  39.991  62.463  1.00 37.00           C  
ATOM   4157  O   ASN B 268     -47.408  40.267  61.274  1.00 34.58           O  
ATOM   4158  CB  ASN B 268     -47.830  41.880  64.129  1.00 31.62           C  
ATOM   4159  CG  ASN B 268     -47.996  43.162  63.346  1.00 41.70           C  
ATOM   4160  ND2 ASN B 268     -46.982  44.022  63.368  1.00 34.46           N  
ATOM   4161  OD1 ASN B 268     -49.034  43.371  62.720  1.00 37.74           O  
ATOM   4162  N   VAL B 269     -46.589  39.077  62.985  1.00 36.86           N  
ATOM   4163  CA  VAL B 269     -45.615  38.357  62.179  1.00 34.52           C  
ATOM   4164  C   VAL B 269     -46.322  37.531  61.100  1.00 37.60           C  
ATOM   4165  O   VAL B 269     -45.896  37.529  59.945  1.00 35.48           O  
ATOM   4166  CB  VAL B 269     -44.687  37.478  63.047  1.00 38.29           C  
ATOM   4167  CG1 VAL B 269     -43.819  36.556  62.197  1.00 33.89           C  
ATOM   4168  CG2 VAL B 269     -43.811  38.314  63.964  1.00 31.87           C  
ATOM   4169  N   LEU B 270     -47.391  36.814  61.476  1.00 32.97           N  
ATOM   4170  CA  LEU B 270     -48.097  35.954  60.532  1.00 33.93           C  
ATOM   4171  C   LEU B 270     -48.775  36.810  59.458  1.00 39.00           C  
ATOM   4172  O   LEU B 270     -48.691  36.517  58.264  1.00 37.30           O  
ATOM   4173  CB  LEU B 270     -49.125  35.097  61.285  1.00 33.13           C  
ATOM   4174  CG  LEU B 270     -48.574  34.085  62.285  1.00 34.60           C  
ATOM   4175  CD1 LEU B 270     -49.685  33.282  62.954  1.00 34.85           C  
ATOM   4176  CD2 LEU B 270     -47.623  33.143  61.594  1.00 32.83           C  
ATOM   4177  N   LYS B 271     -49.433  37.889  59.895  1.00 33.43           N  
ATOM   4178  CA  LYS B 271     -50.088  38.810  58.981  1.00 37.42           C  
ATOM   4179  C   LYS B 271     -49.076  39.363  57.980  1.00 45.12           C  
ATOM   4180  O   LYS B 271     -49.365  39.426  56.794  1.00 42.49           O  
ATOM   4181  CB  LYS B 271     -50.878  39.877  59.738  1.00 32.71           C  
ATOM   4182  CG  LYS B 271     -52.151  39.351  60.395  1.00 30.09           C  
ATOM   4183  CD  LYS B 271     -53.047  40.456  60.883  1.00 37.62           C  
ATOM   4184  CE  LYS B 271     -52.501  41.204  62.077  1.00 33.47           C  
ATOM   4185  NZ  LYS B 271     -53.502  42.192  62.549  1.00 26.19           N1+
ATOM   4186  N   PHE B 272     -47.868  39.688  58.462  1.00 41.32           N  
ATOM   4187  CA  PHE B 272     -46.816  40.251  57.633  1.00 36.81           C  
ATOM   4188  C   PHE B 272     -46.291  39.203  56.662  1.00 42.17           C  
ATOM   4189  O   PHE B 272     -46.234  39.474  55.479  1.00 47.73           O  
ATOM   4190  CB  PHE B 272     -45.670  40.784  58.488  1.00 40.96           C  
ATOM   4191  CG  PHE B 272     -44.505  41.377  57.728  1.00 46.22           C  
ATOM   4192  CD1 PHE B 272     -44.522  42.708  57.328  1.00 52.49           C  
ATOM   4193  CD2 PHE B 272     -43.377  40.614  57.434  1.00 48.92           C  
ATOM   4194  CE1 PHE B 272     -43.449  43.256  56.634  1.00 51.78           C  
ATOM   4195  CE2 PHE B 272     -42.304  41.165  56.742  1.00 47.46           C  
ATOM   4196  CZ  PHE B 272     -42.333  42.491  56.358  1.00 42.40           C  
ATOM   4197  N   LEU B 273     -45.920  38.013  57.157  1.00 45.79           N  
ATOM   4198  CA  LEU B 273     -45.245  37.029  56.325  1.00 47.60           C  
ATOM   4199  C   LEU B 273     -46.224  36.359  55.365  1.00 53.27           C  
ATOM   4200  O   LEU B 273     -45.827  36.008  54.254  1.00 50.28           O  
ATOM   4201  CB  LEU B 273     -44.541  35.972  57.192  1.00 41.09           C  
ATOM   4202  CG  LEU B 273     -43.317  36.451  57.985  1.00 46.15           C  
ATOM   4203  CD1 LEU B 273     -42.753  35.324  58.829  1.00 45.19           C  
ATOM   4204  CD2 LEU B 273     -42.238  36.982  57.065  1.00 45.55           C  
ATOM   4205  N   LEU B 274     -47.481  36.163  55.798  1.00 45.05           N  
ATOM   4206  CA  LEU B 274     -48.429  35.372  55.027  1.00 39.92           C  
ATOM   4207  C   LEU B 274     -49.460  36.259  54.325  1.00 43.49           C  
ATOM   4208  O   LEU B 274     -50.377  35.738  53.720  1.00 45.62           O  
ATOM   4209  CB  LEU B 274     -49.097  34.334  55.932  1.00 40.07           C  
ATOM   4210  CG  LEU B 274     -48.175  33.274  56.549  1.00 48.20           C  
ATOM   4211  CD1 LEU B 274     -48.941  32.340  57.470  1.00 40.57           C  
ATOM   4212  CD2 LEU B 274     -47.475  32.460  55.490  1.00 41.93           C  
ATOM   4213  N   ASN B 275     -49.323  37.585  54.445  1.00 49.02           N  
ATOM   4214  CA AASN B 275     -50.141  38.559  53.737  0.50 50.54           C  
ATOM   4215  CA BASN B 275     -50.139  38.558  53.735  0.50 51.64           C  
ATOM   4216  C   ASN B 275     -51.627  38.294  53.966  1.00 51.61           C  
ATOM   4217  O   ASN B 275     -52.347  37.942  53.046  1.00 55.61           O  
ATOM   4218  CB AASN B 275     -49.818  38.609  52.241  0.50 49.44           C  
ATOM   4219  CB BASN B 275     -49.788  38.611  52.244  0.50 52.55           C  
ATOM   4220  CG AASN B 275     -48.332  38.572  51.985  0.50 49.42           C  
ATOM   4221  CG BASN B 275     -49.932  39.992  51.642  0.50 51.89           C  
ATOM   4222  ND2AASN B 275     -47.849  37.492  51.396  0.50 49.51           N  
ATOM   4223  OD1AASN B 275     -47.623  39.504  52.343  0.50 52.80           O  
ATOM   4224  ND2BASN B 275     -50.083  40.062  50.332  0.50 59.75           N  
ATOM   4225  OD1BASN B 275     -49.900  40.992  52.352  0.50 75.94           O  
ATOM   4226  N   PHE B 276     -52.091  38.482  55.201  1.00 41.42           N  
ATOM   4227  CA  PHE B 276     -53.518  38.439  55.452  1.00 41.88           C  
ATOM   4228  C   PHE B 276     -53.798  39.470  56.527  1.00 38.88           C  
ATOM   4229  O   PHE B 276     -52.889  39.805  57.272  1.00 41.71           O  
ATOM   4230  CB  PHE B 276     -53.979  37.021  55.817  1.00 41.12           C  
ATOM   4231  CG  PHE B 276     -53.610  36.553  57.210  1.00 48.76           C  
ATOM   4232  CD1 PHE B 276     -52.386  35.948  57.458  1.00 43.21           C  
ATOM   4233  CD2 PHE B 276     -54.504  36.693  58.270  1.00 50.97           C  
ATOM   4234  CE1 PHE B 276     -52.054  35.515  58.735  1.00 39.83           C  
ATOM   4235  CE2 PHE B 276     -54.165  36.265  59.549  1.00 42.04           C  
ATOM   4236  CZ  PHE B 276     -52.932  35.681  59.784  1.00 43.48           C  
ATOM   4237  N   GLY B 277     -55.041  39.961  56.590  1.00 42.69           N  
ATOM   4238  CA  GLY B 277     -55.423  40.984  57.548  1.00 39.11           C  
ATOM   4239  C   GLY B 277     -54.589  42.250  57.381  1.00 46.99           C  
ATOM   4240  O   GLY B 277     -53.881  42.404  56.390  1.00 42.68           O  
ATOM   4241  N   THR B 278     -54.678  43.140  58.366  1.00 40.38           N  
ATOM   4242  CA  THR B 278     -53.972  44.406  58.350  1.00 47.38           C  
ATOM   4243  C   THR B 278     -52.804  44.334  59.330  1.00 41.19           C  
ATOM   4244  O   THR B 278     -53.017  44.198  60.538  1.00 40.35           O  
ATOM   4245  CB  THR B 278     -54.891  45.530  58.854  1.00 46.96           C  
ATOM   4246  CG2 THR B 278     -54.284  46.912  58.728  1.00 43.03           C  
ATOM   4247  OG1 THR B 278     -56.114  45.469  58.127  1.00 51.47           O  
ATOM   4248  N   VAL B 279     -51.585  44.496  58.805  1.00 39.59           N  
ATOM   4249  CA  VAL B 279     -50.390  44.583  59.632  1.00 39.75           C  
ATOM   4250  C   VAL B 279     -50.425  45.886  60.429  1.00 40.21           C  
ATOM   4251  O   VAL B 279     -50.788  46.917  59.894  1.00 49.81           O  
ATOM   4252  CB  VAL B 279     -49.137  44.513  58.759  1.00 44.54           C  
ATOM   4253  CG1 VAL B 279     -47.881  44.768  59.573  1.00 46.88           C  
ATOM   4254  CG2 VAL B 279     -49.065  43.192  58.017  1.00 38.93           C  
ATOM   4255  N   SER B 280     -50.114  45.827  61.725  1.00 40.29           N  
ATOM   4256  CA ASER B 280     -50.010  47.028  62.540  0.50 39.59           C  
ATOM   4257  CA BSER B 280     -50.010  47.027  62.539  0.50 38.38           C  
ATOM   4258  C   SER B 280     -48.562  47.515  62.549  1.00 45.12           C  
ATOM   4259  O   SER B 280     -47.641  46.715  62.629  1.00 47.43           O  
ATOM   4260  CB ASER B 280     -50.514  46.772  63.930  0.50 39.70           C  
ATOM   4261  CB BSER B 280     -50.489  46.764  63.932  0.50 36.51           C  
ATOM   4262  OG ASER B 280     -51.811  47.342  64.111  0.50 58.08           O  
ATOM   4263  OG BSER B 280     -50.022  47.786  64.799  0.50 46.04           O  
ATOM   4264  N   PHE B 281     -48.379  48.842  62.459  1.00 43.16           N  
ATOM   4265  CA  PHE B 281     -47.079  49.482  62.565  1.00 41.06           C  
ATOM   4266  C   PHE B 281     -46.757  49.791  64.023  1.00 34.83           C  
ATOM   4267  O   PHE B 281     -45.599  49.841  64.396  1.00 39.55           O  
ATOM   4268  CB  PHE B 281     -47.000  50.737  61.685  1.00 37.49           C  
ATOM   4269  CG  PHE B 281     -46.555  50.431  60.275  1.00 46.09           C  
ATOM   4270  CD1 PHE B 281     -45.204  50.312  59.964  1.00 39.97           C  
ATOM   4271  CD2 PHE B 281     -47.485  50.151  59.282  1.00 42.20           C  
ATOM   4272  CE1 PHE B 281     -44.793  49.975  58.679  1.00 45.77           C  
ATOM   4273  CE2 PHE B 281     -47.073  49.831  57.997  1.00 49.31           C  
ATOM   4274  CZ  PHE B 281     -45.729  49.745  57.699  1.00 41.56           C  
ATOM   4275  N   TYR B 282     -47.792  49.998  64.840  1.00 34.83           N  
ATOM   4276  CA  TYR B 282     -47.659  50.071  66.282  1.00 30.28           C  
ATOM   4277  C   TYR B 282     -48.985  49.625  66.871  1.00 36.56           C  
ATOM   4278  O   TYR B 282     -50.030  50.086  66.421  1.00 37.13           O  
ATOM   4279  CB  TYR B 282     -47.398  51.499  66.772  1.00 29.32           C  
ATOM   4280  CG  TYR B 282     -47.248  51.663  68.275  1.00 31.72           C  
ATOM   4281  CD1 TYR B 282     -48.346  51.790  69.114  1.00 34.58           C  
ATOM   4282  CD2 TYR B 282     -45.993  51.689  68.874  1.00 32.98           C  
ATOM   4283  CE1 TYR B 282     -48.218  51.934  70.494  1.00 35.55           C  
ATOM   4284  CE2 TYR B 282     -45.842  51.833  70.253  1.00 30.94           C  
ATOM   4285  CZ  TYR B 282     -46.956  51.950  71.069  1.00 32.67           C  
ATOM   4286  OH  TYR B 282     -46.806  52.090  72.423  1.00 49.13           O  
ATOM   4287  N   LEU B 283     -48.932  48.745  67.873  1.00 35.44           N  
ATOM   4288  CA  LEU B 283     -50.119  48.330  68.609  1.00 34.00           C  
ATOM   4289  C   LEU B 283     -49.746  48.259  70.082  1.00 33.64           C  
ATOM   4290  O   LEU B 283     -48.870  47.469  70.464  1.00 33.67           O  
ATOM   4291  CB  LEU B 283     -50.615  46.966  68.093  1.00 31.70           C  
ATOM   4292  CG  LEU B 283     -51.808  46.346  68.848  1.00 43.39           C  
ATOM   4293  CD1 LEU B 283     -53.046  47.243  68.788  1.00 35.54           C  
ATOM   4294  CD2 LEU B 283     -52.150  44.954  68.329  1.00 34.54           C  
ATOM   4295  N   GLY B 284     -50.418  49.090  70.887  1.00 26.70           N  
ATOM   4296  CA  GLY B 284     -50.228  49.094  72.330  1.00 32.44           C  
ATOM   4297  C   GLY B 284     -51.235  48.208  73.058  1.00 37.95           C  
ATOM   4298  O   GLY B 284     -52.240  47.766  72.498  1.00 39.69           O  
ATOM   4299  N   TYR B 285     -50.942  47.976  74.335  1.00 39.04           N  
ATOM   4300  CA  TYR B 285     -51.809  47.222  75.207  1.00 33.90           C  
ATOM   4301  C   TYR B 285     -51.730  47.836  76.594  1.00 39.66           C  
ATOM   4302  O   TYR B 285     -50.662  47.847  77.218  1.00 36.78           O  
ATOM   4303  CB  TYR B 285     -51.346  45.759  75.289  1.00 36.48           C  
ATOM   4304  CG  TYR B 285     -52.030  44.923  76.352  1.00 35.18           C  
ATOM   4305  CD1 TYR B 285     -53.408  44.971  76.535  1.00 35.03           C  
ATOM   4306  CD2 TYR B 285     -51.303  44.075  77.184  1.00 31.44           C  
ATOM   4307  CE1 TYR B 285     -54.052  44.208  77.504  1.00 32.52           C  
ATOM   4308  CE2 TYR B 285     -51.934  43.297  78.147  1.00 33.74           C  
ATOM   4309  CZ  TYR B 285     -53.309  43.362  78.305  1.00 35.25           C  
ATOM   4310  OH  TYR B 285     -53.927  42.607  79.254  1.00 38.28           O  
ATOM   4311  N   ASN B 286     -52.877  48.324  77.057  1.00 36.58           N  
ATOM   4312  CA AASN B 286     -53.036  48.888  78.391  0.50 34.55           C  
ATOM   4313  CA BASN B 286     -53.025  48.871  78.392  0.50 33.73           C  
ATOM   4314  C   ASN B 286     -54.042  48.008  79.116  1.00 42.10           C  
ATOM   4315  O   ASN B 286     -55.237  48.085  78.845  1.00 40.54           O  
ATOM   4316  CB AASN B 286     -53.426  50.374  78.346  0.50 35.35           C  
ATOM   4317  CB BASN B 286     -53.323  50.371  78.337  0.50 33.42           C  
ATOM   4318  CG AASN B 286     -54.042  50.950  79.617  0.50 38.67           C  
ATOM   4319  CG BASN B 286     -52.226  51.054  77.542  0.50 36.87           C  
ATOM   4320  ND2AASN B 286     -54.420  52.219  79.583  0.50 36.84           N  
ATOM   4321  OD1AASN B 286     -54.183  50.283  80.635  0.50 39.23           O  
ATOM   4322  ND2BASN B 286     -52.471  51.259  76.258  0.50 30.21           N  
ATOM   4323  OD1BASN B 286     -51.132  51.302  78.057  0.50 35.00           O  
ATOM   4324  N   ALA B 287     -53.520  47.171  80.003  1.00 35.92           N  
ATOM   4325  CA  ALA B 287     -54.295  46.143  80.672  1.00 37.23           C  
ATOM   4326  C   ALA B 287     -55.272  46.744  81.669  1.00 40.83           C  
ATOM   4327  O   ALA B 287     -56.312  46.148  81.939  1.00 48.11           O  
ATOM   4328  CB  ALA B 287     -53.363  45.172  81.347  1.00 37.24           C  
ATOM   4329  N   MET B 288     -54.929  47.906  82.235  1.00 42.95           N  
ATOM   4330  CA  MET B 288     -55.737  48.448  83.322  1.00 44.87           C  
ATOM   4331  C   MET B 288     -57.145  48.780  82.821  1.00 41.61           C  
ATOM   4332  O   MET B 288     -58.138  48.547  83.515  1.00 44.08           O  
ATOM   4333  CB  MET B 288     -55.084  49.692  83.928  1.00 49.54           C  
ATOM   4334  CG  MET B 288     -53.772  49.405  84.623  1.00 51.85           C  
ATOM   4335  SD  MET B 288     -53.997  48.391  86.116  1.00 53.26           S  
ATOM   4336  CE  MET B 288     -54.395  49.667  87.316  1.00 50.35           C  
ATOM   4337  N   GLN B 289     -57.222  49.254  81.575  1.00 40.91           N  
ATOM   4338  CA  GLN B 289     -58.470  49.753  81.028  1.00 47.91           C  
ATOM   4339  C   GLN B 289     -58.793  49.065  79.708  1.00 42.40           C  
ATOM   4340  O   GLN B 289     -59.703  49.503  79.018  1.00 46.10           O  
ATOM   4341  CB  GLN B 289     -58.319  51.244  80.722  1.00 46.93           C  
ATOM   4342  CG  GLN B 289     -58.213  52.130  81.954  1.00 65.18           C  
ATOM   4343  CD  GLN B 289     -57.727  53.490  81.521  1.00 80.49           C  
ATOM   4344  NE2 GLN B 289     -58.631  54.455  81.481  1.00104.47           N  
ATOM   4345  OE1 GLN B 289     -56.560  53.670  81.188  1.00110.69           O  
ATOM   4346  N   ASP B 290     -58.036  48.016  79.341  1.00 41.68           N  
ATOM   4347  CA  ASP B 290     -58.304  47.208  78.155  1.00 38.29           C  
ATOM   4348  C   ASP B 290     -58.317  48.078  76.897  1.00 40.10           C  
ATOM   4349  O   ASP B 290     -59.211  47.962  76.061  1.00 37.42           O  
ATOM   4350  CB  ASP B 290     -59.631  46.442  78.279  1.00 41.00           C  
ATOM   4351  CG  ASP B 290     -59.639  45.452  79.435  1.00 50.68           C  
ATOM   4352  OD1 ASP B 290     -58.539  45.101  79.907  1.00 46.97           O  
ATOM   4353  OD2 ASP B 290     -60.739  45.052  79.853  1.00 63.19           O1-
ATOM   4354  N   PHE B 291     -57.315  48.948  76.779  1.00 37.36           N  
ATOM   4355  CA  PHE B 291     -57.195  49.866  75.665  1.00 32.10           C  
ATOM   4356  C   PHE B 291     -56.045  49.402  74.787  1.00 33.32           C  
ATOM   4357  O   PHE B 291     -54.946  49.134  75.276  1.00 37.50           O  
ATOM   4358  CB  PHE B 291     -57.012  51.290  76.200  1.00 37.01           C  
ATOM   4359  CG  PHE B 291     -56.848  52.360  75.151  1.00 43.46           C  
ATOM   4360  CD1 PHE B 291     -57.762  52.485  74.113  1.00 41.38           C  
ATOM   4361  CD2 PHE B 291     -55.770  53.243  75.204  1.00 42.35           C  
ATOM   4362  CE1 PHE B 291     -57.607  53.475  73.150  1.00 41.35           C  
ATOM   4363  CE2 PHE B 291     -55.602  54.214  74.227  1.00 44.80           C  
ATOM   4364  CZ  PHE B 291     -56.528  54.333  73.212  1.00 41.78           C  
ATOM   4365  N   PHE B 292     -56.299  49.325  73.482  1.00 30.60           N  
ATOM   4366  CA  PHE B 292     -55.304  48.773  72.583  1.00 28.23           C  
ATOM   4367  C   PHE B 292     -55.056  49.750  71.443  1.00 35.86           C  
ATOM   4368  O   PHE B 292     -55.489  49.508  70.330  1.00 34.57           O  
ATOM   4369  CB  PHE B 292     -55.796  47.445  71.996  1.00 35.57           C  
ATOM   4370  CG  PHE B 292     -55.993  46.316  72.982  1.00 34.67           C  
ATOM   4371  CD1 PHE B 292     -57.082  46.302  73.847  1.00 33.40           C  
ATOM   4372  CD2 PHE B 292     -55.070  45.278  73.068  1.00 35.98           C  
ATOM   4373  CE1 PHE B 292     -57.239  45.275  74.769  1.00 38.90           C  
ATOM   4374  CE2 PHE B 292     -55.251  44.230  73.964  1.00 37.63           C  
ATOM   4375  CZ  PHE B 292     -56.324  44.242  74.828  1.00 37.73           C  
ATOM   4376  N   PRO B 293     -54.342  50.872  71.658  1.00 35.89           N  
ATOM   4377  CA  PRO B 293     -54.181  51.875  70.599  1.00 34.30           C  
ATOM   4378  C   PRO B 293     -53.306  51.434  69.435  1.00 35.84           C  
ATOM   4379  O   PRO B 293     -52.263  50.827  69.650  1.00 43.56           O  
ATOM   4380  CB  PRO B 293     -53.513  53.042  71.331  1.00 31.64           C  
ATOM   4381  CG  PRO B 293     -52.833  52.419  72.506  1.00 41.18           C  
ATOM   4382  CD  PRO B 293     -53.721  51.265  72.931  1.00 35.25           C  
ATOM   4383  N   THR B 294     -53.766  51.683  68.204  1.00 35.57           N  
ATOM   4384  CA ATHR B 294     -52.947  51.530  67.008  0.60 37.78           C  
ATOM   4385  CA BTHR B 294     -52.941  51.530  67.016  0.40 35.63           C  
ATOM   4386  C   THR B 294     -52.435  52.913  66.605  1.00 41.50           C  
ATOM   4387  O   THR B 294     -53.107  53.903  66.834  1.00 41.64           O  
ATOM   4388  CB ATHR B 294     -53.761  50.924  65.860  0.60 40.44           C  
ATOM   4389  CB BTHR B 294     -53.724  50.906  65.856  0.40 35.62           C  
ATOM   4390  CG2ATHR B 294     -53.060  50.881  64.516  0.60 42.32           C  
ATOM   4391  OG1ATHR B 294     -54.139  49.612  66.265  0.60 54.71           O  
ATOM   4392  CG2BTHR B 294     -54.114  49.466  66.094  0.40 33.37           C  
ATOM   4393  OG1BTHR B 294     -54.894  51.695  65.649  0.40 39.42           O  
ATOM   4394  N   MET B 295     -51.231  52.961  66.031  1.00 46.59           N  
ATOM   4395  CA  MET B 295     -50.596  54.183  65.560  1.00 43.08           C  
ATOM   4396  C   MET B 295     -49.677  53.818  64.413  1.00 42.07           C  
ATOM   4397  O   MET B 295     -49.460  52.644  64.128  1.00 49.79           O  
ATOM   4398  CB  MET B 295     -49.730  54.859  66.623  1.00 41.92           C  
ATOM   4399  CG  MET B 295     -50.515  55.380  67.800  1.00 55.02           C  
ATOM   4400  SD  MET B 295     -49.391  56.015  69.037  1.00 60.95           S  
ATOM   4401  CE  MET B 295     -49.997  55.141  70.474  1.00 60.42           C  
ATOM   4402  N   SER B 296     -49.152  54.848  63.767  1.00 46.82           N  
ATOM   4403  CA  SER B 296     -48.192  54.668  62.700  1.00 53.37           C  
ATOM   4404  C   SER B 296     -47.074  55.676  62.943  1.00 52.10           C  
ATOM   4405  O   SER B 296     -47.332  56.868  63.015  1.00 59.92           O  
ATOM   4406  CB  SER B 296     -48.871  54.858  61.365  1.00 47.34           C  
ATOM   4407  OG  SER B 296     -48.169  54.175  60.343  1.00 65.30           O  
ATOM   4408  N   MET B 297     -45.859  55.191  63.191  1.00 57.51           N  
ATOM   4409  CA  MET B 297     -44.754  56.084  63.506  1.00 42.74           C  
ATOM   4410  C   MET B 297     -43.986  56.343  62.216  1.00 45.81           C  
ATOM   4411  O   MET B 297     -43.577  55.403  61.524  1.00 44.86           O  
ATOM   4412  CB  MET B 297     -43.802  55.466  64.532  1.00 48.19           C  
ATOM   4413  CG  MET B 297     -44.477  54.729  65.660  1.00 66.92           C  
ATOM   4414  SD  MET B 297     -45.261  55.854  66.797  1.00 65.05           S  
ATOM   4415  CE  MET B 297     -44.732  55.172  68.365  1.00 75.92           C  
ATOM   4416  N   LYS B 298     -43.795  57.625  61.905  1.00 47.39           N  
ATOM   4417  CA ALYS B 298     -43.147  58.015  60.662  0.60 53.69           C  
ATOM   4418  CA BLYS B 298     -43.150  58.019  60.662  0.40 49.84           C  
ATOM   4419  C   LYS B 298     -41.697  58.426  60.916  1.00 40.95           C  
ATOM   4420  O   LYS B 298     -41.355  58.954  61.987  1.00 39.37           O  
ATOM   4421  CB ALYS B 298     -43.978  59.081  59.940  0.60 56.68           C  
ATOM   4422  CB BLYS B 298     -43.971  59.100  59.950  0.40 52.07           C  
ATOM   4423  CG ALYS B 298     -45.229  58.529  59.273  0.60 62.75           C  
ATOM   4424  CG BLYS B 298     -45.297  58.627  59.368  0.40 57.51           C  
ATOM   4425  CD ALYS B 298     -46.376  59.498  59.278  0.60 58.33           C  
ATOM   4426  CD BLYS B 298     -45.211  57.308  58.625  0.40 63.02           C  
ATOM   4427  CE ALYS B 298     -47.712  58.798  59.177  0.60 67.23           C  
ATOM   4428  CE BLYS B 298     -46.460  57.001  57.823  0.40 54.22           C  
ATOM   4429  NZ ALYS B 298     -48.809  59.750  59.455  0.60 73.99           N1+
ATOM   4430  NZ BLYS B 298     -46.350  55.703  57.120  0.40 53.82           N1+
ATOM   4431  N   PRO B 299     -40.799  58.175  59.935  1.00 38.42           N  
ATOM   4432  CA  PRO B 299     -39.388  58.484  60.099  1.00 42.04           C  
ATOM   4433  C   PRO B 299     -39.142  59.973  60.333  1.00 58.22           C  
ATOM   4434  O   PRO B 299     -39.860  60.839  59.846  1.00 54.87           O  
ATOM   4435  CB  PRO B 299     -38.730  58.018  58.788  1.00 41.44           C  
ATOM   4436  CG  PRO B 299     -39.714  57.056  58.195  1.00 45.54           C  
ATOM   4437  CD  PRO B 299     -41.080  57.535  58.637  1.00 39.47           C  
ATOM   4438  N   ASN B 300     -38.127  60.232  61.147  1.00 52.12           N  
ATOM   4439  CA  ASN B 300     -37.580  61.543  61.422  1.00 54.38           C  
ATOM   4440  C   ASN B 300     -36.589  61.862  60.307  1.00 52.24           C  
ATOM   4441  O   ASN B 300     -35.668  61.089  60.070  1.00 50.78           O  
ATOM   4442  CB  ASN B 300     -36.921  61.483  62.789  1.00 47.35           C  
ATOM   4443  CG  ASN B 300     -36.356  62.795  63.263  1.00 65.22           C  
ATOM   4444  ND2 ASN B 300     -35.912  62.792  64.512  1.00 61.84           N  
ATOM   4445  OD1 ASN B 300     -36.330  63.769  62.509  1.00 58.51           O  
ATOM   4446  N   PRO B 301     -36.784  62.941  59.515  1.00 60.20           N  
ATOM   4447  CA  PRO B 301     -35.914  63.188  58.363  1.00 58.57           C  
ATOM   4448  C   PRO B 301     -34.498  63.549  58.809  1.00 54.22           C  
ATOM   4449  O   PRO B 301     -33.548  63.360  58.054  1.00 56.51           O  
ATOM   4450  CB  PRO B 301     -36.591  64.346  57.614  1.00 65.65           C  
ATOM   4451  CG  PRO B 301     -37.985  64.415  58.209  1.00 57.45           C  
ATOM   4452  CD  PRO B 301     -37.845  63.953  59.647  1.00 57.06           C  
ATOM   4453  N   GLN B 302     -34.380  64.032  60.054  1.00 44.23           N  
ATOM   4454  CA  GLN B 302     -33.089  64.356  60.644  1.00 67.13           C  
ATOM   4455  C   GLN B 302     -32.722  63.338  61.723  1.00 67.36           C  
ATOM   4456  O   GLN B 302     -32.122  63.682  62.738  1.00 57.48           O  
ATOM   4457  CB  GLN B 302     -33.101  65.750  61.267  1.00 58.73           C  
ATOM   4458  CG  GLN B 302     -33.596  66.860  60.349  1.00 62.66           C  
ATOM   4459  CD  GLN B 302     -34.081  68.005  61.206  1.00101.34           C  
ATOM   4460  NE2 GLN B 302     -35.383  68.052  61.466  1.00113.46           N  
ATOM   4461  OE1 GLN B 302     -33.288  68.825  61.660  1.00 82.58           O  
ATOM   4462  N   CYS B 303     -33.089  62.076  61.501  1.00 57.27           N  
ATOM   4463  CA  CYS B 303     -32.783  61.027  62.455  1.00 53.65           C  
ATOM   4464  C   CYS B 303     -31.279  60.941  62.683  1.00 68.52           C  
ATOM   4465  O   CYS B 303     -30.492  60.945  61.737  1.00 46.73           O  
ATOM   4466  CB  CYS B 303     -33.243  59.666  61.948  1.00 60.78           C  
ATOM   4467  SG  CYS B 303     -32.828  58.286  63.052  1.00 53.21           S  
ATOM   4468  N   ASP B 304     -30.917  60.777  63.957  1.00 45.48           N  
ATOM   4469  CA  ASP B 304     -29.538  60.623  64.371  1.00 53.14           C  
ATOM   4470  C   ASP B 304     -28.808  59.507  63.619  1.00 55.77           C  
ATOM   4471  O   ASP B 304     -27.601  59.581  63.459  1.00 54.07           O  
ATOM   4472  CB  ASP B 304     -29.434  60.519  65.886  1.00 60.68           C  
ATOM   4473  CG  ASP B 304     -28.121  61.098  66.366  1.00 75.47           C  
ATOM   4474  OD1 ASP B 304     -27.971  62.337  66.316  1.00122.33           O  
ATOM   4475  OD2 ASP B 304     -27.251  60.307  66.750  1.00 97.22           O1-
ATOM   4476  N   ASP B 305     -29.514  58.472  63.155  1.00 46.29           N  
ATOM   4477  CA  ASP B 305     -28.848  57.362  62.488  1.00 48.14           C  
ATOM   4478  C   ASP B 305     -28.817  57.653  60.993  1.00 51.61           C  
ATOM   4479  O   ASP B 305     -29.847  57.713  60.341  1.00 55.53           O  
ATOM   4480  CB  ASP B 305     -29.498  56.019  62.864  1.00 48.59           C  
ATOM   4481  CG  ASP B 305     -28.948  54.768  62.196  1.00 60.77           C  
ATOM   4482  OD1 ASP B 305     -28.449  54.852  61.045  1.00 56.12           O  
ATOM   4483  OD2 ASP B 305     -29.050  53.686  62.838  1.00 53.54           O1-
ATOM   4484  N   ARG B 306     -27.609  57.794  60.460  1.00 58.33           N  
ATOM   4485  CA  ARG B 306     -27.376  58.169  59.074  1.00 56.87           C  
ATOM   4486  C   ARG B 306     -27.911  57.124  58.094  1.00 57.79           C  
ATOM   4487  O   ARG B 306     -28.345  57.468  56.986  1.00 56.72           O  
ATOM   4488  CB  ARG B 306     -25.877  58.429  58.883  1.00 74.70           C  
ATOM   4489  CG  ARG B 306     -25.415  58.575  57.440  1.00112.78           C  
ATOM   4490  CD  ARG B 306     -24.489  59.798  57.383  1.00129.67           C  
ATOM   4491  NE  ARG B 306     -23.427  59.771  56.385  1.00125.50           N  
ATOM   4492  CZ  ARG B 306     -23.623  59.668  55.076  1.00144.49           C  
ATOM   4493  NH1 ARG B 306     -22.599  59.429  54.275  1.00136.26           N1+
ATOM   4494  NH2 ARG B 306     -24.839  59.744  54.564  1.00148.19           N  
ATOM   4495  N   ASN B 307     -27.855  55.841  58.485  1.00 55.07           N  
ATOM   4496  CA  ASN B 307     -28.395  54.781  57.643  1.00 53.67           C  
ATOM   4497  C   ASN B 307     -29.915  54.893  57.521  1.00 49.94           C  
ATOM   4498  O   ASN B 307     -30.473  54.607  56.463  1.00 45.28           O  
ATOM   4499  CB  ASN B 307     -27.995  53.404  58.152  1.00 50.29           C  
ATOM   4500  CG  ASN B 307     -26.533  53.141  57.884  1.00 62.77           C  
ATOM   4501  ND2 ASN B 307     -26.126  53.233  56.632  1.00 49.66           N  
ATOM   4502  OD1 ASN B 307     -25.785  52.824  58.794  1.00 51.04           O  
ATOM   4503  N   CYS B 308     -30.574  55.295  58.620  1.00 40.84           N  
ATOM   4504  CA  CYS B 308     -32.002  55.537  58.600  1.00 48.23           C  
ATOM   4505  C   CYS B 308     -32.281  56.623  57.557  1.00 54.02           C  
ATOM   4506  O   CYS B 308     -33.094  56.420  56.654  1.00 51.03           O  
ATOM   4507  CB  CYS B 308     -32.502  55.923  59.989  1.00 45.73           C  
ATOM   4508  SG  CYS B 308     -34.276  56.283  60.070  1.00 43.56           S  
ATOM   4509  N   ARG B 309     -31.547  57.747  57.655  1.00 46.67           N  
ATOM   4510  CA  ARG B 309     -31.656  58.852  56.708  1.00 44.47           C  
ATOM   4511  C   ARG B 309     -31.463  58.347  55.272  1.00 41.30           C  
ATOM   4512  O   ARG B 309     -32.306  58.588  54.406  1.00 49.83           O  
ATOM   4513  CB  ARG B 309     -30.730  60.007  57.085  1.00 45.24           C  
ATOM   4514  CG  ARG B 309     -30.994  60.602  58.462  1.00 52.56           C  
ATOM   4515  CD  ARG B 309     -30.363  61.979  58.620  1.00 63.85           C  
ATOM   4516  NE  ARG B 309     -28.962  62.074  58.218  1.00 80.35           N  
ATOM   4517  CZ  ARG B 309     -27.904  61.912  59.016  1.00 89.48           C  
ATOM   4518  NH1 ARG B 309     -26.685  62.001  58.515  1.00122.07           N1+
ATOM   4519  NH2 ARG B 309     -28.061  61.663  60.304  1.00 86.94           N  
ATOM   4520  N   LYS B 310     -30.395  57.582  55.035  1.00 46.74           N  
ATOM   4521  CA  LYS B 310     -30.162  57.003  53.719  1.00 48.49           C  
ATOM   4522  C   LYS B 310     -31.346  56.153  53.267  1.00 58.78           C  
ATOM   4523  O   LYS B 310     -31.761  56.260  52.111  1.00 65.15           O  
ATOM   4524  CB  LYS B 310     -28.875  56.174  53.686  1.00 54.53           C  
ATOM   4525  CG  LYS B 310     -27.588  56.972  53.586  1.00 79.43           C  
ATOM   4526  CD  LYS B 310     -26.380  56.087  53.686  1.00 94.35           C  
ATOM   4527  CE  LYS B 310     -25.085  56.806  53.394  1.00109.55           C  
ATOM   4528  NZ  LYS B 310     -23.932  55.894  53.563  1.00119.66           N1+
ATOM   4529  N   GLN B 311     -31.874  55.314  54.175  1.00 56.76           N  
ATOM   4530  CA  GLN B 311     -32.986  54.433  53.846  1.00 55.25           C  
ATOM   4531  C   GLN B 311     -34.230  55.253  53.493  1.00 51.42           C  
ATOM   4532  O   GLN B 311     -34.948  54.895  52.559  1.00 45.18           O  
ATOM   4533  CB  GLN B 311     -33.259  53.422  54.968  1.00 50.71           C  
ATOM   4534  CG  GLN B 311     -32.094  52.480  55.256  1.00 44.92           C  
ATOM   4535  CD  GLN B 311     -31.947  51.365  54.251  1.00 49.71           C  
ATOM   4536  NE2 GLN B 311     -31.050  50.435  54.539  1.00 56.69           N  
ATOM   4537  OE1 GLN B 311     -32.622  51.320  53.229  1.00 50.92           O  
ATOM   4538  N   GLN B 312     -34.485  56.337  54.251  1.00 38.95           N  
ATOM   4539  CA  GLN B 312     -35.586  57.251  53.961  1.00 49.38           C  
ATOM   4540  C   GLN B 312     -35.463  57.803  52.541  1.00 52.90           C  
ATOM   4541  O   GLN B 312     -36.445  57.837  51.812  1.00 65.01           O  
ATOM   4542  CB  GLN B 312     -35.641  58.422  54.940  1.00 47.55           C  
ATOM   4543  CG  GLN B 312     -35.921  58.014  56.361  1.00 41.31           C  
ATOM   4544  CD  GLN B 312     -35.897  59.184  57.310  1.00 45.49           C  
ATOM   4545  NE2 GLN B 312     -35.151  59.050  58.389  1.00 48.17           N  
ATOM   4546  OE1 GLN B 312     -36.555  60.189  57.103  1.00 51.59           O  
ATOM   4547  N   GLU B 313     -34.249  58.225  52.160  1.00 60.83           N  
ATOM   4548  CA  GLU B 313     -33.983  58.747  50.826  1.00 66.38           C  
ATOM   4549  C   GLU B 313     -34.313  57.707  49.756  1.00 62.22           C  
ATOM   4550  O   GLU B 313     -35.032  58.019  48.814  1.00 70.39           O  
ATOM   4551  CB  GLU B 313     -32.560  59.298  50.707  1.00 71.54           C  
ATOM   4552  CG  GLU B 313     -32.527  60.823  50.702  1.00108.96           C  
ATOM   4553  CD  GLU B 313     -31.634  61.457  51.755  1.00127.05           C  
ATOM   4554  OE1 GLU B 313     -32.168  62.052  52.714  1.00136.54           O  
ATOM   4555  OE2 GLU B 313     -30.407  61.379  51.595  1.00133.88           O1-
ATOM   4556  N   GLU B 314     -33.817  56.476  49.917  1.00 58.93           N  
ATOM   4557  CA  GLU B 314     -34.073  55.429  48.936  1.00 56.28           C  
ATOM   4558  C   GLU B 314     -35.568  55.168  48.838  1.00 59.84           C  
ATOM   4559  O   GLU B 314     -36.072  54.861  47.763  1.00 68.28           O  
ATOM   4560  CB  GLU B 314     -33.415  54.105  49.311  1.00 56.62           C  
ATOM   4561  CG  GLU B 314     -31.931  54.188  49.583  1.00 98.67           C  
ATOM   4562  CD  GLU B 314     -31.059  54.024  48.360  1.00110.88           C  
ATOM   4563  OE1 GLU B 314     -30.445  52.959  48.233  1.00187.89           O  
ATOM   4564  OE2 GLU B 314     -31.002  54.960  47.547  1.00162.14           O1-
ATOM   4565  N   TYR B 315     -36.262  55.281  49.975  1.00 60.37           N  
ATOM   4566  CA  TYR B 315     -37.663  54.907  50.024  1.00 75.63           C  
ATOM   4567  C   TYR B 315     -38.510  55.917  49.254  1.00 74.49           C  
ATOM   4568  O   TYR B 315     -39.346  55.517  48.446  1.00 69.07           O  
ATOM   4569  CB  TYR B 315     -38.161  54.731  51.460  1.00 53.90           C  
ATOM   4570  CG  TYR B 315     -39.651  54.504  51.559  1.00 53.19           C  
ATOM   4571  CD1 TYR B 315     -40.230  53.338  51.074  1.00 60.92           C  
ATOM   4572  CD2 TYR B 315     -40.487  55.464  52.122  1.00 58.58           C  
ATOM   4573  CE1 TYR B 315     -41.598  53.129  51.146  1.00 58.27           C  
ATOM   4574  CE2 TYR B 315     -41.855  55.270  52.202  1.00 51.02           C  
ATOM   4575  CZ  TYR B 315     -42.409  54.096  51.717  1.00 59.87           C  
ATOM   4576  OH  TYR B 315     -43.753  53.883  51.813  1.00 66.07           O  
ATOM   4577  N   LYS B 316     -38.292  57.212  49.536  1.00 64.34           N  
ATOM   4578  CA  LYS B 316     -38.998  58.313  48.896  1.00 79.84           C  
ATOM   4579  C   LYS B 316     -38.787  58.322  47.382  1.00 71.22           C  
ATOM   4580  O   LYS B 316     -39.708  58.670  46.643  1.00 83.05           O  
ATOM   4581  CB  LYS B 316     -38.558  59.640  49.504  1.00 65.08           C  
ATOM   4582  CG  LYS B 316     -39.321  59.991  50.771  1.00 83.55           C  
ATOM   4583  CD  LYS B 316     -38.667  61.042  51.601  1.00 70.08           C  
ATOM   4584  CE  LYS B 316     -39.672  61.659  52.551  1.00 71.87           C  
ATOM   4585  NZ  LYS B 316     -39.073  62.769  53.327  1.00 85.94           N1+
ATOM   4586  N   LYS B 317     -37.582  57.931  46.939  1.00 79.59           N  
ATOM   4587  CA  LYS B 317     -37.262  57.796  45.526  1.00 85.69           C  
ATOM   4588  C   LYS B 317     -38.066  56.658  44.902  1.00 83.05           C  
ATOM   4589  O   LYS B 317     -38.709  56.862  43.877  1.00107.62           O  
ATOM   4590  CB  LYS B 317     -35.749  57.665  45.317  1.00 79.18           C  
ATOM   4591  CG  LYS B 317     -34.992  58.978  45.481  1.00 94.26           C  
ATOM   4592  CD  LYS B 317     -33.553  58.950  45.006  1.00114.18           C  
ATOM   4593  CE  LYS B 317     -33.131  60.283  44.400  1.00129.62           C  
ATOM   4594  NZ  LYS B 317     -31.740  60.627  44.802  1.00109.51           N1+
ATOM   4595  N   LYS B 318     -38.046  55.481  45.544  1.00101.07           N  
ATOM   4596  CA  LYS B 318     -38.729  54.295  45.048  1.00104.06           C  
ATOM   4597  C   LYS B 318     -40.249  54.490  45.030  1.00103.58           C  
ATOM   4598  O   LYS B 318     -40.933  53.847  44.234  1.00124.42           O  
ATOM   4599  CB  LYS B 318     -38.303  53.049  45.842  1.00 97.88           C  
ATOM   4600  CG  LYS B 318     -38.708  51.709  45.242  1.00111.15           C  
ATOM   4601  CD  LYS B 318     -39.150  50.669  46.263  1.00125.45           C  
ATOM   4602  CE  LYS B 318     -40.659  50.550  46.313  1.00160.60           C  
ATOM   4603  NZ  LYS B 318     -41.180  50.608  47.697  1.00119.24           N1+
ATOM   4604  N   VAL B 319     -40.766  55.389  45.883  1.00 99.41           N  
ATOM   4605  CA  VAL B 319     -42.192  55.686  45.969  1.00104.33           C  
ATOM   4606  C   VAL B 319     -42.621  56.562  44.789  1.00126.17           C  
ATOM   4607  O   VAL B 319     -43.648  56.293  44.166  1.00128.38           O  
ATOM   4608  CB  VAL B 319     -42.560  56.332  47.322  1.00 96.22           C  
ATOM   4609  CG1 VAL B 319     -43.850  57.143  47.271  1.00 75.99           C  
ATOM   4610  CG2 VAL B 319     -42.641  55.294  48.418  1.00103.30           C  
ATOM   4611  N   ALA B 320     -41.831  57.610  44.504  1.00138.67           N  
ATOM   4612  CA  ALA B 320     -42.108  58.555  43.432  1.00110.83           C  
ATOM   4613  C   ALA B 320     -41.987  57.886  42.060  1.00 96.95           C  
ATOM   4614  O   ALA B 320     -42.449  58.447  41.067  1.00145.89           O  
ATOM   4615  CB  ALA B 320     -41.198  59.755  43.543  1.00 82.83           C  
ATOM   4616  N   ALA B 321     -41.387  56.685  42.022  1.00114.09           N  
ATOM   4617  CA  ALA B 321     -41.160  55.930  40.796  1.00 95.31           C  
ATOM   4618  C   ALA B 321     -42.081  54.708  40.693  1.00141.92           C  
ATOM   4619  O   ALA B 321     -41.757  53.783  39.940  1.00120.05           O  
ATOM   4620  CB  ALA B 321     -39.704  55.515  40.717  1.00 81.63           C  
ATOM   4621  N   LEU B 322     -43.208  54.675  41.435  1.00122.66           N  
ATOM   4622  CA  LEU B 322     -44.038  53.468  41.442  1.00130.46           C  
ATOM   4623  C   LEU B 322     -45.344  53.667  40.673  1.00127.56           C  
ATOM   4624  O   LEU B 322     -46.019  54.680  40.855  1.00106.21           O  
ATOM   4625  CB  LEU B 322     -44.306  52.977  42.872  1.00118.58           C  
ATOM   4626  CG  LEU B 322     -44.011  51.503  43.188  1.00138.08           C  
ATOM   4627  CD1 LEU B 322     -42.586  51.107  42.800  1.00129.80           C  
ATOM   4628  CD2 LEU B 322     -44.253  51.214  44.663  1.00106.51           C  
ATOM   4629  N   PRO B 323     -45.715  52.699  39.793  1.00157.89           N  
ATOM   4630  CA  PRO B 323     -47.033  52.666  39.162  1.00137.48           C  
ATOM   4631  C   PRO B 323     -48.044  51.920  40.045  1.00125.28           C  
ATOM   4632  O   PRO B 323     -49.103  52.453  40.333  1.00108.00           O  
ATOM   4633  CB  PRO B 323     -46.827  51.847  37.876  1.00127.47           C  
ATOM   4634  CG  PRO B 323     -45.466  51.167  38.012  1.00113.55           C  
ATOM   4635  CD  PRO B 323     -44.868  51.581  39.342  1.00139.60           C  
TER    4636      PRO B 323 
HETATM 4637  PA  ATP B 401     -36.927  39.175  80.691  1.00 34.42           P  
HETATM 4638  PB  ATP B 401     -35.123  38.511  82.793  1.00 36.07           P  
HETATM 4639  PG  ATP B 401     -36.223  39.727  85.060  1.00 42.23           P  
HETATM 4640  C5' ATP B 401     -36.036  39.159  78.307  1.00 34.67           C  
HETATM 4641  O5' ATP B 401     -36.061  39.803  79.517  1.00 43.08           O  
HETATM 4642  C4' ATP B 401     -34.627  38.739  77.928  1.00 42.25           C  
HETATM 4643  O4' ATP B 401     -33.966  39.693  77.126  1.00 35.78           O  
HETATM 4644  C3' ATP B 401     -33.635  38.253  78.983  1.00 38.20           C  
HETATM 4645  O3' ATP B 401     -33.560  36.837  78.801  1.00 30.48           O  
HETATM 4646  C2' ATP B 401     -32.351  38.931  78.538  1.00 33.94           C  
HETATM 4647  O2' ATP B 401     -31.159  38.216  78.854  1.00 30.65           O  
HETATM 4648  C1' ATP B 401     -32.597  39.220  77.040  1.00 34.57           C  
HETATM 4649  N1  ATP B 401     -28.171  40.202  74.166  1.00 43.89           N  
HETATM 4650  O1A ATP B 401     -38.147  38.394  80.443  1.00 40.59           O1-
HETATM 4651  O1B ATP B 401     -34.362  39.816  82.676  1.00 32.89           O1-
HETATM 4652  O1G ATP B 401     -37.419  39.423  85.899  1.00 36.50           O  
HETATM 4653  C2  ATP B 401     -28.943  39.084  74.211  1.00 41.42           C  
HETATM 4654  O2A ATP B 401     -37.049  40.386  81.567  1.00 40.77           O  
HETATM 4655  O2B ATP B 401     -34.315  37.313  83.135  1.00 35.54           O  
HETATM 4656  O2G ATP B 401     -36.202  41.081  84.469  1.00 40.05           O1-
HETATM 4657  N3  ATP B 401     -30.067  38.958  74.956  1.00 38.98           N  
HETATM 4658  O3A ATP B 401     -35.844  38.171  81.392  1.00 36.18           O  
HETATM 4659  O3B ATP B 401     -36.281  38.665  83.864  1.00 34.56           O  
HETATM 4660  O3G ATP B 401     -34.973  39.427  85.789  1.00 38.60           O  
HETATM 4661  C4  ATP B 401     -30.506  39.964  75.753  1.00 34.32           C  
HETATM 4662  C5  ATP B 401     -29.715  41.212  75.737  1.00 33.39           C  
HETATM 4663  C6  ATP B 401     -28.480  41.268  74.913  1.00 32.59           C  
HETATM 4664  N6  ATP B 401     -27.715  42.364  74.833  1.00 37.33           N  
HETATM 4665  N7  ATP B 401     -30.350  42.050  76.579  1.00 38.19           N  
HETATM 4666  C8  ATP B 401     -31.410  41.425  77.107  1.00 34.18           C  
HETATM 4667  N9  ATP B 401     -31.527  40.167  76.612  1.00 35.64           N  
ATOM   4668  N   GLU E 333     -72.051  42.171  45.449  1.00168.38           N  
ATOM   4669  CA  GLU E 333     -72.837  42.290  46.669  1.00131.81           C  
ATOM   4670  C   GLU E 333     -73.280  40.907  47.168  1.00116.69           C  
ATOM   4671  O   GLU E 333     -72.986  39.873  46.557  1.00128.65           O  
ATOM   4672  CB  GLU E 333     -73.999  43.273  46.458  1.00129.35           C  
ATOM   4673  CG  GLU E 333     -74.270  44.181  47.637  1.00115.17           C  
ATOM   4674  CD  GLU E 333     -75.403  43.791  48.577  1.00139.29           C  
ATOM   4675  OE1 GLU E 333     -75.542  44.455  49.601  1.00115.14           O  
ATOM   4676  OE2 GLU E 333     -76.104  42.787  48.308  1.00125.06           O1-
ATOM   4677  N   ILE E 334     -73.981  40.898  48.312  1.00137.80           N  
ATOM   4678  CA  ILE E 334     -74.192  39.699  49.118  1.00107.23           C  
ATOM   4679  C   ILE E 334     -75.346  38.859  48.574  1.00132.10           C  
ATOM   4680  O   ILE E 334     -76.438  39.368  48.327  1.00110.52           O  
ATOM   4681  CB  ILE E 334     -74.389  40.042  50.612  1.00 91.80           C  
ATOM   4682  CG1 ILE E 334     -73.100  40.542  51.274  1.00 82.30           C  
ATOM   4683  CG2 ILE E 334     -75.023  38.882  51.376  1.00 82.00           C  
ATOM   4684  CD1 ILE E 334     -71.939  39.563  51.229  1.00124.95           C  
ATOM   4685  N   ILE E 335     -75.100  37.545  48.472  1.00127.37           N  
ATOM   4686  CA  ILE E 335     -76.109  36.589  48.031  1.00133.29           C  
ATOM   4687  C   ILE E 335     -76.619  35.778  49.230  1.00133.03           C  
ATOM   4688  O   ILE E 335     -75.859  35.263  50.054  1.00118.34           O  
ATOM   4689  CB  ILE E 335     -75.683  35.801  46.757  1.00134.38           C  
ATOM   4690  CG1 ILE E 335     -76.503  36.219  45.525  1.00105.97           C  
ATOM   4691  CG2 ILE E 335     -75.703  34.282  46.928  1.00122.78           C  
ATOM   4692  CD1 ILE E 335     -75.858  37.267  44.636  1.00 97.64           C  
ATOM   4693  N   HIS E 336     -77.953  35.745  49.346  1.00121.20           N  
ATOM   4694  CA  HIS E 336     -78.667  34.972  50.350  1.00106.60           C  
ATOM   4695  C   HIS E 336     -79.355  33.780  49.688  1.00113.34           C  
ATOM   4696  O   HIS E 336     -80.289  33.958  48.907  1.00146.85           O  
ATOM   4697  CB  HIS E 336     -79.725  35.843  51.036  1.00118.08           C  
ATOM   4698  CG  HIS E 336     -79.186  37.068  51.691  1.00 95.01           C  
ATOM   4699  CD2 HIS E 336     -78.911  38.294  51.196  1.00 85.27           C  
ATOM   4700  ND1 HIS E 336     -78.883  37.113  53.038  1.00 84.24           N  
ATOM   4701  CE1 HIS E 336     -78.447  38.315  53.347  1.00 84.57           C  
ATOM   4702  NE2 HIS E 336     -78.459  39.059  52.234  1.00 78.27           N  
ATOM   4703  N   GLU E 337     -78.886  32.576  50.032  1.00131.76           N  
ATOM   4704  CA  GLU E 337     -79.402  31.331  49.478  1.00123.51           C  
ATOM   4705  C   GLU E 337     -80.851  31.112  49.917  1.00138.33           C  
ATOM   4706  O   GLU E 337     -81.676  30.638  49.134  1.00137.81           O  
ATOM   4707  CB  GLU E 337     -78.551  30.132  49.926  1.00140.38           C  
ATOM   4708  CG  GLU E 337     -77.269  29.839  49.146  1.00115.57           C  
ATOM   4709  CD  GLU E 337     -76.945  30.502  47.812  1.00147.16           C  
ATOM   4710  OE1 GLU E 337     -75.817  31.009  47.689  1.00194.01           O  
ATOM   4711  OE2 GLU E 337     -77.788  30.487  46.890  1.00118.59           O1-
ATOM   4712  N   ASP E 338     -81.152  31.460  51.175  1.00133.54           N  
ATOM   4713  CA  ASP E 338     -82.482  31.311  51.736  1.00112.30           C  
ATOM   4714  C   ASP E 338     -82.996  32.685  52.167  1.00111.22           C  
ATOM   4715  O   ASP E 338     -82.495  33.258  53.133  1.00139.26           O  
ATOM   4716  CB  ASP E 338     -82.473  30.260  52.853  1.00120.33           C  
ATOM   4717  CG  ASP E 338     -83.561  30.412  53.904  1.00129.02           C  
ATOM   4718  OD1 ASP E 338     -84.742  30.541  53.525  1.00118.00           O  
ATOM   4719  OD2 ASP E 338     -83.212  30.399  55.099  1.00136.15           O1-
ATOM   4720  N   ASN E 339     -83.984  33.203  51.426  1.00 97.41           N  
ATOM   4721  CA  ASN E 339     -84.744  34.381  51.823  1.00119.90           C  
ATOM   4722  C   ASN E 339     -86.220  34.167  51.485  1.00117.36           C  
ATOM   4723  O   ASN E 339     -86.777  34.826  50.609  1.00115.24           O  
ATOM   4724  CB  ASN E 339     -84.175  35.682  51.240  1.00106.46           C  
ATOM   4725  CG  ASN E 339     -84.883  36.941  51.711  1.00103.97           C  
ATOM   4726  ND2 ASN E 339     -84.735  38.014  50.956  1.00 70.42           N  
ATOM   4727  OD1 ASN E 339     -85.547  36.960  52.746  1.00 91.07           O  
ATOM   4728  N   GLU E 340     -86.855  33.250  52.218  1.00103.59           N  
ATOM   4729  CA  GLU E 340     -88.237  32.887  51.956  1.00 99.12           C  
ATOM   4730  C   GLU E 340     -89.202  33.826  52.685  1.00 90.87           C  
ATOM   4731  O   GLU E 340     -90.400  33.779  52.427  1.00101.09           O  
ATOM   4732  CB  GLU E 340     -88.476  31.417  52.311  1.00 96.94           C  
ATOM   4733  CG  GLU E 340     -87.974  31.035  53.693  1.00122.77           C  
ATOM   4734  CD  GLU E 340     -88.315  29.612  54.092  1.00129.56           C  
ATOM   4735  OE1 GLU E 340     -87.390  28.786  54.147  1.00140.16           O  
ATOM   4736  OE2 GLU E 340     -89.504  29.338  54.353  1.00136.73           O1-
ATOM   4737  N   TRP E 341     -88.688  34.675  53.586  1.00101.18           N  
ATOM   4738  CA  TRP E 341     -89.521  35.567  54.377  1.00 69.39           C  
ATOM   4739  C   TRP E 341     -89.608  36.963  53.771  1.00 69.74           C  
ATOM   4740  O   TRP E 341     -90.280  37.833  54.320  1.00 70.64           O  
ATOM   4741  CB  TRP E 341     -89.056  35.601  55.836  1.00 74.16           C  
ATOM   4742  CG  TRP E 341     -89.240  34.285  56.526  1.00 92.40           C  
ATOM   4743  CD1 TRP E 341     -88.330  33.271  56.600  1.00 78.32           C  
ATOM   4744  CD2 TRP E 341     -90.424  33.822  57.209  1.00108.51           C  
ATOM   4745  CE2 TRP E 341     -90.140  32.519  57.679  1.00 95.91           C  
ATOM   4746  CE3 TRP E 341     -91.690  34.372  57.465  1.00 97.21           C  
ATOM   4747  NE1 TRP E 341     -88.859  32.213  57.293  1.00 89.75           N  
ATOM   4748  CZ2 TRP E 341     -91.074  31.768  58.399  1.00 99.88           C  
ATOM   4749  CZ3 TRP E 341     -92.613  33.629  58.169  1.00102.03           C  
ATOM   4750  CH2 TRP E 341     -92.306  32.345  58.633  1.00108.02           C  
ATOM   4751  N   GLY E 342     -88.918  37.159  52.639  1.00 75.21           N  
ATOM   4752  CA  GLY E 342     -88.949  38.411  51.901  1.00 69.26           C  
ATOM   4753  C   GLY E 342     -88.403  39.580  52.715  1.00 64.60           C  
ATOM   4754  O   GLY E 342     -88.989  40.662  52.739  1.00 82.92           O  
ATOM   4755  N   ILE E 343     -87.281  39.347  53.404  1.00 79.04           N  
ATOM   4756  CA  ILE E 343     -86.582  40.419  54.093  1.00 70.80           C  
ATOM   4757  C   ILE E 343     -85.857  41.200  53.006  1.00 70.12           C  
ATOM   4758  O   ILE E 343     -85.325  40.605  52.074  1.00 66.04           O  
ATOM   4759  CB  ILE E 343     -85.625  39.859  55.173  1.00 63.55           C  
ATOM   4760  CG1 ILE E 343     -86.388  39.130  56.279  1.00 66.49           C  
ATOM   4761  CG2 ILE E 343     -84.735  40.949  55.746  1.00 65.48           C  
ATOM   4762  CD1 ILE E 343     -85.668  37.918  56.821  1.00 69.83           C  
ATOM   4763  N   GLU E 344     -85.883  42.535  53.107  1.00 63.73           N  
ATOM   4764  CA  GLU E 344     -85.159  43.370  52.158  1.00 67.38           C  
ATOM   4765  C   GLU E 344     -84.316  44.427  52.882  1.00 67.91           C  
ATOM   4766  O   GLU E 344     -84.703  44.985  53.916  1.00 66.58           O  
ATOM   4767  CB  GLU E 344     -86.099  43.958  51.101  1.00 72.70           C  
ATOM   4768  CG  GLU E 344     -87.270  44.734  51.676  1.00113.66           C  
ATOM   4769  CD  GLU E 344     -88.051  45.572  50.681  1.00130.37           C  
ATOM   4770  OE1 GLU E 344     -87.426  46.191  49.797  1.00150.43           O  
ATOM   4771  OE2 GLU E 344     -89.285  45.610  50.802  1.00107.25           O1-
ATOM   4772  N   LEU E 345     -83.154  44.710  52.285  1.00 66.16           N  
ATOM   4773  CA  LEU E 345     -82.185  45.677  52.777  1.00 65.22           C  
ATOM   4774  C   LEU E 345     -82.518  47.057  52.205  1.00 56.35           C  
ATOM   4775  O   LEU E 345     -82.489  47.253  50.994  1.00 91.64           O  
ATOM   4776  CB  LEU E 345     -80.798  45.179  52.337  1.00 73.37           C  
ATOM   4777  CG  LEU E 345     -79.613  46.129  52.519  1.00 86.58           C  
ATOM   4778  CD1 LEU E 345     -79.280  46.324  53.990  1.00 95.49           C  
ATOM   4779  CD2 LEU E 345     -78.394  45.602  51.773  1.00 71.20           C  
ATOM   4780  N   VAL E 346     -82.803  48.021  53.093  1.00 71.31           N  
ATOM   4781  CA  VAL E 346     -83.082  49.402  52.721  1.00 85.56           C  
ATOM   4782  C   VAL E 346     -81.796  50.085  52.226  1.00 84.95           C  
ATOM   4783  O   VAL E 346     -80.800  50.159  52.941  1.00 91.08           O  
ATOM   4784  CB  VAL E 346     -83.721  50.181  53.886  1.00 85.85           C  
ATOM   4785  CG1 VAL E 346     -83.883  51.662  53.574  1.00 75.60           C  
ATOM   4786  CG2 VAL E 346     -85.041  49.562  54.310  1.00 70.33           C  
TER    4787      VAL E 346 
ATOM   4788  N   GLY F 170     -45.899  26.272  20.556  1.00 61.12           N  
ATOM   4789  CA  GLY F 170     -47.315  25.864  20.289  1.00 70.13           C  
ATOM   4790  C   GLY F 170     -48.290  27.046  20.270  1.00 73.73           C  
ATOM   4791  O   GLY F 170     -48.374  27.762  19.270  1.00 71.43           O  
ATOM   4792  N   GLU F 171     -49.025  27.232  21.386  1.00 65.98           N  
ATOM   4793  CA  GLU F 171     -50.191  28.105  21.465  1.00 51.46           C  
ATOM   4794  C   GLU F 171     -50.086  29.044  22.655  1.00 39.49           C  
ATOM   4795  O   GLU F 171     -49.545  28.683  23.688  1.00 49.78           O  
ATOM   4796  CB  GLU F 171     -51.462  27.277  21.655  1.00 55.81           C  
ATOM   4797  CG  GLU F 171     -51.189  25.923  22.298  1.00 63.01           C  
ATOM   4798  CD  GLU F 171     -52.383  24.997  22.145  1.00 64.69           C  
ATOM   4799  OE1 GLU F 171     -52.337  23.831  22.604  1.00 67.64           O  
ATOM   4800  OE2 GLU F 171     -53.379  25.466  21.584  1.00 68.91           O1-
ATOM   4801  N   SER F 172     -50.658  30.235  22.518  1.00 34.26           N  
ATOM   4802  CA  SER F 172     -50.613  31.223  23.583  1.00 40.38           C  
ATOM   4803  C   SER F 172     -51.710  30.969  24.621  1.00 46.70           C  
ATOM   4804  O   SER F 172     -52.653  30.197  24.411  1.00 48.30           O  
ATOM   4805  CB  SER F 172     -50.733  32.615  23.030  1.00 41.40           C  
ATOM   4806  OG  SER F 172     -52.019  32.825  22.456  1.00 43.21           O  
ATOM   4807  N   LEU F 173     -51.603  31.686  25.736  1.00 45.64           N  
ATOM   4808  CA  LEU F 173     -52.587  31.583  26.796  1.00 42.47           C  
ATOM   4809  C   LEU F 173     -53.954  32.036  26.285  1.00 41.51           C  
ATOM   4810  O   LEU F 173     -54.976  31.420  26.588  1.00 42.16           O  
ATOM   4811  CB  LEU F 173     -52.109  32.401  27.998  1.00 38.87           C  
ATOM   4812  CG  LEU F 173     -53.008  32.321  29.223  1.00 44.47           C  
ATOM   4813  CD1 LEU F 173     -52.999  30.900  29.800  1.00 44.06           C  
ATOM   4814  CD2 LEU F 173     -52.589  33.356  30.261  1.00 45.69           C  
ATOM   4815  N   GLU F 174     -53.964  33.107  25.494  1.00 41.48           N  
ATOM   4816  CA  GLU F 174     -55.195  33.619  24.922  1.00 43.66           C  
ATOM   4817  C   GLU F 174     -55.855  32.546  24.063  1.00 42.13           C  
ATOM   4818  O   GLU F 174     -57.071  32.409  24.149  1.00 43.58           O  
ATOM   4819  CB  GLU F 174     -54.989  34.943  24.194  1.00 48.86           C  
ATOM   4820  CG  GLU F 174     -54.484  36.036  25.123  1.00 64.29           C  
ATOM   4821  CD  GLU F 174     -53.002  35.997  25.490  1.00 75.19           C  
ATOM   4822  OE1 GLU F 174     -52.212  35.258  24.824  1.00 73.95           O  
ATOM   4823  OE2 GLU F 174     -52.626  36.724  26.437  1.00 75.69           O1-
ATOM   4824  N   ASP F 175     -55.057  31.759  23.316  1.00 38.45           N  
ATOM   4825  CA  ASP F 175     -55.602  30.715  22.458  1.00 38.71           C  
ATOM   4826  C   ASP F 175     -56.335  29.682  23.303  1.00 35.93           C  
ATOM   4827  O   ASP F 175     -57.440  29.270  22.967  1.00 35.84           O  
ATOM   4828  CB  ASP F 175     -54.534  29.918  21.707  1.00 44.27           C  
ATOM   4829  CG  ASP F 175     -53.881  30.649  20.550  1.00 59.88           C  
ATOM   4830  OD1 ASP F 175     -54.607  31.318  19.789  1.00 60.97           O  
ATOM   4831  OD2 ASP F 175     -52.639  30.530  20.417  1.00 69.04           O1-
ATOM   4832  N   LEU F 176     -55.676  29.280  24.389  1.00 30.54           N  
ATOM   4833  CA  LEU F 176     -56.110  28.226  25.266  1.00 28.58           C  
ATOM   4834  C   LEU F 176     -57.411  28.623  25.971  1.00 27.74           C  
ATOM   4835  O   LEU F 176     -58.322  27.808  26.066  1.00 26.57           O  
ATOM   4836  CB  LEU F 176     -54.948  27.970  26.225  1.00 25.54           C  
ATOM   4837  CG  LEU F 176     -53.803  27.160  25.613  1.00 26.12           C  
ATOM   4838  CD1 LEU F 176     -52.644  27.014  26.576  1.00 27.32           C  
ATOM   4839  CD2 LEU F 176     -54.256  25.775  25.160  1.00 26.06           C  
ATOM   4840  N   MET F 177     -57.502  29.882  26.418  1.00 25.74           N  
ATOM   4841  CA  MET F 177     -58.694  30.431  27.026  1.00 27.42           C  
ATOM   4842  C   MET F 177     -59.865  30.388  26.051  1.00 28.77           C  
ATOM   4843  O   MET F 177     -60.990  30.089  26.436  1.00 33.30           O  
ATOM   4844  CB  MET F 177     -58.457  31.869  27.509  1.00 31.36           C  
ATOM   4845  CG  MET F 177     -57.434  31.937  28.657  1.00 36.40           C  
ATOM   4846  SD  MET F 177     -57.242  33.502  29.586  1.00 44.47           S  
ATOM   4847  CE  MET F 177     -58.933  33.857  30.080  1.00 46.70           C  
ATOM   4848  N   ALA F 178     -59.614  30.697  24.783  1.00 26.61           N  
ATOM   4849  CA  ALA F 178     -60.668  30.650  23.794  1.00 26.17           C  
ATOM   4850  C   ALA F 178     -61.125  29.207  23.582  1.00 25.95           C  
ATOM   4851  O   ALA F 178     -62.325  28.915  23.628  1.00 25.64           O  
ATOM   4852  CB  ALA F 178     -60.183  31.289  22.523  1.00 28.12           C  
ATOM   4853  N   LYS F 179     -60.160  28.306  23.351  1.00 22.93           N  
ATOM   4854  CA  LYS F 179     -60.426  26.887  23.179  1.00 23.98           C  
ATOM   4855  C   LYS F 179     -61.337  26.326  24.289  1.00 27.20           C  
ATOM   4856  O   LYS F 179     -62.295  25.621  23.991  1.00 27.52           O  
ATOM   4857  CB  LYS F 179     -59.119  26.111  23.126  1.00 21.40           C  
ATOM   4858  CG  LYS F 179     -58.841  25.339  21.862  1.00 22.33           C  
ATOM   4859  CD  LYS F 179     -57.428  24.848  21.781  1.00 25.44           C  
ATOM   4860  CE  LYS F 179     -57.439  23.409  21.331  1.00 32.04           C  
ATOM   4861  NZ  LYS F 179     -56.179  22.682  21.597  1.00 46.66           N1+
ATOM   4862  N   MET F 180     -61.015  26.618  25.562  1.00 27.83           N  
ATOM   4863  CA  MET F 180     -61.758  26.195  26.738  1.00 28.07           C  
ATOM   4864  C   MET F 180     -63.167  26.762  26.654  1.00 29.37           C  
ATOM   4865  O   MET F 180     -64.131  26.032  26.826  1.00 32.44           O  
ATOM   4866  CB  MET F 180     -61.083  26.710  28.015  1.00 31.88           C  
ATOM   4867  CG  MET F 180     -61.696  26.257  29.362  1.00 33.22           C  
ATOM   4868  SD  MET F 180     -61.372  24.505  29.860  1.00 36.41           S  
ATOM   4869  CE  MET F 180     -62.792  24.152  30.912  1.00 42.07           C  
ATOM   4870  N   LYS F 181     -63.270  28.049  26.323  1.00 29.68           N  
ATOM   4871  CA  LYS F 181     -64.519  28.770  26.366  1.00 30.48           C  
ATOM   4872  C   LYS F 181     -65.473  28.233  25.305  1.00 34.38           C  
ATOM   4873  O   LYS F 181     -66.636  28.033  25.607  1.00 39.02           O  
ATOM   4874  CB  LYS F 181     -64.261  30.265  26.206  1.00 33.11           C  
ATOM   4875  CG  LYS F 181     -65.402  31.153  26.668  1.00 49.37           C  
ATOM   4876  CD  LYS F 181     -65.009  32.589  26.865  1.00 59.44           C  
ATOM   4877  CE  LYS F 181     -64.226  32.775  28.145  1.00 67.83           C  
ATOM   4878  NZ  LYS F 181     -63.972  34.209  28.409  1.00 83.58           N1+
ATOM   4879  N   ASN F 182     -64.981  27.985  24.079  1.00 36.94           N  
ATOM   4880  CA  ASN F 182     -65.840  27.772  22.928  1.00 34.32           C  
ATOM   4881  C   ASN F 182     -66.104  26.292  22.708  1.00 39.38           C  
ATOM   4882  O   ASN F 182     -66.295  25.843  21.587  1.00 48.72           O  
ATOM   4883  CB  ASN F 182     -65.297  28.443  21.671  1.00 38.06           C  
ATOM   4884  CG  ASN F 182     -65.204  29.949  21.839  1.00 49.36           C  
ATOM   4885  ND2 ASN F 182     -64.001  30.514  21.816  1.00 46.23           N  
ATOM   4886  OD1 ASN F 182     -66.226  30.613  21.997  1.00 62.73           O  
ATOM   4887  N   MET F 183     -66.187  25.558  23.802  1.00 36.92           N  
ATOM   4888  CA  MET F 183     -66.173  24.118  23.806  1.00 39.36           C  
ATOM   4889  C   MET F 183     -67.453  23.629  24.510  1.00 49.84           C  
ATOM   4890  O   MET F 183     -67.913  22.480  24.402  1.00 49.40           O  
ATOM   4891  CB  MET F 183     -64.934  23.803  24.630  1.00 41.89           C  
ATOM   4892  CG  MET F 183     -64.776  22.414  25.118  1.00 43.63           C  
ATOM   4893  SD  MET F 183     -63.029  22.235  25.663  1.00 39.32           S  
ATOM   4894  CE  MET F 183     -62.756  20.562  25.073  1.00 33.47           C  
ATOM   4895  OXT MET F 183     -68.101  24.420  25.215  1.00 49.08           O1-
TER    4896      MET F 183 
ATOM   4897  N   GLU W 332     -55.476  64.781  93.849  1.00150.34           N  
ATOM   4898  CA  GLU W 332     -54.014  64.831  93.713  1.00167.85           C  
ATOM   4899  C   GLU W 332     -53.549  66.187  93.176  1.00167.76           C  
ATOM   4900  O   GLU W 332     -54.273  66.904  92.488  1.00129.29           O  
ATOM   4901  CB  GLU W 332     -53.510  63.682  92.830  1.00148.12           C  
ATOM   4902  CG  GLU W 332     -53.286  64.040  91.366  1.00150.59           C  
ATOM   4903  CD  GLU W 332     -54.509  64.415  90.540  1.00158.57           C  
ATOM   4904  OE1 GLU W 332     -55.559  64.746  91.129  1.00166.49           O  
ATOM   4905  OE2 GLU W 332     -54.412  64.374  89.296  1.00141.33           O1-
ATOM   4906  N   GLU W 333     -52.296  66.515  93.497  1.00186.38           N  
ATOM   4907  CA  GLU W 333     -51.593  67.615  92.861  1.00172.20           C  
ATOM   4908  C   GLU W 333     -50.179  67.116  92.582  1.00161.08           C  
ATOM   4909  O   GLU W 333     -49.502  66.726  93.530  1.00141.74           O  
ATOM   4910  CB  GLU W 333     -51.584  68.821  93.811  1.00156.92           C  
ATOM   4911  CG  GLU W 333     -51.713  70.158  93.099  1.00136.50           C  
ATOM   4912  CD  GLU W 333     -51.033  70.215  91.737  1.00150.58           C  
ATOM   4913  OE1 GLU W 333     -51.636  70.761  90.794  1.00155.32           O  
ATOM   4914  OE2 GLU W 333     -49.906  69.719  91.619  1.00209.38           O1-
ATOM   4915  N   ILE W 334     -49.729  67.176  91.315  1.00149.55           N  
ATOM   4916  CA  ILE W 334     -48.527  66.496  90.841  1.00133.26           C  
ATOM   4917  C   ILE W 334     -47.252  67.198  91.317  1.00121.53           C  
ATOM   4918  O   ILE W 334     -47.137  68.420  91.219  1.00163.84           O  
ATOM   4919  CB  ILE W 334     -48.539  66.400  89.300  1.00101.55           C  
ATOM   4920  CG1 ILE W 334     -49.645  65.478  88.769  1.00 92.70           C  
ATOM   4921  CG2 ILE W 334     -47.150  66.033  88.763  1.00 93.04           C  
ATOM   4922  CD1 ILE W 334     -49.529  64.024  89.181  1.00 93.15           C  
ATOM   4923  N   ILE W 335     -46.287  66.395  91.794  1.00113.96           N  
ATOM   4924  CA  ILE W 335     -45.013  66.916  92.269  1.00117.87           C  
ATOM   4925  C   ILE W 335     -43.910  66.617  91.245  1.00124.94           C  
ATOM   4926  O   ILE W 335     -43.755  65.502  90.743  1.00123.38           O  
ATOM   4927  CB  ILE W 335     -44.724  66.564  93.764  1.00143.37           C  
ATOM   4928  CG1 ILE W 335     -44.833  67.803  94.669  1.00118.13           C  
ATOM   4929  CG2 ILE W 335     -43.396  65.837  93.986  1.00 94.99           C  
ATOM   4930  CD1 ILE W 335     -46.174  67.988  95.363  1.00 80.06           C  
ATOM   4931  N   HIS W 336     -43.184  67.686  90.886  1.00107.26           N  
ATOM   4932  CA  HIS W 336     -42.026  67.634  90.007  1.00115.23           C  
ATOM   4933  C   HIS W 336     -40.766  67.891  90.825  1.00112.00           C  
ATOM   4934  O   HIS W 336     -40.550  69.008  91.291  1.00127.55           O  
ATOM   4935  CB  HIS W 336     -42.135  68.691  88.898  1.00 89.94           C  
ATOM   4936  CG  HIS W 336     -43.361  68.573  88.057  1.00108.11           C  
ATOM   4937  CD2 HIS W 336     -44.617  69.037  88.244  1.00 81.94           C  
ATOM   4938  ND1 HIS W 336     -43.375  67.886  86.854  1.00 97.73           N  
ATOM   4939  CE1 HIS W 336     -44.585  67.933  86.340  1.00 90.58           C  
ATOM   4940  NE2 HIS W 336     -45.361  68.643  87.165  1.00 77.04           N
[truncated: 168,895 more chars]
