# Supplementary material for: Structural basis for UFM1 transfer from UBA5 to UFC1
Source: Nat Commun. 2021 Sep 29;12:5708. doi: 10.1038/s41467-021-25994-6 (PMC8481289; doi:10.1038/s41467-021-25994-6)
Supplement: Supplementary file 8 — Source Data [file 41467_2021_25994_MOESM8_ESM.xlsx]

## Sheet: Figure 1f
											Lane 1	Marker
											Lane 2	UBA5-Wt+UFC1-Wt+UFM1-Wt	0 minutes
											Lane 3	UBA5 (1-392)+UFC1-Wt+UFM1-Wt	0 minutes
											Lane 4	UBA5 M401R+UFC1-Wt+UFM1-Wt	0 minutes
											Lane 5	UBA5 L397R+UFC1-Wt+UFM1-WT	0 minutes
											Lane 6	UBA5-Wt+UFC1-Wt+UFM1-Wt	5 minutes
											Lane 7	UBA5 (1-392)+UFC1-Wt+UFM1-Wt	5 minutes
											Lane 8	UBA5 M401R+UFC1-Wt+UFM1-Wt	5 minutes
											Lane 9	UBA5 L397R+UFC1-Wt+UFM1-WT	5 minutes
											Lane 10	UBA5-Wt+UFC1-Wt+UFM1-Wt	10 minutes
											Lane 11	UBA5 (1-392)+UFC1-Wt+UFM1-Wt	10 minutes
											Lane 12	UBA5 M401R+UFC1-Wt+UFM1-Wt	10 minutes
											Lane 13	UBA5 L397R+UFC1-Wt+UFM1-WT	10 minutes

## Sheet: Figure 2
	Figure 2A							Figure 2C						Figure 2D
																		0'	0'	0'	30'	30'	30'	60'	60'	60'
																		69.192	113.021	105.263	3960.46	4571.58	4025.56	6728.27	8121.51	8501.09
	Lane 1	Marker					Lane 1	Marker					Lane 1	Marker
	Lane 2	UBA5-Wt+UFC1-Wt+UFM1-Wt	0 minutes				Lane 2	UBA5-Wt+UFM1-Wt	0 min				Lane 2	UBA5 (1-347)	0 min
	Lane 3	UBA5-Wt+UFC1-Wt+UFM1-Wt	30 minutes				Lane 3	UBA5-Wt+UFM1-Wt	10 min				Lane 3	UBA5 (1-347)	30 min
	Lane 4	UBA5 (1-392)+UFC1-Wt+UFM1-Wt	0 minutes				Lane 4	UBA5-Wt+UFM1-Wt	Lane 3 sample with BME				Lane 4	UBA5 (1-347)	60 min
	Lane 5	UBA5 (1-392)+UFC1-Wt+UFM1-Wt	30 minutes				Lane 5	UBA5-Wt+UFM1-Wt	10 min after addition of Free Cys (100 μM)				Lane 5	UBA5 (1-347)+347-404 (60uM)	0 min
	Lane 6	UBA5 (1-347)+UFC1-Wt+UFM1-Wt	0 minutes				Lane 6	UBA5 (1-347)+UFM1-Wt	0 min				Lane 6	UBA5 (1-347)+347-404 (60uM)	30 min
	Lane 7	UBA5 (1-347)+UFC1-Wt+UFM1-Wt	30 minutes				Lane 7	UBA5 (1-347)+UFM1-Wt	10 min				Lane 7	UBA5 (1-347)+347-404 (60uM)	60 min
	Lane 8	UBA5 Δ(349-389)+UFC1-Wt+UFM1-Wt	0 minutes				Lane 8	UBA5 (1-347)+UFM1-Wt	Lane 3 sample with BME				Lane 8-10	Duplicate
	Lane 9	UBA5 Δ(349-389)+UFC1-Wt+UFM1-Wt	30 minutes				Lane 9	UBA5 (1-347)+UFM1-Wt	10 min after addition of Free Cys (100 μM)				Lane 11-13	Triplicate
	Lane 10	UBA5 (1-377)+UFC1-Wt+UFM1-Wt	0 minutes
	Lane 11	UBA5 (1-377)+UFC1-Wt+UFM1-Wt	30 minutes
	Lane 12	UBA5 (1-363)+UFC1-Wt+UFM1-Wt	0 minutes
	Lane 13	UBA5 (1-363)+UFC1-Wt+UFM1-Wt	30 minutes

## Sheet: figure 3d
pH	Band intensity
7	1696.02
7.5	4995.07
8	14925.7
8.5	42408.7
	Lane 1	Marker
	Lane 2	UBA5 (1-363)+UFC1-Wt+UFM1-Wt; Reaction in pH 6.5	0 min
	Lane 3	UBA5 (1-363)+UFC1-Wt+UFM1-Wt; Reaction in pH 6.5	60 min
	Lane 4	UBA5 (1-363)+UFC1-Wt+UFM1-Wt; Reaction in pH 7.0	0 min
	Lane 5	UBA5 (1-363)+UFC1-Wt+UFM1-Wt; Reaction in pH 7.0	60 min
	Lane 6	UBA5 (1-363)+UFC1-Wt+UFM1-Wt; Reaction in pH 7.5	0 min
	Lane 7	UBA5 (1-363)+UFC1-Wt+UFM1-Wt; Reaction in pH 7.5	60 min
	Lane 8	UBA5 (1-363)+UFC1-Wt+UFM1-Wt; Reaction in pH 8.0	0 min
	Lane 9	UBA5 (1-363)+UFC1-Wt+UFM1-Wt; Reaction in pH 8.0	60 min
	Lane 10	UBA5 (1-363)+UFC1-Wt+UFM1-Wt; Reaction in pH 8.5	0 min
	Lane 11	UBA5 (1-363)+UFC1-Wt+UFM1-Wt; Reaction in pH 8.5	60 min

## Sheet: Figure 4b
Protein	Gel1_2'	Gel1-2'-Normalized	Gel2-2'	Gel2-2'-Normalized	Gel3-2'	Gel3-2'-Normalized	Gel1_5'	Gel1-5'-Normalized	Gel2-5'	Gel2-5'-Normalized	Gel3-5'	Gel3-5'-Normalized
UBA5-WT	14765.4	1	15073.5	1	12054.3	1	18333	1.24162	18696.5	1.24036	17111.2	1.41951
Y372F	13148.1	0.890467	13799.7	0.915498	12115.9	1.00511	17800.6	1.20556	17646.9	1.17073	16342.5	1.35574
Y372A	765.648	0.0518543	591.234	0.0392235	737.77	0.0612037	1812.01	0.12272	1567.72	0.104005	1671.43	0.138658
Y372E	606.355	0.041066	559.82	0.0371395	334.698	0.0277658	1344.31	0.0910444	1188.67	0.0788585	485.113	0.0402439
			Gel 1			Gel 2					Gel 3
		Lane 1	Marker
		Lane 2	UBA5-Wt+UFC1-Wt+UFM1-Wt	0 min
		Lane 3	UBA5-Wt+UFC1-Wt+UFM1-Wt	2 min
		Lane 4	UBA5-Wt+UFC1-Wt+UFM1-Wt	5 min
		Lane 5	UBA5-Y372F+UFC1-Wt+UFM1-Wt	0 min
		Lane 6	UBA5-Y372F+UFC1-Wt+UFM1-Wt	2 min
		Lane 7	UBA5-Y372F+UFC1-Wt+UFM1-Wt	5 min
		Lane 8	UBA5-Y372A+UFC1-Wt+UFM1-Wt	0 min
		Lane 9	UBA5-Y372A+UFC1-Wt+UFM1-Wt	2 min
		Lane 10	UBA5-Y372A+UFC1-Wt+UFM1-Wt	5 min
		Lane 11	UBA5-Y372E+UFC1-Wt+UFM1-Wt	0 min
		Lane 12	UBA5-Y372E+UFC1-Wt+UFM1-Wt	2 min
		Lane 13	UBA5-Y372E+UFC1-Wt+UFM1-Wt	5 min

## Sheet: Figure 4e
																							Lane 1	Marker
																							Lane 2	UBA5-Wt+UFC1-Wt	25C incubation for 20 minutes
																							Lane 3	UBA5-Wt+UFC1-DPDS	25C incubation for 20 minutes
																							Lane 4	UBA5-C250A+UFC1-Wt	25C incubation for 20 minutes
																							Lane 5	UBA5-C250A+UFC1-DPDS	25C incubation for 20 minutes
																							Lane 6	UBA5 -C250A & A371C+UFC1-Wt	25C incubation for 20 minutes
																							Lane 7	UBA5 -C250A & A371C+UFC1-DPDS	25C incubation for 20 minutes
																							Lane 8	UFC1-DPDS	25C incubation for 20 minutes

## Sheet: Figure 4f
													Lane 1	Marker
													Lane 2	UBA5-Wt+UFC1-Wt+UFM1-Wt	0 min
													Lane 3	UBA5-Wt+UFC1-Wt+UFM1-Wt	30 min
													Lane 4	UBA5 C250A+UFC1-Wt+UFM1-Wt	0 min
													Lane 5	UBA5 C250A+UFC1-Wt+UFM1-Wt	30 min
													Lane 6	UBA5 C250A & A371C+UFC1-Wt+UFM1-Wt	0 min
													Lane 7	UBA5 C250A & A371C+UFC1-Wt+UFM1-Wt	30 min

## Sheet: Figure 5a
Protein	Band inensity-2'-gel1	Band inensity-2'-gel1-Normalized	Band intensity-2'-gel2	Band inensity-2'-gel2-Normalized	Band intensity-2'-gel3	Band intensity-2'-gel3-Normalized
UFC1-WT	13118.9	1	15273.6	1	13019.7	1
Y110F	13028.2	0.993091	14039.9	0.919223	12342.1	0.947953
Y110A	6947.83	0.529607	6893.25	0.451317	6038.54	0.463799
F121A	5805.59	0.442538	6468.59	0.423514	5088.66	0.390842
Y110A and F121A	244.021	0.018601	202.435	0.013254	192.778	0.014807
	Gel 1				Gel3
			Gel 2
Lane 1	Marker
Lane 2	UBA5-Wt+UFC1-Wt+UFM1-Wt	0 min
Lane 3	UBA5-Wt+UFC1-Wt+UFM1-Wt	0 min
Lane 4	UBA5-Wt+UFC1-Y110F+UFM1-Wt	0 min
Lane 5	UBA5-Wt+UFC1-Y110F+UFM1-Wt	2 min
Lane 6	UBA5-Wt+UFC1-Y110A+UFM1-Wt	0 min
Lane 7	UBA5-Wt+UFC1-Y110A+UFM1-Wt	2 min
Lane 8	UBA5-Wt+UFC1-F121A+UFM1-Wt	0 min
Lane 9	UBA5-Wt+UFC1-F121A+UFM1-Wt	2 min
Lane 10	UBA5-Wt+UFC1-Y110A & F121A+UFM1-Wt	0 min
Lane 11	UBA5-Wt+UFC1-Y110A & F121A+UFM1-Wt	2 min

## Sheet: Figure 5D
Protein	Intensity_pH 6.5 at 5'_Gel1	Intensity_pH 6.5 5'_Gel2	Intensity_pH 6.5 5'_Gel3	Intensity_pH 8.5 5'_Gel1	Intensity_pH 8.5 5'_Gel2	Intensity_pH 8.5 5'_Gel3	Intensity_pH 6.5 30'_Gel1	Intensity_pH 6.5 30'_Gel2	Intensity_pH 6.5 30'_Gel3	Intensity_pH 8.5 30'_Gel1	Intensity_pH 8.5 30'_Gel2	Intensity_pH 8.5 30'_Gel3
ufc1 wt	17778.7	15662.1	18225.2	18267.2	19530.2	18493.9	19462.3	18633.7	17281.3	17695.2	17769.2	17733.8
ufc1 mutant	245.527	463.134	213.456	12820.6	12654.3	13452.5	1408.31	1085.96	1026.72	18971.2	19726.6	19216.8
			Normalized data
UFC1 WT	1	1	1	1.02747	1.24697	1.01474	1.09469	1.18973	0.948206	0.995303	1.13453	0.973036
UFC1 Mutant	0.01381	0.02957	0.011712	0.721118	0.80796	0.738126	0.079213	0.069337	0.056335	1.06707	1.25951	1.05441
	Gel 1		Gel 2
					Gel 3
	Lane 1	Marker
	Lane 2	UBA5-Wt+UFC1-Wt+UFM1-Wt; pH 6.5	0 min
	Lane 3	UBA5-Wt+UFC1-Wt+UFM1-Wt; pH 6.5	5 min
	Lane 4	UBA5-Wt+UFC1-Wt+UFM1-Wt; pH 6.5	30 min
	Lane 5	UBA5-Wt+UFC1-Wt+UFM1-Wt; pH 8.5	0 min
	Lane 6	UBA5-Wt+UFC1-Wt+UFM1-Wt; pH 8.5	5 min
	Lane 7	UBA5-Wt+UFC1-Wt+UFM1-Wt; pH 8.5	30 min
	Lane 8	UBA5-Wt+UFC1-Y110A & F121A+UFM1-Wt; pH 6.5	0 min
	Lane 9	UBA5-Wt+UFC1-Y110A & F121A+UFM1-Wt; pH 6.5	5 min
	Lane 10	UBA5-Wt+UFC1-Y110A & F121A+UFM1-Wt; pH 6.5	30 min
	Lane 11	UBA5-Wt+UFC1-Y110A & F121A+UFM1-Wt; pH 8.5	0 min
	Lane 12	UBA5-Wt+UFC1-Y110A & F121A+UFM1-Wt; pH 8.5	5 min
	Lane 13	UBA5-Wt+UFC1-Y110A & F121A+UFM1-Wt; pH 8.5	30 min

## Sheet: Figure 6a
	Assignment	UFC1	UFC1	UFC1+UBA5	UFC1+UBA5					Residue (correct numbering)	CSPs
		15N	1H	15N	1H
	E12H-N	122.821	8.735	122.949	8.776		0.041	0.0256		4	0.0483359
	A13H-N	122.852	8.455	123.027	8.464		0.009	0.035		5	0.0361386
	T14H-N	115.16	7.859	115.192	7.823		-0.036	0.0064		6	0.0365645
	R15H-N	121.76	8.066	121.845	8.071		0.005	0.017		7	0.01772
	R16H-N	119.966	8.099	120	8.094		-0.005	0.0068		8	0.00844038
	V17H-N	120.125	8.017	120.05	8.007		-0.01	-0.015		9	0.0180278
	V18H-N	119.978	8.085	119.744	8.058		-0.027	-0.0468		10	0.05403
	S19H-N	117.837	8.058	117.842	7.982		-0.076	0.001		11	0.0760066
	E20H-N	120.066	7.739	119.964	7.702		-0.037	-0.0204		12	0.0422512
	I21H-N	122.725	7.454	122.344	7.42		-0.034	-0.0762		13	0.0834412
	V23H-N	116.732	8.025	116.913	8.011		-0.014	0.0362		15	0.0388129
	L24H-N	127.09	9.025	126.809	9.183		0.158	-0.0562		16	0.167697
	K25H-N	117.369	8.235	116.102	8.078		-0.157	-0.2534		17	0.298095
	T26H-N	122.105	10.374	122.127	10.193		-0.181	0.0044		18	0.181053
	N27H-N	129.478	9.311	129.232	9.294		-0.017	-0.0492		19	0.0520542
	A28H-N	124.192	6.98	124.328	6.952		-0.028	0.0272		20	0.0390364
	G29H-N	107.676	8.787	107.51	8.847		0.06	-0.0332		21	0.0685729
	R31H-N	117.507	8.46	117.781	8.44		-0.02	0.0548		23	0.0583356
	D32H-N	119.928	8.12	119.859	8.135		0.015	-0.0138		24	0.0203823
	R33H-N	121.842	8.537	121.879	8.515		-0.022	0.0074		25	0.0232112
	E34H-N	122.255	9.223	122.037	9.199		-0.024	-0.0436		26	0.0497691
	L35H-N	119.791	7.97	120.158	7.942		-0.028	0.0734		27	0.0785593
	W36H-N	122.266	7.952	121.953	7.912		-0.04	-0.0626		28	0.0742884
	V37H-N	116.803	7.461	117.4	7.542		0.081	0.1194		29	0.144282
	Q38H-N	119.228	7.127	118.956	7.118		-0.009	-0.0544		30	0.0551395
	R39H-N	121.516	8.154	120.52	8.046		-0.108	-0.1992		31	0.226594
	L40H-N	120.954	8.811	122.472	8.994		0.183	0.3036		32	0.354488
	K41H-N	119.137	7.528	118.286	7.46		-0.068	-0.1702		33	0.183281
	E42H-N	120.16	7.631	119.67	7.644		0.013	-0.098		34	0.0988585
	E43H-N	121.196	8.949	121.416	8.951		0.002	0.044		35	0.0440454
	Y44H-N	119.278	8.776	118.644	8.674		-0.102	-0.1268		36	0.162734
	Q45H-N	118.144	8.176	115.982	8.041		-0.135	-0.4324		37	0.452984
	S46H-N	115.766	8.29	114.669	8.328		0.038	-0.2194		38	0.222666
	L47H-N	121.383	8.413	121.401	8.212		-0.201	0.0036		39	0.201032
	I48H-N	119.173	8.83	119.841	8.876		0.046	0.1336		40	0.141297
	R49H-N	119.805	7.565	119.541	7.448		-0.117	-0.0528		41	0.128362
	Y50H-N	120.441	8.204	119.461	8.118		-0.086	-0.196		42	0.214037
	V51H-N	119.604	8.738	119.62	8.469		-0.269	0.0032		43	0.269019
	E52H-N	120.522	8.317	120.053	8.348		0.031	-0.0938		44	0.0987899
	N53H-N	120.297	8.469	119.74	8.35		-0.119	-0.1114		45	0.163006
	N54H-N	123.013	8.714	121.9	8.632		-0.082	-0.2226		46	0.237223
	K55H-N	122.906	8.866	120.858	8.674		-0.192	-0.4096		47	0.452367
	N56H-N	119.74	8.197	119.668	8.182		-0.015	-0.0144		48	0.0207933
	A57H-N	121.819	7.47	121.603	7.456		-0.014	-0.0432		49	0.0454119
	D58H-N	117.876	7.93	117.873	7.893		-0.037	-0.0006		50	0.0370049
	N59H-N	117.064	8.504	117.253	8.554		0.05	0.0378		51	0.0626805
	D60H-N	120.925	8.446	120.945	8.486		0.04	0.004		52	0.0401995
	W61H-N	122.599	7.442	122.065	7.427		-0.015	-0.1068		53	0.107848
	F62H-N	115.949	6.775	116.413	6.925		0.15	0.0928		54	0.176385
	R63H-N	119.553	8.718	119.169	8.45		-0.268	-0.0768		55	0.278787
	L64H-N	123.307	8.719	123.908	8.673		-0.046	0.1202		56	0.128701
	E65H-N	122.916	8.881	123.265	8.827		-0.054	0.0698		57	0.0882499
	S66H-N	112.403	7.758	112.29	7.463		-0.295	-0.0226		58	0.295864
	N67H-N	117.512	8.121	116.946	8.095		-0.026	-0.1132		59	0.116147
	K68H-N	123.741	8.798	124.151	8.847		0.049	0.082		60	0.0955249
	E69H-N	116.061	8.717	117.496	8.711		-0.006	0.287		61	0.287063
	G70H-N	107.798	7.783	107.494	7.786		0.003	-0.0608		62	0.060874
	T71H-N	108.686	8.295	108.852	8.234		-0.061	0.0332		63	0.0694496
	R72H-N	124.463	7.573	124.478	7.664		0.091	0.003		64	0.0910494
	W73H-N	125.836	8.729	124.822	8.732		0.003	-0.2028		65	0.202822
	F74H-N	117.646	8.495	117.59	8.462		-0.033	-0.0112		66	0.0348488
	G75H-N	107.727	8.491	107.285	8.447		-0.044	-0.0884		67	0.0987449
	K76H-N	122.031	8.495	121.909	8.49		-0.005	-0.0244		68	0.024907
	C77H-N	115.205	9.118	115.064	9.086		-0.032	-0.0282		69	0.0426525
	W78H-N	118.218	9.208	118.224	9.236		0.028	0.0012		70	0.0280257
	Y79H-N	121.924	9.184	121.786	9.181		-0.003	-0.0276		71	0.0277626
	I80H-N	129.639	8.041	129.662	8.062		0.021	0.0046		72	0.0214979
	H81H-N	126.859	9.106	126.881	9.109		0.003	0.0044		73	0.00532541
	D82H-N	132.467	9.014	132.478	9.014		0	0.0022		74	0.0022
	L83H-N	108.395	8.211	108.404	8.213		0.002	0.0018		75	0.00269072
	L84H-N	122.62	7.848	122.708	7.851		0.003	0.0176		76	0.0178539
	K85H-N	122.237	8.376	122.309	8.368		-0.008	0.0144		77	0.016473
	Y86H-N	129.593	9.455	129.696	9.474		0.019	0.0206		78	0.0280243
	E87H-N	123.369	8.085	123.361	8.073		-0.012	-0.0016		79	0.0121062
	F88H-N	121.956	9.03	121.978	9.043		0.013	0.0044		80	0.0137244
	D89H-N	123.471	8.414	123.429	8.383		-0.031	-0.0084		81	0.0321179
	I90H-N	114.44	8.415	114.747	8.437		0.022	0.0614		82	0.0652224
	E91H-N	118.126	8.565	118.136	8.585		0.02	0.002		83	0.0200998
	F92H-N	113.49	8.428	113.364	8.386		-0.042	-0.0252		84	0.04898
	D93H-N	118.984	8.526	118.875	8.496		-0.03	-0.0218		85	0.0370842
	I94H-N	122.157	8.373	122.251	8.351		-0.022	0.0188		86	0.0289386
	I96H-N	118.939	8.658	118.93	8.65		-0.008	-0.0018		88	0.0082
	T97H-N	104.409	6.981	104.375	6.972		-0.009	-0.0068		89	0.0112801
	Y98H-N	128.68	7.626	128.848	7.648		0.022	0.0336		90	0.0401617
	T100H-N	123.127	8.151	122.896	8.162		0.011	-0.0462		92	0.0474915
	T101H-N	115.088	7.215	114.972	7.191		-0.024	-0.0232		93	0.0333802
	A102H-N	126.859	7.896	126.769	7.883		-0.013	-0.018		94	0.0222036
	E104H-N	120.153	8.556	120.119	8.622		0.066	-0.0068		96	0.0663494
	I105H-N	124.784	8.513	124.756	8.491		-0.022	-0.0056		97	0.0227015
	A106H-N	129.506	8.842	129.386	8.811		-0.031	-0.024		98	0.0392046
	E109H-N	117.23	9.623	117.146	9.595		-0.028	-0.0168		101	0.0326533
	D111H-N	120.624	7.321	120.542	7.314		-0.007	-0.0164		103	0.0178314
	G112H-N	115.601	8.579	115.615	8.562		-0.017	0.0028		104	0.017229
	K113H-N	118.221	8.29	118.301	8.293		0.003	0.016		105	0.0162788
	T114H-N	110.748	7.275	110.747	7.275		0	-0.0002		106	0.0002
	A115H-N	128.971	8.686	128.986	8.685		-0.001	0.003		107	0.00316228
	R119H-N	121.509	8.364	121.447	8.368		0.004	-0.0124		111	0.0130292
	G120H-N	110.852	8.448	110.811	8.436		-0.012	-0.0082		112	0.0145341
	K122H-N	119.115	6.951	119.127	6.934		-0.017	0.0024		114	0.0171686
	I123H-N	117.708	7.853	117.653	7.838		-0.015	-0.011		115	0.0186011
	C124H-N	122.251	7.636	121.481	7.698		0.062	-0.154		116	0.166012
	L125H-N	126.656	8.374	126.491	8.358		-0.016	-0.033		117	0.0366742
	T126H-N	112.171	8.186	112.184	8.159		-0.027	0.0026		118	0.0271249
	D127H-N	122.725	8.6	122.751	8.613		0.013	0.0052		119	0.0140014
	H128H-N	115.243	7.9	115.138	7.889		-0.011	-0.021		120	0.0237065
	F129H-N	121.781	7.905	121.74	7.84		-0.065	-0.0082		121	0.0655152
	K130H-N	119.004	8.595	118.994	8.601		0.006	-0.002		122	0.00632456
	L132H-N	120.457	6.908	120.525	6.902		-0.006	0.0136		124	0.0148647
	W133H-N	121.326	8.434	121.268	8.43		-0.004	-0.0116		125	0.0122703
	A134H-N	118.588	8.316	118.56	8.304		-0.012	-0.0056		126	0.0132424
	R135H-N	114.286	7.448	114.328	7.427		-0.021	0.0084		127	0.0226177
	N136H-N	116.781	7.123	116.911	7.111		-0.012	0.026		128	0.0286356
	V137H-N	123.188	6.597	123.234	6.589		-0.008	0.0092		129	0.0121918
	K139H-N	123.843	8.672	123.985	8.665		-0.007	0.0284		130	0.02925
	F140H-N	113.981	6.246	113.921	6.277		0.031	-0.012		132	0.0332415
	G141H-N	113.401	9.688	112.955	9.386		-0.302	-0.0892		133	0.314898
	L142H-N	125.726	10.25	124.855	10.217		-0.033	-0.1742		134	0.177298
	A143H-N	120.848	9.164	123.079	9.351		0.187	0.4462		135	0.483801
	H144H-N	116.045	7.331	116.607	7.42		0.089	0.1124		136	0.143369
	L145H-N	121.838	8.571	121.79	8.552		-0.019	-0.0096		137	0.0212876
	M146H-N	118.036	7.892	117.928	7.885		-0.007	-0.0216		138	0.0227059
	A147H-N	121.271	8.25	121.381	8.288		0.038	0.022		139	0.043909
	L148H-N	111.154	8.787	111.113	8.757		-0.03	-0.0082		140	0.0311005
	G149H-N	107.876	7.424	108.067	7.473		0.049	0.0382		141	0.0621308
	L150H-N	125.513	7.862	125.55	7.874		0.012	0.0074		142	0.0140982
	G151H-N	106.372	9.009	106.51	9.037		0.028	0.0276		143	0.0393162
	W153H-N	118.887	7.141	118.747	7.21		0.069	-0.028		145	0.0744648
	L154H-N	119.338	8.617	119.374	8.617		0	0.0072		146	0.0072
	A155H-N	115.779	7.269	115.749	7.286		0.017	-0.006		147	0.0180278
	V156H-N	113.668	6.878	113.647	6.867		-0.011	-0.0042		148	0.0117745
	E157H-N	118.126	7.883	118.014	7.897		0.014	-0.0224		149	0.0264151
	I158H-N	116.574	7.884	116.546	7.876		-0.008	-0.0056		150	0.00976524
	D160H-N	116.811	6.553	116.794	6.547		-0.006	-0.0034		152	0.00689638
	L161H-N	118.85	7.757	118.83	7.76		0.003	-0.004		153	0.005
	I162H-N	120.666	8.079	120.663	8.079		0	-0.0006		154	0.0006
	Q163H-N	122.41	8.017	122.41	8.024		0.007	0		155	0.007
	K164H-N	116.528	7.852	116.522	7.855		0.003	-0.0012		156	0.0032311
	G165H-N	108.714	7.869	108.714	7.871		0.002	0		157	0.002
	V166H-N	115.09	7.713	115.151	7.72		0.007	0.0122		158	0.0140656
	I167H-N	111.649	6.681	111.701	6.682		0.001	0.0104		159	0.010448
	Q168H-N	123.288	8.537	123.336	8.545		0.008	0.0096		160	0.0124964
	H169H-N	120.226	8.725	120.245	8.721		-0.004	0.0038		161	0.00551725
	K170H-N	124.375	8.56	124.45	8.562		0.002	0.015		162	0.0151327
	E171H-N	120.515	8.497	120.504	8.495		-0.002	-0.0022		163	0.00297321
	K172H-N	122.467	8.424	122.52	8.418		-0.006	0.0106		164	0.0121803
	C173H-N	121.376	8.426	121.368	8.415		-0.011	-0.0016		165	0.0111158
	N174H-N	121.354	8.464	121.423	8.46		-0.004	0.0138		166	0.014368
	Q175H-N	122.262	8.214	122.269	8.23		0.016	0.0014		167	0.0160611

## Sheet: Figure 6B
	Assignment	UFC1	UFC1	UFC1+UBA5	UFC1+UBA5					Residue (correct numbering)
		15N	1H	15N	1H
	E12H-N	122.821	8.715	122.807	8.716		0.001	-0.0028		4	0.00297321
	A13H-N	122.852	8.455	122.852	8.453		-0.002	0		5	0.002
	T14H-N	115.16	7.859	115.27	7.836		-0.023	0.022		6	0.0318277
	R15H-N	121.76	8.066	121.775	8.051		-0.015	0.003		7	0.0152971
	R16H-N	119.966	8.099	120.102	8.106		0.007	0.0272		8	0.0280863
	V17H-N	120.125	8.017	120.148	8.027		0.01	0.0046		9	0.0110073
	V18H-N	119.978	8.085	120.02	8.082		-0.003	0.0084		10	0.00891964
	S19H-N	117.837	8.058	117.822	8.052		-0.006	-0.003		11	0.0067082
	E20H-N	120.066	7.739	120.035	7.74		0.001	-0.0062		12	0.00628013
	I21H-N	122.725	7.454	122.769	7.46		0.006	0.0088		13	0.0106508
	V23H-N	116.732	8.025	116.803	8.029		0.004	0.0142		15	0.0147526
	L24H-N	127.09	9.025	127.111	9.032		0.007	0.0042		16	0.00816333
	K25H-N	117.369	8.235	117.426	8.242		0.007	0.0114		17	0.0133776
	T26H-N	122.105	10.374	122.1	10.374		0	-0.001		18	0.001
	N27H-N	129.478	9.311	129.475	9.311		0	-0.0006		19	0.0006
	A28H-N	124.192	6.98	124.215	6.983		0.003	0.0046		20	0.00549181
	G29H-N	107.676	8.787	107.662	8.788		0.001	-0.0028		21	0.00297321
	R31H-N	117.507	8.46	117.525	8.461		0.001	0.0036		23	0.00373631
	D32H-N	119.928	8.12	119.951	8.119		-0.001	0.0046		24	0.00470744
	R33H-N	121.842	8.537	121.843	8.537		0	0.0002		25	0.0002
	E34H-N	122.255	9.223	122.244	9.223		0	-0.0022		26	0.0022
	L35H-N	119.791	7.97	119.805	7.973		0.003	0.0028		27	0.00410366
	W36H-N	122.266	7.952	122.265	7.955		0.003	-0.0002		28	0.00300666
	V37H-N	116.803	7.461	116.808	7.459		-0.002	0.001		29	0.00223607
	Q38H-N	119.228	7.127	119.233	7.128		0.001	0.001		30	0.00141421
	R39H-N	121.516	8.154	121.56	8.162		0.008	0.0088		31	0.0118929
	L40H-N	120.954	8.811	120.94	8.815		0.004	-0.0028		32	0.00488262
	K41H-N	119.137	7.528	119.063	7.508		-0.02	-0.0148		33	0.0248805
	E42H-N	120.16	7.631	120.175	7.632		0.001	0.003		34	0.00316228
	E43H-N	121.196	8.949	121.215	8.944		-0.005	0.0038		35	0.00628013
	Y44H-N	119.278	8.776	119.246	8.774		-0.002	-0.0064		36	0.00670522
	Q45H-N	118.144	8.176	118.148	8.168		-0.008	0.0008		37	0.0080399
	S46H-N	115.766	8.29	115.829	8.294		0.004	0.0126		38	0.0132197
	L47H-N	121.383	8.413	121.39	8.414		0.001	0.0014		39	0.00172047
	I48H-N	119.173	8.83	119.183	8.825		-0.005	0.002		40	0.00538516
	R49H-N	119.805	7.565	119.801	7.564		-0.001	-0.0008		41	0.00128062
	Y50H-N	120.441	8.204	120.439	8.205		0.001	-0.0004		42	0.00107703
	V51H-N	119.604	8.738	119.578	8.738		0	-0.0052		43	0.0052
	E52H-N	120.522	8.317	120.507	8.315		-0.002	-0.003		44	0.00360555
	N53H-N	120.297	8.469	120.281	8.472		0.003	-0.0032		45	0.00438634
	N54H-N	123.013	8.714	123.042	8.712		-0.002	0.0058		46	0.00613514
	K55H-N	122.906	8.866	122.913	8.86		-0.006	0.0014		47	0.00616117
	N56H-N	119.74	8.197	119.726	8.197		0	-0.0028		48	0.0028
	A57H-N	121.819	7.47	121.824	7.467		-0.003	0.001		49	0.00316228
	D58H-N	117.876	7.93	117.875	7.93		0	-0.0002		50	0.0002
	N59H-N	117.064	8.504	117.046	8.503		-0.001	-0.0036		51	0.00373631
	D60H-N	120.925	8.446	120.935	8.45		0.004	0.002		52	0.00447214
	W61H-N	122.599	7.442	122.597	7.433		-0.009	-0.0004		53	0.00900888
	F62H-N	115.949	6.775	115.963	6.774		-0.001	0.0028		54	0.00297321
	R63H-N	119.553	8.718	119.557	8.717		-0.001	0.0008		55	0.00128062
	L64H-N	123.307	8.719	123.303	8.717		-0.002	-0.0008		56	0.00215407
	E65H-N	122.916	8.881	122.919	8.881		0	0.0006		57	0.0006
	S66H-N	112.403	7.758	112.413	7.752		-0.006	0.002		58	0.00632456
	N67H-N	117.512	8.121	117.495	8.119		-0.002	-0.0034		59	0.00394462
	K68H-N	123.741	8.798	123.768	8.797		-0.001	0.0054		60	0.00549181
	E69H-N	116.061	8.717	116.055	8.712		-0.005	-0.0012		61	0.00514198
	G70H-N	107.798	7.783	107.818	7.787		0.004	0.004		62	0.00565685
	T71H-N	108.686	8.295	108.696	8.296		0.001	0.002		63	0.00223607
	R72H-N	124.463	7.573	124.473	7.572		-0.001	0.002		64	0.00223607
	W73H-N	125.836	8.729	125.862	8.729		0	0.0052		65	0.0052
	F74H-N	117.646	8.495	117.654	8.495		0	0.0016		66	0.0016
	G75H-N	107.727	8.491	107.742	8.488		-0.003	0.003		67	0.00424264
	K76H-N	122.031	8.495	122.046	8.491		-0.004	0.003		68	0.005
	C77H-N	115.205	9.118	115.177	9.12		0.002	-0.0056		69	0.00594643
	W78H-N	118.218	9.208	118.202	9.211		0.003	-0.0032		70	0.00438634
	Y79H-N	121.924	9.184	121.916	9.185		0.001	-0.0016		71	0.0018868
	I80H-N	129.639	8.041	129.641	8.038		-0.003	0.0004		72	0.00302655
	H81H-N	126.859	9.106	126.872	9.109		0.003	0.0026		73	0.00396989
	D82H-N	132.467	9.014	132.474	9.014		0	0.0014		74	0.0014
	L83H-N	108.395	8.211	108.387	8.211		0	-0.0016		75	0.0016
	L84H-N	122.62	7.848	122.619	7.849		0.001	-0.0002		76	0.0010198
	K85H-N	122.237	8.376	122.241	8.374		-0.002	0.0008		77	0.00215407
	Y86H-N	129.593	9.455	129.601	9.456		0.001	0.0016		78	0.0018868
	E87H-N	123.369	8.085	123.351	8.085		0	-0.0036		79	0.0036
	F88H-N	121.956	9.03	121.951	9.033		0.003	-0.001		80	0.00316228
	D89H-N	123.471	8.414	123.474	8.417		0.003	0.0006		81	0.00305941
	I90H-N	114.44	8.415	114.447	8.415		0	0.0014		82	0.0014
	E91H-N	118.126	8.565	118.117	8.566		0.001	-0.0018		83	0.00205913
	F92H-N	113.49	8.428	113.485	8.426		-0.002	-0.001		84	0.00223607
	D93H-N	118.984	8.526	118.968	8.525		-0.001	-0.0032		85	0.00335261
	I94H-N	122.157	8.373	122.178	8.371		-0.002	0.0042		86	0.00465188
	I96H-N	118.939	8.658	118.915	8.656		-0.002	-0.0048		88	0.0052
	T97H-N	104.409	6.981	104.411	6.981		0	0.0004		89	0.0004
	Y98H-N	128.68	7.626	128.678	7.6274		0.0014	-0.0004		90	0.00145602
	T100H-N	123.127	8.151	123.103	8.148		-0.003	-0.0048		92	0.00566039
	T101H-N	115.088	7.215	115.088	7.22		0.005	2.84217e-15		93	0.005
	A102H-N	126.859	7.896	126.876	7.9		0.004	0.0034		94	0.00524976
	E104H-N	120.153	8.556	120.189	8.56		0.004	0.0072		96	0.0082365
	I105H-N	124.784	8.513	124.801	8.503		-0.01	0.0034		97	0.0105622
	A106H-N	129.506	8.842	129.507	8.84		-0.002	0.0002		98	0.00200998
	E109H-N	117.23	9.623	117.235	9.629		0.006	0.001		101	0.00608276
	D111H-N	120.624	7.321	120.618	7.322		0.001	-0.0012		103	0.00156205
	G112H-N	115.601	8.579	115.609	8.577		-0.002	0.0016		104	0.00256125
	K113H-N	118.221	8.29	118.233	8.293		0.003	0.0024		105	0.00384187
	T114H-N	110.748	7.275	110.725	7.275		0	-0.0046		106	0.0046
	A115H-N	128.971	8.686	128.986	8.69		0.004	0.003		107	0.005
	R119H-N	121.509	8.364	121.531	8.363		-0.001	0.0044		111	0.00451221
	G120H-N	110.852	8.448	110.858	8.447		-0.001	0.0012		112	0.00156205
	K122H-N	119.115	6.951	119.111	6.948		-0.003	-0.0008		114	0.00310483
	I123H-N	117.708	7.853	117.72	7.848		-0.005	0.0024		115	0.00554617
	C124H-N	122.251	7.636	122.267	7.641		0.005	0.0032		116	0.00593633
	L125H-N	126.656	8.374	126.64	8.371		-0.003	-0.0032		117	0.00438634
	T126H-N	112.171	8.186	112.151	8.189		0.003	-0.004		118	0.005
	D127H-N	122.725	8.6	122.764	8.6		0	0.0078		119	0.0078
	H128H-N	115.243	7.9	115.073	7.896		-0.004	-0.034		120	0.0342345
	F129H-N	121.781	7.905	121.782	7.885		-0.02	0.0002		121	0.020001
	K130H-N	119.004	8.595	119.014	8.588		-0.007	0.002		122	0.00728011
	L132H-N	120.457	6.908	120.51	6.897		-0.011	0.0106		124	0.0152761
	W133H-N	121.326	8.434	121.248	8.44		0.006	-0.0156		125	0.0167141
	A134H-N	118.588	8.316	118.566	8.31		-0.006	-0.0044		126	0.00744043
	R135H-N	114.286	7.448	114.267	7.447		-0.001	-0.0038		127	0.00392938
	N136H-N	116.781	7.123	116.912	7.132		0.009	0.0262		128	0.0277027
	V137H-N	123.188	6.597	123.235	6.594		-0.003	0.0094		129	0.00986712
	K139H-N	123.843	8.672	123.803	8.678		0.006	-0.008		131	0.01
	F140H-N	113.981	6.246	114.095	6.25		0.004	0.0228		132	0.0231482
	G141H-N	113.401	9.688	113.415	9.698		0.01	0.0028		133	0.0103846
	L142H-N	125.726	10.25	125.746	10.249		-0.001	0.004		134	0.00412311
	A143H-N	120.848	9.164	120.851	9.161		-0.003	0.0006		135	0.00305941
	H144H-N	116.045	7.331	116.029	7.33		-0.001	-0.0032		136	0.00335261
	L145H-N	121.838	8.571	121.822	8.57		-0.001	-0.0032		137	0.00335261
	M146H-N	118.036	7.892	118.029	7.894		0.002	-0.0014		138	0.00244131
	A147H-N	121.271	8.25	121.273	8.248		-0.002	0.0004		139	0.00203961
	L148H-N	111.154	8.787	111.162	8.788		0.001	0.0016		140	0.0018868
	G149H-N	107.876	7.424	107.879	7.423		-0.001	0.0006		141	0.00116619
	L150H-N	125.513	7.862	125.518	7.864		0.002	0.001		142	0.00223607
	G151H-N	106.372	9.009	106.378	9.009		0	0.0012		143	0.0012
	W153H-N	118.887	7.141	118.896	7.143		0.002	0.0018		145	0.00269072
	L154H-N	119.338	8.617	119.339	8.617		0	0.0002		146	0.0002
	A155H-N	115.779	7.269	115.774	7.268		-0.001	-0.001		147	0.00141421
	V156H-N	113.668	6.878	113.675	6.875		-0.003	0.0014		148	0.00331059
	E157H-N	118.126	7.883	118.124	7.886		0.003	-0.0004		149	0.00302655
	I158H-N	116.574	7.884	116.565	7.886		0.002	-0.0018		150	0.00269072
	D160H-N	116.811	6.553	116.809	6.552		-0.001	-0.0004		152	0.00107703
	L161H-N	118.85	7.757	118.844	7.758		0.001	-0.0012		153	0.00156205
	I162H-N	120.666	8.079	120.665	8.08		0.001	-0.0002		154	0.0010198
	Q163H-N	122.41	8.017	122.398	8.02		0.003	-0.0024		155	0.00384187
	K164H-N	116.528	7.852	116.526	7.852		0	-0.0004		156	0.0004
	G165H-N	108.714	7.869	108.708	7.872		0.003	-0.0012		157	0.0032311
	V166H-N	115.09	7.713	115.081	7.714		0.001	-0.0018		158	0.00205913
	I167H-N	111.649	6.681	111.642	6.682		0.001	-0.0014		159	0.00172047
	Q168H-N	123.288	8.537	123.272	8.533		-0.004	-0.0032		160	0.0051225
	H169H-N	120.226	8.725	120.221	8.724		-0.001	-0.001		161	0.00141421
	K170H-N	124.375	8.56	124.374	8.559		-0.001	-0.0002		162	0.0010198
	E171H-N	120.515	8.497	120.529	8.497		0	0.0028		163	0.0028
	K172H-N	122.467	8.424	122.462	8.423		-0.001	-0.001		164	0.00141421
	C173H-N	121.376	8.426	121.372	8.424		-0.002	-0.0008		165	0.00215407
	N174H-N	121.354	8.464	121.353	8.464		0	-0.0002		166	0.0002
	Q175H-N	122.262	8.214	122.261	8.212		-0.002	-0.0002		167	0.00200998

[truncated: 2 more sheets: Sup_Fig 4, Sup_fig6]
